# Supplementary material for: Metabolomic and Transcriptomic Analyses of Flavonoid Biosynthesis in Different Colors of Soybean Seed Coats
Source: Int J Mol Sci. 2024 Dec 31;26(1):294. doi: 10.3390/ijms26010294 (PMC11720147; doi:10.3390/ijms26010294)
Supplement: Supplementary file 1 [file ijms-26-00294-s001.zip]

Archive with 6 entries (6 files):
- Table S1 Unigene primers used in this study.xlsx
- Table S2 All DAMs.xlsx
- Table S3 Flavonoids.xlsx
- Table S4 Quality analysis of transcriptome sequencing of soybean seed coat.xlsx
- Table S5-KEGG analysis of DAMs.xlsx
- Table S6 All DEGs.xlsx
