# Supplementary material for: Metabolomic and Transcriptomic Analyses of Flavonoid Biosynthesis in Different Colors of Soybean Seed Coats
Source: Int J Mol Sci. 2024 Dec 31;26(1):294. doi: 10.3390/ijms26010294 (PMC11720147; doi:10.3390/ijms26010294)
Supplement: Supplementary file 1 [file ijms-26-00294-s001.zip › Table S1 Unigene primers used in this study.xlsx]

## Sheet: Sheet1
NCBI-GeneID:	GeneID	Forward primer (5’-3’)	Reverse primer (5’-3’)
Glycine max (soybean): 100778253	SoyZH13_02G147700	TGCACAGGTGTTTTCCACTT	TCGGACAGTTTTTGCCTTCA
Glycine max (soybean): 547615	SoyZH13_01G196800	CGTGACCTCTCCTTCTGGC	CTTCCTTCTCCAACCTCCGT
Glycine max (soybean): 100170701	SoyZH13_11G010700	AACAGTGAGCACATGACCGA	AGCATCCAAAGAAGGTGCCA
Glycine max (soybean): 100790997	SoyZH13_08G103500	TCACCAACAGTGAGCACATGA	CACAACCACCATGTCTTGCC
Glycine max (soybean): 100788048	SoyZH13_02G120600	TGATCACATGACCGAGCTCAA	CCATGTCTTGCCTTGCATCC
Glycine max (soybean): 548087	SoyZH13_14G066200	TTAAAGGCTGCACCGGAGTT	CCTTCGCACAGTTTTTGCCT
Glycine max (soybean): 732548	SoyZH13_02G046100	AGAGTTCTTTGCTTTGCCACC	GGCCACCTTGAATAGTCCCT
Glycine max (soybean): 100786879	SoyZH13_20G171400	ACAGCTTCCTCCACCTTTGG	GCTCGTTGACGCTGTAACAAT
Glycine max (soybean): 100787088	SoyZH13_04G104400	ACCTCCGGTTTTCTACATCGG	ACACTGAGAACGATCCACGG
Glycine max (soybean): 100805127	SoyZH13_08G058800	GTGGAGGATATTTGCCGAGC	TGCCTTTGAGGGACAATCATC
