# Supplementary material for: Metabolomic and Transcriptomic Analyses of Flavonoid Biosynthesis in Different Colors of Soybean Seed Coats
Source: Int J Mol Sci. 2024 Dec 31;26(1):294. doi: 10.3390/ijms26010294 (PMC11720147; doi:10.3390/ijms26010294)
Supplement: Supplementary file 1 [file ijms-26-00294-s001.zip › Table S2 All DAMs.xlsx]

## Sheet: S26_S141
ID	m/z	Retention time (min)	Ion mode	Metabolites	Compound ID	Super Class	Class	Sub Class	kegg	Score	Fragmentation Score	Fragment Ions	Adducts	Formula	Mass Error (ppm)	VIP	P-value	adj.P-value	log2(FC)	FC	average(S26)	average(S141)	S26-1	S26-2	S26-3	S141-1	S141-2	S141-3
5.50_587.1197m/z	587.12	5.49652	neg	Yuccaol C	HMDB0036739	Phenylpropanoids and polyketides	2-arylbenzofuran flavonoids	Unclassified		40.3	8.42	421.0526, 423.1091, 433.0578, 451.0676, 461.0875, 463.0994, 501.1205, 543.1303, 569.1115, 587.1196	M+FA-H	C30H22O10	0.394011	2.18556	0.00171768	0.00715907	8.92613	486.444	296604	609.739	256580	375863	257368	893.948	480.906	454.361
0.78_499.1419m/z	499.142	0.782517	neg	epsilon-Viniferin	HMDB0030604	Phenylpropanoids and polyketides	2-arylbenzofuran flavonoids	Unclassified		37	0	202.0362, 218.0669, 219.0500, 223.0462, 236.0776, 237.0617, 262.0569, 323.0306, 499.1323, 499.1439	M+FA-H	C28H22O6	4.59294	1.20327	0.0302706	0.0518474	-0.898076	0.536602	117823	219572	136905	81808	134755	251328	237495	169893
5.01_520.1945n	565.193	5.00713	neg	(7'S,8'S)-4,7'-Epoxy-3,8'-bilign-7-ene-3',5-dimethoxy-4',9,9'-triol 4'-glucoside	HMDB0040636	Phenylpropanoids and polyketides	2-arylbenzofuran flavonoids	Unclassified		39.8	0	323.0926, 324.1008, 339.1232, 357.1343, 384.9363, 421.2058, 473.1461, 518.1954, 519.1926, 519.2000	M-H, M+FA-H	C26H32O11	0.08386	4.73731	9.56126e-05	0.0015088	-2.57125	0.168258	273903	1.62788e+06	280150	303920	237638	1.52492e+06	1.79413e+06	1.56459e+06
5.01_339.1235m/z	339.124	5.00713	neg	(7'x,8'x)-4,7'-Epoxy-3,8'-bilign-7-ene-3,5'-dimethoxy-4',9,9'-triol	HMDB0041276	Phenylpropanoids and polyketides	2-arylbenzofuran flavonoids	Unclassified		50	54.9	306.0912, 307.0198, 307.0972, 308.1054, 309.0772, 309.1102, 310.1153, 323.0932, 324.1003, 339.1238	M-H2O-H	C20H22O6	-0.707519	1.06015	3.51489e-05	0.000950472	-2.83549	0.140098	11009.7	78585.8	10750.8	11208.4	11070	73570.9	84902.5	77283.9
5.18_553.1931m/z	553.193	5.18408	neg	(7'R,8'R)-4,7'-Epoxy-3'-methoxy-4',5,9,9'-lignanetetrol 9'-glucoside	HMDB0038710	Phenylpropanoids and polyketides	2-arylbenzofuran flavonoids	Unclassified		47.8	41.8	289.1077, 301.1060, 307.1182, 311.0578, 325.1292, 342.0747, 348.9835, 385.1501, 493.0302, 553.1931	M+FA-H	C25H32O11	0.938608	1.12694	0.0319907	0.0540889	-3.02722	0.122664	12502.3	101923	11349.3	13966.7	12190.8	157213	76620.1	71936.4
7.77_477.1042m/z	477.104	7.76835	neg	Glucoemodin	HMDB0038887	Benzenoids	Anthracenes	Anthraquinones		53.7	71.7	172.2666, 174.9028, 248.0166, 264.9805, 284.6729, 299.0205, 314.0436, 315.0511, 453.9736, 477.1046	M+FA-H	C21H20O10	0.771481	1.0426	0.000623479	0.00400794	40.9998	2.19867e+12	66306.4	3.01575e-08	78880.9	64555.7	55482.6	3.01575e-08	3.01575e-08	3.01575e-08
4.74_979.1762m/z	979.176	4.7444	neg	Sennoside E	HMDB0033144	Benzenoids	Anthracenes	Anthracenecarboxylic acids and derivatives		44.7	30.3	508.4026, 515.0807, 540.5301, 565.3466, 674.2052, 691.1633, 712.3682, 861.3708, 876.8492, 979.1757	M+FA-H	C44H38O23	-2.56055	3.01496	4.32639e-06	0.000385377	11.5166	2929.86	544898	185.981	534409	524155	576131	3.01575e-08	3.01575e-08	557.944
4.50_416.1106n	461.109	4.50363	neg	Pulmatin	HMDB0030671	Benzenoids	Anthracenes	Anthraquinones		55.2	79.2	289.0724, 290.3179, 295.0616, 301.1178, 311.6875, 322.4096, 358.1375, 369.0229, 398.1994, 415.1039	M-H, M+FA-H	C21H20O9	-0.373771	2.95441	0.0198337	0.0374485	-1.16053	0.447347	478470	1.06957e+06	563686	293694	578029	1.26654e+06	831363	1.11081e+06
5.21_269.0456m/z	269.046	5.20548	neg	Rheinanthrone	HMDB0039449	Benzenoids	Anthracenes	Anthracenecarboxylic acids and derivatives		49.3	49.3	209.1179, 224.0485, 225.0559, 225.0770, 227.0356, 241.0511, 241.9406, 257.2302, 261.9282, 269.0456	M-H	C15H10O5	0.351313	4.60742	0.00704057	0.0177121	-1.62049	0.325225	657629	2.02208e+06	779534	421217	772137	2.47651e+06	1.65732e+06	1.93239e+06
4.55_491.1198m/z	491.12	4.54745	neg	Glucoobtusifolin	HMDB0029617	Benzenoids	Anthracenes	Anthraquinones	C10381	57.1	87.6	329.0199, 354.4456, 428.6805, 430.0885, 431.0993, 433.6444, 445.1142, 463.3995, 491.0743, 491.1196	M+FA-H	C22H22O10	0.641133	6.1968	0.00600484	0.0158866	-2.1818	0.220401	693810	3.14795e+06	941059	385348	755022	3.95687e+06	2.48352e+06	3.00346e+06
6.27_613.1202m/z	613.12	6.26998	neg	Chrysophanol 8-(6-galloylglucoside)	HMDB0037087	Benzenoids	Anthracenes	Anthraquinones		48.2	42.6	301.0334, 323.0406, 357.0596, 401.0869, 445.0754, 447.0897, 463.0879, 491.0828, 513.0630, 613.1182	M+FA-H	C28H24O13	0.557317	2.04142	0.00472638	0.0135417	-2.18349	0.220143	74571.5	338741	63605	52333.7	107776	423871	282631	309721
4.55_446.1205n	469.11	4.55113	pos	Physcionin	HMDB0040511	Benzenoids	Anthracenes	Anthraquinones		46.7	36.7	385.0535, 404.2146, 407.1823, 418.9571, 433.1606, 451.1688, 451.1741, 468.0975, 468.1158, 469.1102	M+Na, M+K	C22H22O10	-1.80768	3.05726	0.00573883	0.0154427	-2.29363	0.203962	152707	748703	196611	93507.8	168002	922428	555811	767870
0.66_156.0765m/z	156.076	0.657783	pos	5-Oxo-2(5H)-isoxazolepropanenitrile	HMDB0031338	Organoheterocyclic compounds	Azoles	Isoxazoles		40.6	13.1	121.4233, 128.0194, 131.9753, 134.2864, 138.0656, 139.0037, 139.0499, 139.8112, 145.6377, 156.0767	M+NH4	C6H6N2O2	-1.88626	1.68066	0.00802465	0.0194275	1.33773	2.52753	302500	119682	234218	332691	340592	91775.4	142225	125046
4.90_168.0422n	167.035	4.89658	neg	Vanillic acid	HMDB0000484	Benzenoids	Benzene and substituted derivatives	Benzoic acids and derivatives	C06672	57.4	87.7	123.0445, 124.0167, 125.0237, 133.0295, 135.0090, 136.9879, 139.0037, 152.0115, 164.5309, 167.0349	M-H, 2M-H	C8H8O4	-0.198309	2.49804	2.24979e-07	9.32839e-05	7.47981	178.503	375562	2103.95	365424	382622	378641	2215.91	2143.12	1952.82
3.22_153.0194m/z	153.019	3.21705	neg	2-Pyrocatechuic acid	HMDB0000397	Benzenoids	Benzene and substituted derivatives	Benzoic acids and derivatives	C00196	54.3	72.7	133.4348, 137.9958, 141.0834, 148.1205, 149.1101, 151.0036, 151.1450, 152.0106, 152.7869, 153.0195	M-H	C7H6O4	0.49992	2.03313	3.31366e-06	0.000347837	6.95057	123.688	249626	2018.19	251401	260342	237135	2192.17	1948.92	1913.47
1.66_493.1205m/z	493.12	1.66152	neg	2-O-Galloylsucrose	HMDB0039281	Benzenoids	Benzene and substituted derivatives	Benzoic acids and derivatives		51.1	60.5	286.3990, 304.3565, 307.8404, 311.2975, 315.0719, 385.6931, 386.5285, 430.7152, 449.0320, 493.1201	M-H	C19H26O15	1.21135	1.13545	1.84701e-05	0.000688682	6.85923	116.1	78086.5	672.577	73379.1	84312.2	76568.2	287.385	784.892	945.454
3.94_496.0856n	477.068	3.94487	neg	Hibiscitrin	HMDB0029678	Benzenoids	Benzene and substituted derivatives	Methoxybenzenes		52.5	67.5	297.0040, 313.0007, 313.0838, 314.0070, 315.0148, 316.0535, 341.0693, 391.0674, 431.1562, 477.0676	M-H2O-H, M-H	C21H20O14	0.594322	2.38397	0.000615067	0.00398629	6.25868	76.5687	351979	4596.9	283803	368546	403589	4561.3	4940.75	4288.67
4.35_123.0439m/z	123.044	4.35305	pos	Benzoic acid	HMDB0001870	Benzenoids	Benzene and substituted derivatives	Benzoic acids and derivatives	C00539	46.6	36.1	99.5315, 100.0247, 105.0338, 105.0451, 112.0395, 112.8292, 119.8029, 121.0693, 122.0594, 123.0442	M+H	C7H6O2	-1.54033	1.14112	3.70944e-06	0.000363321	6.16909	71.9582	79122.9	1099.57	76775.1	83498.4	77095.2	1229.76	1018.57	1050.37
4.92_436.1357n	437.143	4.92098	pos	Phenethyl 6-galloylglucoside	HMDB0034573	Benzenoids	Benzene and substituted derivatives	Benzoic acids and derivatives		45.7	34.8	341.1018, 347.0922, 353.1020, 365.1017, 371.1117, 383.1124, 401.1222, 419.1336, 420.1411, 437.1419	M+H, M+Na, M+H-H2O	C21H24O10	-2.81576	2.1378	0.000120972	0.00168491	4.61345	24.4786	287607	11749.3	281054	322537	259231	12927.7	13497.9	8822.43
4.42_327.0723m/z	327.072	4.4153	neg	Methyl 6-O-galloyl-beta-D-glucopyranoside	HMDB0039354	Benzenoids	Benzene and substituted derivatives	Benzoic acids and derivatives		39.6	0	203.0717, 205.0356, 245.0824, 259.0719, 265.0716, 267.0311, 289.0720, 291.0769, 327.0486, 327.0751	M-H2O-H	C14H18O10	0.349735	1.17105	0.00101126	0.00525653	0.950761	1.93289	174456	90256.5	174995	189830	158543	97728.4	87842.9	85198
14.68_844.5757m/z	844.576	14.6778	pos	Pyropheophytin b	HMDB0034248	Benzenoids	Benzene and substituted derivatives	Styrenes	C19506	37.5	0.0079	538.7603, 597.4880, 610.0552, 615.4992, 619.4814, 633.5071, 726.6688, 757.5732, 791.5221, 817.1118	M+NH4	C53H70N4O4	2.61081	1.37372	0.00167252	0.00704208	0.804516	1.74656	272817	156202	300802	252921	264728	146493	166364	155751
11.35_278.1513n	279.159	11.3469	pos	Dibutyl phthalate	HMDB0033244	Benzenoids	Benzene and substituted derivatives	Benzoic acids and derivatives	C14214	40.7	7.75	205.0863, 223.0962, 243.2101, 245.2265, 261.2207, 262.2255, 263.2366, 278.2472, 279.0941, 279.1586	M+H, M+Na	C16H22O4	-1.69398	1.22173	0.0175242	0.0341506	0.296788	1.22841	540497	439999	516691	513269	591532	444881	433467	441647
6.12_959.5187m/z	959.519	6.11693	pos	Soyasaponin A3	HMDB0038608	Benzenoids	Benzene and substituted derivatives	Benzoic acids and derivatives		54.5	80.4	439.3568, 457.3681, 597.3818, 615.3906, 621.4333, 633.3979, 651.4116, 797.4714, 813.4612, 959.5165	M+H	C48H78O19	-2.40596	1.1629	0.000895575	0.0048935	-0.555512	0.680415	176404	259260	170421	183236	175556	274309	244607	258864
7.38_597.1256m/z	597.126	7.38455	neg	Schizotenuin F	HMDB0034585	Benzenoids	Benzene and substituted derivatives	Phenylpyruvic acid derivatives		39.4	0.226	373.2225, 377.4318, 418.2165, 431.1010, 432.8333, 435.8633, 475.0891, 577.2482, 591.7911, 597.1266	M+FA-H	C28H24O12	1.05688	1.25378	0.00335319	0.0108309	-3.97768	0.0634745	6687.65	105360	7830.13	4590.85	7641.96	133033	78427.5	104618
4.03_259.0595m/z	259.06	4.03052	pos	Porric acid C	478956	Organoheterocyclic compounds	Benzofurans	Dibenzofurans		56.6	88.8	185.0587, 189.0548, 203.0704, 213.0545, 224.6278, 230.7134, 231.0650, 241.0488, 246.3402, 259.0599	M+H	C14H10O5	-2.21201	2.01902	8.61993e-05	0.00143585	14.0381	16821.9	245687	14.6052	248870	270315	217876	3.01575e-08	12.5984	31.2171
2.20_303.0512m/z	303.051	2.19515	neg	Gentisin	HMDB0031760	Organoheterocyclic compounds	Benzopyrans	1-benzopyrans	C10066	39.4	0	241.0518, 259.0655, 261.0407, 275.0563, 275.3469, 275.8039, 277.7363, 285.0406, 286.0318, 303.0509	M+FA-H	C14H10O5	0.736574	1.72431	0.00195884	0.00772787	16.1311	71771.8	184777	2.5745	144585	232389	177356	0.0379497	7.45681	0.228751
12.85_379.1583m/z	379.158	12.8473	neg	6-Deoxy-gamma-mangostin	HMDB0038552	Organoheterocyclic compounds	Benzopyrans	1-benzopyrans		37.9	0	361.1490, 362.1519, 367.1558, 375.1270, 376.1317, 376.3648, 378.1588, 378.1657, 378.7521, 379.1585	M-H	C23H24O5	8.33011	1.02405	0.031653	0.0536328	-0.719806	0.607179	114163	188022	127451	93644.9	121394	228207	172649	163211
4.53_881.2264m/z	881.226	4.52937	pos	15-Epibetanidin 5-[E-feruloyl-(->3)-apiosyl-(1->2)-glucoside]	HMDB0039899	Alkaloids and derivatives	Betalains	Betacyanins and derivatives		47.4	50.3	439.0956, 535.1185, 559.1200, 577.1319, 584.3300, 588.8991, 592.4368, 593.1672, 605.7036, 881.2260	M+Na	C39H42N2O20	4.78501	1.1379	0.00168291	0.00706615	3.33349	10.0805	88969.6	8825.96	88124.2	107577	71207.6	12543.8	7308.66	6625.41
0.73_133.0375n	132.03	0.7286	neg	L-Aspartic acid	HMDB0000191	Organic acids and derivatives	Carboxylic acids and derivatives	Amino acids, peptides, and analogues	C00049	50.1	52.3	113.0356, 114.0197, 115.0037, 123.7799, 123.9566, 124.2880, 128.0227, 128.1874, 131.0464, 132.0303	M-H2O-H, M-H	C4H7NO4	-0.211877	1.76065	0.000160019	0.00194857	3.63403	12.4152	203730	16409.8	211819	178382	220990	8312.55	21468.8	19447.9
0.74_147.0761m/z	147.076	0.736867	pos	L-Glutamine	HMDB0000641	Organic acids and derivatives	Carboxylic acids and derivatives	Amino acids, peptides, and analogues	C00064	55	83.6	130.0343, 130.0499, 131.0344, 132.3863, 134.9048, 138.1732, 138.5003, 138.8791, 142.7286, 147.0761	M+H	C5H10N2O3	-2.09493	3.93052	1.70088e-05	0.000663236	3.46087	11.0109	1.02017e+06	92650.5	966368	1.03605e+06	1.05809e+06	40567.3	125257	112127
0.73_147.0532n	146.046	0.7286	neg	L-Glutamic acid	HMDB0000148	Organic acids and derivatives	Carboxylic acids and derivatives	Amino acids, peptides, and analogues	C00025	50.2	57.1	84.9200, 85.0295, 85.0592, 92.1439, 95.2775, 101.0244, 111.0090, 115.5594, 127.0513, 128.0354	M-H2O-H, M-H	C5H9NO4	0.0213699	4.09791	0.00155013	0.00674671	3.04432	8.24958	1.17966e+06	142996	1.42962e+06	1.14066e+06	968691	118590	148869	161529
0.73_132.0535n	131.046	0.7286	neg	L-Asparagine	HMDB0000168	Organic acids and derivatives	Carboxylic acids and derivatives	Amino acids, peptides, and analogues	C00152	50.8	55.7	114.0197, 114.0279, 115.0037, 115.3294, 116.5357, 119.1524, 128.0227, 130.0100, 131.0355, 131.0462	M-H2O-H, M-H	C4H8N2O3	0.134177	1.29374	0.0370035	0.0606638	2.89061	7.41586	138116	18624.4	120291	82259.3	211796	8913.31	27636	19323.8
0.74_147.0530n	148.06	0.736867	pos	O-Acetylserine	HMDB0003011	Organic acids and derivatives	Carboxylic acids and derivatives	Amino acids, peptides, and analogues	C00979	50.2	58.8	109.5135, 110.8165, 111.9689, 112.0397, 113.0000, 113.9639, 122.2196, 129.0547, 129.0659, 130.0499	M+H-H2O, M+H	C5H9NO4	-1.14603	5.46759	0.000548994	0.00373574	1.99176	3.97723	2.43376e+06	611925	2.68151e+06	2.53767e+06	2.08211e+06	601435	597748	636590
1.14_173.0091m/z	173.009	1.1414	neg	trans-Aconitic acid	HMDB0000958	Organic acids and derivatives	Carboxylic acids and derivatives	Tricarboxylic acids and derivatives	C02341	48.4	42.9	129.1033, 130.0508, 131.0826, 132.0666, 139.4665, 146.9617, 154.9987, 156.0669, 172.0616, 173.0098	M-H	C6H6O6	-0.0808604	3.75978	5.77076e-06	0.000417018	1.94897	3.86098	1.14319e+06	296087	1.15875e+06	1.172e+06	1.0988e+06	324119	279350	284793
0.74_148.0563n	149.064	0.736867	pos	3-(Methylthio)propyl acetate	HMDB0031717	Organic acids and derivatives	Carboxylic acids and derivatives	Carboxylic acid derivatives		38.5	0		M+H-H2O, M+H	C6H12O2S	3.49739	1.37075	0.000559843	0.00377246	1.94224	3.84302	154800	40280.7	170457	161386	132555	39151.4	40979.7	40710.9
0.73_176.0564m/z	176.056	0.7286	neg	4-Hydroxyproline	HMDB0000725	Organic acids and derivatives	Carboxylic acids and derivatives	Amino acids, peptides, and analogues	C01157	55.2	77	131.0461, 132.0415, 132.0668, 145.0621, 146.0461, 155.6681, 158.0460, 158.2136, 158.9253, 176.0566	M+FA-H	C5H9NO3	-0.310915	2.45879	0.000392963	0.00315199	1.67917	3.20244	534171	166801	575343	554222	472949	142453	179077	178874
0.77_116.0706m/z	116.071	0.77275	pos	L-Proline	HMDB0000162	Organic acids and derivatives	Carboxylic acids and derivatives	Amino acids, peptides, and analogues	C00148	52.4	67.9	87.0445, 87.6766, 92.1475, 95.2897, 98.0605, 98.9845, 100.6597, 108.1791, 112.2925, 116.0707	M+H	C5H9NO2	-0.0881914	2.58722	0.000132073	0.00177023	1.61189	3.05652	600575	196490	628457	586693	586575	148174	219724	221572
0.74_119.0584n	120.065	0.736867	pos	L-Threonine	HMDB0000167	Organic acids and derivatives	Carboxylic acids and derivatives	Amino acids, peptides, and analogues	C00188	49.8	53.7	101.0793, 102.0553, 102.3847, 111.5665, 112.3172, 117.9932, 119.0900, 119.3244, 120.0573, 120.0656	M+H-H2O, M+H	C4H9NO3	1.61351	1.04644	0.000359412	0.00300048	1.37743	2.59805	108091	41604.6	114131	109719	100422	33511.5	48344.7	42957.5
1.25_116.0110n	115.004	1.25128	neg	Fumaric acid	HMDB0000134	Organic acids and derivatives	Carboxylic acids and derivatives	Dicarboxylic acids and derivatives	C00122	41.4	8.39	98.0248, 99.0088, 99.9258, 102.5435, 103.0139, 106.2639, 111.1058, 112.9807, 114.9341, 115.0037	M-H, 2M-H	C4H4O4	0.195762	1.31679	0.000576034	0.00384507	1.20733	2.3091	186774	80886	169887	189181	201254	70188.4	88363.2	84106.3
0.83_192.0266n	215.016	0.826383	pos	Isocitric acid	HMDB0000193	Organic acids and derivatives	Carboxylic acids and derivatives	Tricarboxylic acids and derivatives	C00311	40.8	6.9	170.0812, 173.7718, 174.0759, 184.6627, 186.3651, 187.6368, 188.2885, 197.0050, 197.5354, 215.0159	M+Na, M+K, M+NH4, M+H, M+H-H2O	C6H8O7	-2.04407	7.80403	0.000267084	0.00258341	1.1958	2.29072	6.54797e+06	2.85848e+06	7.10571e+06	6.14532e+06	6.39288e+06	2.65898e+06	2.94521e+06	2.97125e+06
1.30_117.0194m/z	117.019	1.29575	neg	Succinic acid	HMDB0000254	Organic acids and derivatives	Carboxylic acids and derivatives	Dicarboxylic acids and derivatives	C00042	52.1	61.6	107.8941, 109.5427, 113.4573, 113.5735, 116.0256, 116.0350, 116.0724, 116.9286, 116.9371, 117.0195	M-H	C4H6O4	0.479077	1.0795	0.0245502	0.0441109	0.899401	1.86529	173177	92841.8	149248	216892	153391	79722.7	99399	99403.5
0.83_118.0862m/z	118.086	0.826383	pos	L-Valine	HMDB0000883	Organic acids and derivatives	Carboxylic acids and derivatives	Amino acids, peptides, and analogues	C00183	49.1	51.5	99.8342, 100.0248, 100.0760, 100.1129, 101.0599, 117.0546, 117.0734, 118.0348, 118.0659, 118.0864	M+H	C5H11NO2	-0.262141	1.87579	0.000768423	0.00448541	0.8384	1.78807	488376	273131	521484	476886	466758	241433	283228	294733
4.55_250.0721m/z	250.072	4.54745	neg	N-Phenylacetylaspartic acid	HMDB0029355	Organic acids and derivatives	Carboxylic acids and derivatives	Amino acids, peptides, and analogues		53.7	70.4	190.0519, 191.0548, 195.7404, 201.5029, 206.0819, 214.0896, 219.6006, 226.1683, 232.0619, 250.0723	M-H	C12H13NO5	0.193366	1.19158	0.0179442	0.0347757	0.709768	1.63554	245295	149978	292510	216576	226800	137633	158269	154032
1.12_192.0268n	215.016	1.12473	pos	Citric acid	HMDB0000094	Organic acids and derivatives	Carboxylic acids and derivatives	Tricarboxylic acids and derivatives	C00158	45.8	31	139.0024, 142.9570, 149.1321, 151.9377, 157.0136, 158.0446, 174.0881, 174.1126, 174.1272, 174.1490	M+H-H2O, M+Na, M+NH4, M+H	C6H8O7	-1.2557	6.32788	6.17505e-05	0.00121556	0.670727	1.59188	6.48422e+06	4.07332e+06	6.60453e+06	6.25487e+06	6.59326e+06	4.09431e+06	3.93348e+06	4.19217e+06
0.79_192.0974m/z	192.097	0.790533	pos	4-Hydroxycitrulline	HMDB0029384	Organic acids and derivatives	Carboxylic acids and derivatives	Amino acids, peptides, and analogues		50.1	61.4	147.0136, 150.6034, 152.0181, 156.0653, 170.0298, 174.0400, 174.0871, 174.1120, 191.1028, 192.0987	M+H	C6H13N3O4	-2.26766	1.028	0.0019584	0.00772736	-0.969712	0.510608	68512	134177	81441.9	51378.8	72715.2	137628	131760	133144
2.49_310.1167n	309.109	2.48847	neg	gamma-Glutamyltyrosine	HMDB0011741	Organic acids and derivatives	Carboxylic acids and derivatives	Amino acids, peptides, and analogues		44.8	27.1	241.0690, 247.1103, 263.9975, 265.1200, 272.9637, 273.0881, 275.8503, 282.0071, 291.0981, 309.1099	M-H, 2M-H, M-H2O-H	C14H18N2O6	0.813087	3.97542	0.0491027	0.0761582	-1.00418	0.498553	1.15277e+06	2.31223e+06	1.1734e+06	616207	1.6687e+06	2.54498e+06	1.75011e+06	2.6416e+06
0.72_290.1220n	291.129	0.719033	pos	N2-(3-Hydroxysuccinoyl)arginine	HMDB0032765	Organic acids and derivatives	Carboxylic acids and derivatives	Amino acids, peptides, and analogues		41.9	16.2	210.0869, 228.0984, 246.1097, 259.1283, 273.1196, 274.1022, 290.1414, 290.1467, 291.0688, 291.1294	M+H-H2O, M+H, M+K	C10H18N4O6	-2.06561	1.49828	0.00074599	0.00441139	-1.44149	0.368186	79962.9	217181	79506.4	76540.2	83842.1	234967	188204	228371
3.38_308.0778m/z	308.078	3.38282	neg	N-Feruloylaspartic acid	HMDB0040830	Organic acids and derivatives	Carboxylic acids and derivatives	Amino acids, peptides, and analogues		51.9	63.9	233.0043, 240.9286, 240.9817, 246.0777, 262.0725, 262.0994, 264.0872, 290.0668, 290.0971, 308.0757	M-H	C14H15NO7	0.836628	1.59695	0.00414436	0.0124373	-1.65397	0.317765	75134.2	236446	111084	40213.4	74104.9	272754	216860	219725
4.46_345.1438m/z	345.144	4.46283	pos	N-(4-Hydroxycinnamoyl)tyrosine	HMDB0039502	Organic acids and derivatives	Carboxylic acids and derivatives	Amino acids, peptides, and analogues		44	26.9	327.1346, 328.1159, 331.1284, 344.1480, 344.1583, 344.1754, 345.0632, 345.1043, 345.1128, 345.1449	M+NH4	C18H17NO5	-1.99654	1.63962	1.62957e-05	0.000653619	-1.87478	0.272668	60489.1	221841	67226.6	57100.9	57139.8	231921	212422	221181
3.15_321.0730m/z	321.073	3.14908	neg	Vulgaxanthin II	HMDB0029841	Organic acids and derivatives	Carboxylic acids and derivatives	Amino acids, peptides, and analogues	C08569	49.2	50.2	233.0954, 241.0611, 254.9199, 255.0511, 259.0724, 277.0322, 285.0516, 303.0641, 304.0677, 321.0728	M-H2O-H	C14H16N2O8	0.537021	1.16908	0.000895903	0.00489422	-1.94164	0.260321	29490.4	113285	29154.6	27516.1	31800.5	94580.1	123740	121535
4.05_294.1212n	295.128	4.05217	pos	gamma-Glutamylphenylalanine	HMDB0000594	Organic acids and derivatives	Carboxylic acids and derivatives	Amino acids, peptides, and analogues		53.1	70	254.4490, 255.2430, 272.0894, 277.2158, 281.0888, 299.1001, 300.0784, 300.0839, 317.1105, 317.1205	M+H-H2O, M+Na, M+H	C14H18N2O5	-1.42908	8.27608	0.00799183	0.0193594	-2.16923	0.22233	1.26444e+06	5.68721e+06	1.59552e+06	632037	1.56575e+06	7.22057e+06	4.311e+06	5.53005e+06
4.07_294.1219n	293.115	4.07423	neg	L-gamma-Glutamyl-beta-phenyl-beta-L-alanine	HMDB0038514	Organic acids and derivatives	Carboxylic acids and derivatives	Amino acids, peptides, and analogues		51.7	62.5	205.1347, 213.1035, 214.0880, 217.0466, 231.1139, 232.0975, 249.1250, 257.0934, 275.1040, 293.1149	M-H, 2M-H, M-H2O-H	C14H18N2O5	1.23385	4.1311	0.0130136	0.0274993	-2.21448	0.215465	309512	1.43649e+06	372328	152696	403514	1.89476e+06	1.02465e+06	1.39005e+06
5.79_1067.2611m/z	1067.26	5.78803	pos	Anhydrosafflor Yellow B	HMDB0031914	Phenylpropanoids and polyketides	Cinnamic acids and derivatives	Hydroxycinnamic acids and derivatives		51.8	64	546.2184, 628.2557, 676.6737, 743.1475, 769.6457, 778.7649, 900.9957, 905.1994, 931.4791, 1067.2567	M+Na	C48H52O26	-2.68139	2.66435	0.00272353	0.00949628	12.8466	7365.43	443825	60.2579	419135	570565	341775	3.01575e-08	3.01575e-08	180.774
4.66_341.0516m/z	341.052	4.65703	neg	cis-Coutaric acid	HMDB0034620	Phenylpropanoids and polyketides	Cinnamic acids and derivatives	Hydroxycinnamic acids and derivatives		40.1	2.15	223.0461, 255.0664, 273.0769, 273.1073, 295.0587, 313.0570, 335.4999, 335.6412, 340.9869, 341.0515	M+FA-H	C13H12O8	0.624909	2.9583	0.000446115	0.00338471	9.74919	860.592	533455	619.87	511189	459797	629378	474.49	645.53	739.589
2.27_148.0522n	166.086	2.26555	pos	trans-Cinnamic acid	HMDB0000930	Phenylpropanoids and polyketides	Cinnamic acids and derivatives	Cinnamic acids	C10438	46.2	41.5	131.9749, 132.0654, 148.0395, 148.0754, 148.9585, 148.9770, 148.9884, 149.0233, 149.0345, 149.0597	M+H, M+NH4, M+H-H2O	C9H8O2	-1.32562	2.41931	0.000343348	0.00292969	0.815314	1.75968	823297	467867	823313	876952	769625	474074	470449	459078
0.90_799.2365m/z	799.236	0.90045	neg	Raphanusol A	HMDB0039175	Phenylpropanoids and polyketides	Cinnamic acids and derivatives	Hydroxycinnamic acids and derivatives		36	0	540.3904, 540.5850, 578.7645, 589.6030, 598.3428, 606.8997, 610.7922, 637.8621, 775.0195, 799.2365	M+FA-H	C34H42O19	8.28911	1.77531	0.00323537	0.0106103	-2.1943	0.218499	55232	252779	60675.8	26270.8	78749.4	283614	198357	276367
4.16_239.0562m/z	239.056	4.15932	neg	Isoferulic acid	HMDB0000955	Phenylpropanoids and polyketides	Cinnamic acids and derivatives	Hydroxycinnamic acids and derivatives	C10470	55.8	80.4	177.0721, 179.0351, 189.3451, 193.0507, 193.0722, 195.0664, 208.7571, 217.2967, 221.0459, 239.0563	M+FA-H	C10H10O4	0.313433	1.76156	1.42983e-07	6.97477e-05	-3.26715	0.10387	21520.2	207184	21361.5	25261.5	17937.6	205434	207561	208556
4.01_401.1092m/z	401.109	4.0106	neg	1-O-Feruloylglucose	HMDB0036938	Phenylpropanoids and polyketides	Cinnamic acids and derivatives	Hydroxycinnamic acids and derivatives		49.3	49.4	333.1902, 341.0881, 343.0460, 345.9906, 355.1013, 355.1764, 357.0826, 400.1437, 401.0029, 401.1080	M+FA-H	C16H20O9	0.696639	1.3331	0.000213131	0.00228744	-3.70508	0.0766759	8930.78	116474	9150.33	8556.91	9085.09	130572	101563	117289
4.35_245.0818m/z	245.082	4.35228	neg	Marmesin	HMDB0030786	Phenylpropanoids and polyketides	Coumarins and derivatives	Furanocoumarins	C09276	48.3	44.8	201.0923, 202.0640, 202.0819, 203.0716, 212.0479, 217.0503, 217.0872, 227.0718, 230.0580, 245.0820	M-H	C14H14O4	-0.439834	1.76936	0.000116305	0.0016505	42.5115	6.26935e+12	189068	3.01575e-08	163804	200999	202400	3.01575e-08	3.01575e-08	3.01575e-08
5.38_347.0752m/z	347.075	5.38367	pos	Aflatoxin G2a	HMDB0030476	Phenylpropanoids and polyketides	Coumarins and derivatives	Furanocoumarins		56.9	90.9	314.0411, 315.0495, 316.0554, 317.0284, 318.0370, 331.0447, 331.0856, 332.0523, 332.0937, 347.0761	M+H	C17H14O8	-2.64434	4.38876	1.65261e-05	0.000655324	16.1421	72318.1	1.1558e+06	15.9821	1.18224e+06	1.22108e+06	1.06406e+06	9.5334	6.0703	32.3426
4.97_347.0753m/z	347.075	4.96562	pos	Aflatoxin B1 diol	HMDB0060430	Phenylpropanoids and polyketides	Coumarins and derivatives	Furanocoumarins	C19588	54.8	80.2	328.2478, 330.1229, 331.0440, 332.0523, 332.0935, 335.4202, 339.1367, 345.5467, 346.0710, 347.0760	M+H	C17H14O8	-2.35679	1.8918	3.68648e-05	0.00097256	14.6546	25791.9	215131	8.34103	217374	232535	195483	25.0231	3.01575e-08	3.01575e-08
7.28_347.0754m/z	347.075	7.28142	pos	Aflatoxin GM2	HMDB0030478	Phenylpropanoids and polyketides	Coumarins and derivatives	Furanocoumarins		54.5	78.6	315.0488, 317.0286, 318.0376, 327.4536, 329.6609, 331.0446, 332.0523, 334.8899, 344.6087, 347.0758	M+H	C17H14O8	-2.1295	2.5796	0.00749128	0.018481	11.6921	3308.78	428218	129.419	530512	496002	258140	119.452	132.301	136.504
5.54_375.0723m/z	375.072	5.54167	neg	Aflatoxin M2	HMDB0030480	Phenylpropanoids and polyketides	Coumarins and derivatives	Furanocoumarins		53.3	70.2	328.0225, 329.0281, 330.0354, 331.0809, 343.0461, 344.0528, 345.0611, 346.0659, 361.0564, 375.0724	M+FA-H	C17H14O7	0.503309	1.09277	0.00438631	0.0129109	9.10331	550.009	75544	137.35	101077	66974.7	58580.5	135.32	137.907	138.824
3.70_324.0841n	307.081	3.69888	pos	Mahaleboside	HMDB0032984	Phenylpropanoids and polyketides	Coumarins and derivatives	Coumarin glycosides		40.1	5.19	233.2934, 243.1703, 259.0607, 261.0761, 262.0016, 269.9919, 289.0704, 300.5844, 306.9616, 307.0804	M+H-H2O, M+Na	C15H16O8	-1.3768	1.793	0.00031824	0.00282076	8.84992	461.413	195379	423.436	229062	178841	178233	274.424	555.769	440.114
6.03_364.0788n	347.076	6.03407	pos	Xanthotoxol glucoside	HMDB0038626	Phenylpropanoids and polyketides	Coumarins and derivatives	Coumarin glycosides		53.6	74	237.0397, 255.5647, 259.0608, 276.1606, 287.0546, 287.0891, 288.0607, 307.0569, 315.0485, 347.0767	M+H-H2O, M+Na	C17H16O9	-1.6832	1.04464	0.0110813	0.0244117	8.42162	342.893	71545.1	208.651	102677	62098.1	49860.7	113.088	164.614	348.252
4.79_304.0948n	303.088	4.7868	neg	(R)-Heraclenol	HMDB0030745	Phenylpropanoids and polyketides	Coumarins and derivatives	Furanocoumarins		46.4	34.9	241.0869, 242.0585, 244.0740, 259.0974, 261.0769, 269.0445, 270.0533, 285.0767, 288.0641, 303.0876	M-H, M+FA-H, 2M-H	C16H16O6	0.422467	5.79062	0.0011243	0.00556193	5.96395	62.4206	2.09776e+06	33606.9	1.76998e+06	2.58192e+06	1.94138e+06	47753.1	25176.4	27891.1
9.03_432.2370m/z	432.237	9.02975	pos	Clausarinol	HMDB0041407	Phenylpropanoids and polyketides	Coumarins and derivatives	Pyranocoumarins		51.4	65.6	345.1635, 355.1592, 369.1702, 387.1323, 387.1801, 387.2324, 399.9238, 408.4764, 432.1769, 432.2383	M+NH4	C24H30O6	-2.48197	1.31817	0.0320574	0.0541723	0.990125	1.98636	245065	123374	303061	198806	233327	112439	165653	92029.1
4.29_328.0595n	327.052	4.28945	neg	Aflatoxin M4	HMDB0038806	Phenylpropanoids and polyketides	Coumarins and derivatives	Furanocoumarins		44.1	30.4	258.9926, 265.0593, 267.0311, 267.0620, 283.0693, 284.0743, 309.0432, 326.0865, 326.1306, 327.0522	M-H, 2M-H	C17H12O7	3.54751	1.71872	0.0143261	0.0294842	-2.01569	0.247296	64498	260813	59368.9	59921.5	74203.7	354678	221157	206604
4.81_765.1668m/z	765.167	4.80918	neg	Sagerinic acid	HMDB0033600	Lignans, neolignans and related compounds	Cyclobutane lignans	Unclassified		38.9	6.38	585.1004, 603.1133, 613.1116, 629.1478, 633.3455, 640.2101, 642.8097, 721.1730, 733.1506, 765.1622	M+FA-H	C36H32O16	-0.662542	2.79851	0.000355057	0.00298013	5.5972	48.4087	486056	10040.7	442766	570612	444789	12082.7	9235.88	8803.41
4.55_464.1319n	509.129	4.54745	neg	Hesperetin 7-glucoside	HMDB0030747	Lignans, neolignans and related compounds	Cyclobutane lignans	Unclassified		39.7	0	289.4329, 308.9173, 310.0509, 325.0726, 326.6195, 355.0832, 371.1927, 384.7893, 430.0883, 445.1142	M-H2O-H, M+FA-H, M-H, 2M-H	C22H24O11	0.0624787	1.07763	0.0268241	0.0472613	-1.51241	0.350525	43468.5	124009	62738.5	25935.7	41731.2	163853	92510.7	115664
4.35_137.0243m/z	137.024	4.35228	neg	Ascladiol	HMDB0029610	Organoheterocyclic compounds	Dihydrofurans	Furanones		52.3	65.1	108.0218, 109.0295, 109.0370, 113.5776, 117.1200, 118.3590, 123.6507, 128.0959, 136.8625, 137.0245	M-H2O-H	C7H8O4	-0.818878	1.17429	0.000106371	0.00160591	4.35742	20.4981	87511.5	4269.25	77178.1	95609	89747.2	3909.74	4407.06	4490.95
1.12_118.0863m/z	118.086	1.12473	pos	2-Methyltetrahydrofuran-3-one	HMDB0031178	Organoheterocyclic compounds	Dihydrofurans	Furanones		41.1	11.4	100.0761, 100.1128, 102.9850, 107.6258, 111.1717, 114.6014, 117.0553, 118.0343, 118.0657, 118.0864	M+NH4	C5H8O2	0.345516	1.06018	5.40544e-05	0.00114448	1.43434	2.70259	107316	39708.4	112175	106971	102800	34757.3	43245.8	41122.2
2.61_383.0943m/z	383.094	2.61302	pos	Lactitol	HMDB0040937	Lipids and lipid-like molecules	Fatty Acyls	Fatty acyl glycosides		39.5	4.17	166.0712, 166.7009, 169.1467, 182.0300, 221.0424, 252.0719, 290.7546, 343.8086, 383.0482, 383.0944	M+K	C12H24O11	-2.05718	1.02699	1.81392e-05	0.000686861	40.9336	2.10009e+12	63333.3	3.01575e-08	58680.5	67852.5	63467	3.01575e-08	3.01575e-08	3.01575e-08
3.97_931.2144m/z	931.214	3.96637	neg	Quercetin 3-(6''-caffeoylsophorotrioside)	HMDB0041266	Lipids and lipid-like molecules	Fatty Acyls	Fatty acyl glycosides		53.5	71.2	315.0719, 329.0877, 339.0721, 341.0519, 355.0674, 447.0932, 465.1041, 487.0862, 931.2156, 931.2899	M-H2O-H	C42H46O25	-0.588354	6.07118	0.00285969	0.00978319	23.4696	1.16161e+07	2.30461e+06	0.198397	2.55776e+06	2.74981e+06	1.60626e+06	3.01575e-08	0.595192	3.01575e-08
11.01_623.3805m/z	623.381	11.0125	neg	Asparagoside A	HMDB0030046	Lipids and lipid-like molecules	Fatty Acyls	Fatty acids and conjugates		45.9	31.7	509.0258, 545.5826, 553.9210, 559.3722, 573.1928, 577.3750, 604.5970, 606.1547, 616.0759, 623.3748	M+FA-H	C33H54O8	0.773481	1.99204	0.0146539	0.029968	2.54464	5.83463	319082	54687.6	220514	437310	299422	35205.7	71562	57295.2
0.76_207.0510m/z	207.051	0.764683	neg	3-Hydroxymethylglutaric acid	HMDB0000355	Lipids and lipid-like molecules	Fatty Acyls	Fatty acids and conjugates	C03761	49.6	51.7	147.0297, 149.0449, 161.0456, 161.0598, 163.0262, 171.0301, 189.0408, 191.0203, 206.0304, 207.0518	M+FA-H	C6H10O5	0.119571	2.04447	0.000474512	0.0034824	1.10621	2.15279	475011	220649	512498	460224	452311	190034	238442	233470
10.44_294.2197n	293.212	10.4396	neg	2-Hydroxylinolenic acid	HMDB0031103	Lipids and lipid-like molecules	Fatty Acyls	Lineolic acids and derivatives		54.7	77.1	256.1325, 264.1705, 274.1895, 275.2018, 275.2338, 292.1675, 292.2002, 293.1411, 293.1790, 293.2124	M-H, 2M-H	C18H30O3	0.732702	4.25124	0.00895465	0.0210105	0.98398	1.97791	2.37119e+06	1.19884e+06	2.61506e+06	2.58889e+06	1.90963e+06	1.08282e+06	1.14499e+06	1.3687e+06
0.70_266.1593m/z	266.159	0.698533	pos	(E)-2-Methyl-2-buten-1-ol O-beta-D-Glucopyranoside	HMDB0033064	Lipids and lipid-like molecules	Fatty Acyls	Fatty acyl glycosides		45.1	30.8	181.9612, 183.4819, 187.9274, 189.0768, 218.9830, 219.9851, 220.9813, 240.4257, 265.1107, 266.1595	M+NH4	C11H20O6	-2.18905	1.25418	0.00856919	0.0203517	-1.78223	0.290733	41759.8	143636	52989.1	37580	34710.3	180285	109808	140816
5.61_291.1948m/z	291.195	5.6078	pos	Corchorifatty acid A	HMDB0032664	Lipids and lipid-like molecules	Fatty Acyls	Lineolic acids and derivatives		52	66.1	161.0958, 163.1117, 165.0544, 175.1120, 217.1585, 255.1728, 273.1848, 274.2164, 291.0861, 291.1953	M+H-H2O	C18H28O4	-2.05194	1.11022	0.000233232	0.00239173	-1.79328	0.288515	30313	105066	37903.7	27895	25140.2	101547	114059	99590.9
4.42_518.2364n	563.235	4.4153	neg	6S,9R-Dihydroxy-4,7E-megastigmadien-3-one 9-[apiosyl-(1->6)-glucoside]	HMDB0029773	Lipids and lipid-like molecules	Fatty Acyls	Fatty acyl glycosides		44.2	22.5	309.0385, 365.1440, 385.1870, 449.1084, 471.0912, 475.1234, 479.1217, 517.0962, 517.1050, 517.2295	M-H, M+FA-H	C24H38O12	0.0811331	1.34122	0.0392724	0.0635501	-1.82331	0.282573	50865.5	180008	47766.5	52011.4	52818.5	265486	134272	140267
11.79_295.2279m/z	295.228	11.7889	neg	12-Hydroxy-8,10-octadecadienoic acid	HMDB0029998	Lipids and lipid-like molecules	Fatty Acyls	Lineolic acids and derivatives		48	42.9	173.5483, 181.9606, 196.9478, 199.3127, 201.8534, 241.3389, 249.2222, 268.2536, 295.1962, 295.2278	M-H	C18H32O3	0.129181	1.23757	0.000188373	0.00212726	-3.43973	0.0921588	9403.61	102037	5408.91	17524.6	5277.27	113334	95045.9	97731.4
4.74_549.2537m/z	549.254	4.7444	neg	(3S,7E,9R)-4,7-Megastigmadiene-3,9-diol 9-[apiosyl-(1->6)-glucoside]	HMDB0029766	Lipids and lipid-like molecules	Fatty Acyls	Fatty acyl glycosides		50	57.7	236.9392, 240.1545, 246.8407, 270.0054, 354.1243, 367.1403, 388.8997, 413.1442, 503.2504, 549.2496	M+FA-H	C24H40O11	-3.01473	1.45107	4.00839e-05	0.00100728	-3.6078	0.0820245	11316.2	137961	7722.59	13988.4	12237.7	131912	150343	131629
5.47_422.2153n	467.214	5.47382	neg	1-Octen-3-yl primeveroside	HMDB0032960	Lipids and lipid-like molecules	Fatty Acyls	Fatty acyl glycosides		55.4	78.4	203.0566, 215.0557, 233.0666, 271.1542, 289.1657, 289.1988, 293.0879, 328.2224, 346.2321, 421.2079	M-H, M+FA-H	C19H34O10	0.252928	4.64464	0.0399815	0.064492	-3.73961	0.0748624	125614	1.67794e+06	74598	59766.7	242478	2.70271e+06	1.24208e+06	1.08903e+06
4.72_1009.1866m/z	1009.19	4.72225	neg	Cyanidin 3-O-(6''-malonyl-arabinoside)	HMDB0029243	Phenylpropanoids and polyketides	Flavonoids	Flavonoid glycosides		42.3	42.7	463.0869, 478.0729, 490.9994, 493.0995, 515.0808, 516.8687, 554.0669, 608.9606, 724.7935, 1009.1855	2M-H	C23H21O13+	-2.48392	3.86228	1.00672e-05	0.000542713	44.7544	2.96761e+13	894955	3.01575e-08	830659	922058	932149	3.01575e-08	3.01575e-08	3.01575e-08
3.74_576.1260n	577.133	3.74197	pos	Proanthocyanidin A1	HMDB0037656	Phenylpropanoids and polyketides	Flavonoids	Biflavonoids and polyflavonoids		49.3	55	425.0865, 433.0915, 437.0838, 439.1034, 451.1005, 541.1118, 559.1253, 566.5266, 577.1237, 577.1318	M+H, M+Na	C30H24O12	-1.27324	3.10254	0.0031084	0.0103273	44.1877	2.00365e+13	604251	3.01575e-08	456590	781099	575064	3.01575e-08	3.01575e-08	3.01575e-08
6.12_447.0935m/z	447.094	6.12458	neg	Trifolin	HMDB0030864	Phenylpropanoids and polyketides	Flavonoids	Flavonoid glycosides		48.7	46.5	315.0503, 316.0549, 327.2191, 370.6724, 375.6123, 378.9184, 401.2567, 407.1990, 430.8419, 447.0935	M-H	C21H20O11	0.551286	2.40029	0.000153816	0.00191408	43.3921	1.15433e+13	348116	3.01575e-08	351808	389423	303119	3.01575e-08	3.01575e-08	3.01575e-08
6.01_301.0355m/z	301.036	6.01375	neg	Quercetin	HMDB0005794	Phenylpropanoids and polyketides	Flavonoids	Flavones	C00389	53.7	71.8	245.0456, 255.0290, 257.0446, 273.0389, 274.6894, 294.3409, 295.1638, 300.1893, 301.0011, 301.0356	M-H	C15H10O7	0.429376	2.04704	0.0325209	0.0548083	43.1509	9.76616e+12	294523	3.01575e-08	420623	346775	116170	3.01575e-08	3.01575e-08	3.01575e-08
8.22_477.1042m/z	477.104	8.21858	neg	Alliumoside A	HMDB0036120	Phenylpropanoids and polyketides	Flavonoids	Flavonoid glycosides		46.8	38.1	314.0435, 315.0277, 315.0510, 316.0528, 358.5100, 410.1019, 417.6739, 457.1314, 458.9489, 477.1044	M-H	C22H22O12	0.822866	1.71776	0.00284798	0.0097579	42.4749	6.1125e+12	184337	3.01575e-08	229619	190955	132439	3.01575e-08	3.01575e-08	3.01575e-08
2.27_576.1258n	577.133	2.26555	pos	Pavetannin A2	HMDB0038716	Phenylpropanoids and polyketides	Flavonoids	Biflavonoids and polyflavonoids		44.5	28.7	421.0944, 423.4594, 425.0851, 437.0812, 456.7264, 463.9858, 541.1097, 559.1246, 569.0452, 577.1328	M+H, M+Na	C30H24O12	-1.74804	1.70724	1.80174e-05	0.00068422	42.3999	5.80295e+12	175002	3.01575e-08	164913	189201	170893	3.01575e-08	3.01575e-08	3.01575e-08
8.22_791.1472m/z	791.147	8.21858	neg	Epicatechin-(4beta->8)-epigallocatechin 3-O-gallate	HMDB0039303	Phenylpropanoids and polyketides	Flavonoids	Biflavonoids and polyflavonoids		40.5	6.99	298.0109, 299.0186, 313.0357, 313.0738, 314.9317, 315.0521, 316.9484, 404.8625, 410.8154, 477.1040	M+FA-H	C37H30O17	0.951684	1.18454	0.0378016	0.0615987	41.5921	3.3148e+12	99966	3.01575e-08	158694	95564	45639.8	3.01575e-08	3.01575e-08	3.01575e-08
6.51_520.1212n	521.128	6.5094	pos	Eujambolin	HMDB0037970	Phenylpropanoids and polyketides	Flavonoids	Flavonoid glycosides		48.1	44	277.7333, 303.3018, 306.1588, 317.0655, 365.3683, 399.6810, 406.7133, 425.3966, 429.2449, 521.1350	M+H, M+Na	C24H24O13	-0.944479	1.26815	0.000374274	0.00306767	41.5609	3.24404e+12	97832	3.01575e-08	81713.1	112059	99724.3	3.01575e-08	3.01575e-08	3.01575e-08
5.16_564.1102n	565.117	5.16298	pos	Isorhamnetin 3-(6''-malonylglucoside)	HMDB0038820	Phenylpropanoids and polyketides	Flavonoids	Flavonoid glycosides		57.6	96.3	259.0366, 285.0417, 302.0402, 315.0281, 316.0282, 317.0654, 317.1015, 339.4990, 463.4171, 565.1192	M+H, M+Na	C25H24O15	-2.41136	1.26016	6.74916e-05	0.00126245	41.5271	3.16891e+12	95566.3	3.01575e-08	106486	91976.5	88236.2	3.01575e-08	3.01575e-08	3.01575e-08
2.14_487.0839m/z	487.084	2.13553	pos	Isoquercitrin	HMDB0037362	Phenylpropanoids and polyketides	Flavonoids	Flavonoid glycosides	C05623	46.1	37.4	235.6939, 260.2987, 276.8623, 283.0651, 300.9964, 323.0867, 324.0899, 325.0311, 447.2664, 487.0844	M+Na	C21H20O12	-1.69638	1.22103	5.96379e-05	0.00120015	41.4373	2.97766e+12	89798.6	3.01575e-08	80263.9	97548.4	91583.6	3.01575e-08	3.01575e-08	3.01575e-08
8.65_361.0910m/z	361.091	8.64982	pos	Acerosin	HMDB0030812	Phenylpropanoids and polyketides	Flavonoids	O-methylated flavonoids	C09982	45.6	35	303.0500, 304.9872, 317.0652, 328.0574, 329.0633, 329.5489, 331.0421, 345.0593, 346.0697, 361.0908	M+H	C18H16O8	-2.32823	1.12026	0.0211897	0.0393813	41.3614	2.82497e+12	85193.9	3.01575e-08	126930	81668.8	46983.3	3.01575e-08	3.01575e-08	3.01575e-08
3.72_673.2225m/z	673.222	3.72063	pos	Malvidin 3-laminaribioside	HMDB0038033	Phenylpropanoids and polyketides	Flavonoids	Flavonoid glycosides		42.8	19.9	421.2418, 426.5815, 429.0686, 433.1162, 440.5954, 451.1212, 464.2427, 469.1357, 672.6541, 673.2228	M+NH4	C29H35O17+	1.89969	1.12186	0.00125322	0.00592086	41.2236	2.56765e+12	77433.9	3.01575e-08	95353.2	62795.3	74153.2	3.01575e-08	3.01575e-08	3.01575e-08
5.83_575.1406m/z	575.141	5.83238	neg	Kaempferol 4'-glucoside 7-rhamnoside	HMDB0033101	Phenylpropanoids and polyketides	Flavonoids	Flavonoid glycosides		48.3	50.3	273.5706, 286.0118, 314.0062, 338.5457, 412.0799, 413.0870, 507.1104, 512.4478, 566.2535, 575.1408	M-H2O-H	C27H30O15	-0.077348	1.00526	0.00789305	0.0191778	40.9778	2.16549e+12	65305.8	3.01575e-08	52127.3	91818.2	51972.1	3.01575e-08	3.01575e-08	3.01575e-08
5.14_304.0947n	303.087	5.14035	neg	4-Methyl-epicatechin	HMDB0029228	Phenylpropanoids and polyketides	Flavonoids	Flavans		50.8	57.7	193.0506, 195.0664, 200.0106, 215.0347, 228.6553, 285.0463, 285.0768, 297.1348, 302.0384, 303.0876	M-H, M+FA-H	C16H16O6	0.132744	2.29208	0.00320585	0.0105428	26.8543	1.21324e+08	329999	0.00271999	256617	431028	302352	3.01575e-08	0.00788465	0.000275283
6.99_777.1311m/z	777.131	6.98957	neg	Oolongtheanin	HMDB0038858	Phenylpropanoids and polyketides	Flavonoids	Flavans		39.4	0	243.0296, 255.0298, 271.0247, 299.0199, 314.0427, 321.0040, 477.5798, 540.0230, 639.0201, 754.8356	M+FA-H	C36H28O17	0.363299	1.41129	0.0274139	0.0480386	17.2653	157537	137829	0.874898	216755	114909	81822.8	2.62469	3.01575e-08	3.01575e-08
5.36_623.1619m/z	623.162	5.36218	neg	Isorhamnetin 3-O-[b-L-rhamnofuranosyl-(1->6)-D-glucopyranoside]	HMDB0037744	Phenylpropanoids and polyketides	Flavonoids	Flavonoid glycosides		46.3	34	449.0881, 461.0883, 502.5969, 507.1121, 508.1172, 517.9568, 522.0659, 541.9894, 587.1185, 623.1622	M-H	C28H32O16	0.238439	2.14914	0.000357222	0.00298923	16.9077	122952	280366	2.28029	324366	278747	237983	6.84088	3.01575e-08	3.01575e-08
6.04_563.1410m/z	563.141	6.03642	neg	Kaempferol 3-rhamnoside 7-xyloside	HMDB0039319	Phenylpropanoids and polyketides	Flavonoids	Flavonoid glycosides		45.6	31.5	394.6080, 477.0968, 491.4058, 506.2345, 535.5607, 536.8821, 540.1617, 549.7544, 562.3320, 563.1412	M-H	C26H28O14	0.602334	1.63564	0.000118761	0.00167237	16.899	122214	161367	1.32037	179156	141729	163218	3.01575e-08	3.96111	3.01575e-08
5.79_361.0908m/z	361.091	5.78803	pos	Agamanone	HMDB0040472	Phenylpropanoids and polyketides	Flavonoids	O-methylated flavonoids		52.2	68	330.0729, 330.0794, 331.0410, 332.0509, 345.0594, 345.1019, 346.0675, 346.1133, 360.0871, 361.0912	M+H	C18H16O8	-2.78257	2.55789	9.50402e-05	0.00150599	15.4338	44262.7	394502	8.91275	394006	438143	351358	26.7382	3.01575e-08	3.01575e-08
5.54_506.1417n	507.149	5.54123	pos	Caryatin glucoside	HMDB0037352	Phenylpropanoids and polyketides	Flavonoids	O-methylated flavonoids		53.7	71.8	312.0634, 313.0701, 315.0486, 329.0640, 330.0733, 345.0966, 346.1445, 405.1729, 422.3758, 507.1495	M+H, M+Na	C24H26O12	-1.47817	4.76934	0.000858607	0.00477828	15.2367	38611.3	1.39241e+06	36.0622	1.69295e+06	1.31077e+06	1.1735e+06	12.9911	0.98188	94.2135
6.14_331.0803m/z	331.08	6.1389	pos	3,7-Dimethylquercetin	HMDB0029263	Phenylpropanoids and polyketides	Flavonoids	O-methylated flavonoids	C01265	55.2	82.2	300.0609, 301.0711, 302.0786, 311.8080, 316.0575, 316.0966, 330.0730, 330.0815, 331.0461, 331.0810	M+H	C17H14O7	-2.74746	5.95239	0.000345301	0.00293689	14.0929	17473.9	2.15285e+06	123.204	2.01691e+06	2.52796e+06	1.91367e+06	117.638	118.939	133.033
6.14_492.1258n	493.133	6.1389	pos	3',8-Dimethoxyapigenin 7-glucoside	HMDB0038825	Phenylpropanoids and polyketides	Flavonoids	Flavonoid glycosides		45.2	29.6	366.7312, 393.7781, 417.1722, 425.2523, 447.1617, 454.9641, 482.8385, 492.1497, 493.1331, 493.1527	M+H, M+Na, M+K	C23H24O12	-1.90613	21.8703	0.000170091	0.00200356	13.6988	13297.1	2.89284e+07	2175.55	2.73999e+07	3.31356e+07	2.62496e+07	1668.88	2692.59	2165.18
5.70_478.1113n	477.104	5.69762	neg	Azaleatin 3-glucoside	HMDB0037360	Phenylpropanoids and polyketides	Flavonoids	Flavonoid glycosides		50.3	60.7	299.0198, 301.0323, 314.0434, 315.0503, 316.0544, 327.0523, 357.0617, 427.1761, 438.4743, 477.1040	M-H, 2M-H	C22H22O12	0.318214	36.4451	3.78916e-05	0.000983995	13.5379	11893.4	7.9836e+07	6712.6	8.33997e+07	8.42931e+07	7.18151e+07	9107.36	5373.83	5656.62
4.70_333.0596m/z	333.06	4.70377	pos	4',5,6,7,8-Pentahydroxy-3'-methoxyflavone	HMDB0033648	Phenylpropanoids and polyketides	Flavonoids	O-methylated flavonoids		54.1	77	302.0402, 302.1252, 305.3763, 317.0251, 317.0304, 318.0367, 319.0421, 319.8226, 332.9968, 333.0600	M+H	C16H12O8	-2.71255	4.65288	1.54895e-05	0.00064564	13.5164	11717.6	1.29945e+06	110.898	1.25863e+06	1.40312e+06	1.23661e+06	183.275	69.3129	80.1053
2.15_517.0967m/z	517.097	2.15087	neg	(-)-Epigallocatechin 3-(4-methyl-gallate)	HMDB0040293	Phenylpropanoids and polyketides	Flavonoids	Flavans		42.7	22.8	387.6317, 411.7170, 449.0778, 449.1100, 460.6144, 465.5681, 471.0938, 471.1015, 490.1642, 517.0976	M+FA-H	C23H20O11	-4.30952	1.365	0.000202205	0.00221899	13.511	11673.8	112867	9.66846	95523.1	120781	122298	10.7149	7.60715	10.6833
5.70_478.1102n	479.117	5.6979	pos	Pollenin B	HMDB0039338	Phenylpropanoids and polyketides	Flavonoids	Flavonoid glycosides		47.4	40.1	165.5762, 173.8100, 195.1374, 278.4159, 301.2342, 317.0655, 319.3361, 320.6004, 366.0717, 479.1128	M+H, M+Na, M+K	C22H22O12	-1.99162	30.3165	1.02921e-06	0.000212973	13.0401	8422.77	5.50207e+07	6532.38	5.616e+07	5.61221e+07	5.27801e+07	11313.2	4392.57	3891.39
6.15_492.1271n	491.12	6.14685	neg	3',7-Dimethoxy-4',5,8-trihydroxyflavone 8-glucoside	HMDB0040479	Phenylpropanoids and polyketides	Flavonoids	Flavonoid glycosides		48.6	44.7	314.0425, 315.0467, 327.0520, 328.0588, 329.0663, 367.5862, 371.0772, 483.6312, 491.0011, 491.1196	M-H, 2M-H	C23H24O12	0.609045	18.3973	0.000103611	0.00158235	13.0256	8338.62	2.0422e+07	2449.08	1.95119e+07	2.30334e+07	1.87207e+07	2748.9	1859.52	2738.83
4.99_317.0649m/z	317.065	4.98795	pos	Isorhamnetin	HMDB0002655	Phenylpropanoids and polyketides	Flavonoids	Flavones	C10084	55.4	83.5	274.0468, 285.0422, 294.6017, 299.0901, 302.0418, 302.0779, 304.7421, 308.9142, 317.0286, 317.0656	M+H	C16H12O7	-2.22595	2.23643	4.23602e-05	0.00102914	12.7783	7025.29	300702	42.8028	319746	312509	269849	3.01575e-08	89.8934	38.5149
5.70_567.0991m/z	567.099	5.69762	neg	Spinatoside	HMDB0037457	Phenylpropanoids and polyketides	Flavonoids	Flavonoid glycosides		47.9	43.2	369.0276, 370.0072, 375.6826, 405.0206, 424.2127, 448.8515, 477.1040, 499.0866, 567.0724, 567.0796	M+FA-H	C23H22O14	-0.130858	2.25863	6.11851e-07	0.000158788	12.7493	6885.22	305354	44.3492	309898	311678	294485	132.971	3.01575e-08	0.076929
4.35_290.0791n	289.072	4.35228	neg	Luteoforol	HMDB0041310	Phenylpropanoids and polyketides	Flavonoids	Flavans	C05907	44.4	28.4	212.0460, 217.0873, 221.0817, 227.0717, 230.0591, 231.0305, 245.0820, 247.0608, 271.0619, 289.0720	M-H, M+FA-H, 2M-H	C15H14O6	0.194288	30.0567	7.66977e-05	0.00136221	12.6164	6279.27	5.44715e+07	8674.82	4.80215e+07	5.8695e+07	5.66981e+07	14681.4	5853.02	5490.01
4.03_466.1102n	489.099	4.03052	pos	Glucodistylin	HMDB0041597	Phenylpropanoids and polyketides	Flavonoids	Flavonoid glycosides		55.5	81.3	327.0472, 337.0507, 340.9046, 351.1043, 387.7745, 393.3828, 469.0890, 471.0893, 488.0910, 489.0993	M+Na, M+K, M+NH4	C21H22O12	-2.0704	7.89615	4.75915e-05	0.00108276	12.5243	5890.95	3.75139e+06	636.806	3.7032e+06	4.11935e+06	3.43161e+06	629.205	505.361	775.851
4.39_693.1283m/z	693.128	4.39358	neg	Quercetin 3-O-(6"-malonyl-glucoside) 7-O-glucoside	HMDB0029270	Phenylpropanoids and polyketides	Flavonoids	Flavonoid glycosides		55.3	88.5	137.7624, 151.0035, 183.9815, 270.9256, 271.0253, 300.0276, 323.0185, 625.1403, 647.1218, 693.1297	M-H2O-H	C30H32O20	-3.51433	1.10405	9.62361e-05	0.00151147	12.4656	5656.26	73467.5	12.9887	81558	65346.7	73497.8	24.4368	13.6289	0.900324
5.81_519.1146m/z	519.115	5.80978	neg	4''-O-Acetylafzelin	HMDB0039746	Phenylpropanoids and polyketides	Flavonoids	Flavonoid glycosides		52.2	66.8	382.9209, 384.9365, 401.0895, 450.9056, 452.9233, 477.1024, 477.2008, 506.1121, 518.1304, 519.1145	M+FA-H	C23H22O11	0.378367	1.49646	0.000318268	0.00282076	12.0771	4320.82	135855	31.442	154916	138183	114467	3.01575e-08	94.326	3.01575e-08
4.75_464.0945n	465.102	4.74608	pos	Quercetin 4'-glucoside	HMDB0037932	Phenylpropanoids and polyketides	Flavonoids	Flavonoid glycosides		42.5	16.2	88.8601, 136.5234, 173.0206, 192.9944, 258.3033, 287.0519, 301.0709, 301.0902, 302.0741, 465.1003	M+H, M+K, M+Na	C21H20O12	-2.05644	16.2402	1.31635e-06	0.000239037	11.7985	3562.12	1.5796e+07	4434.44	1.56032e+07	1.64609e+07	1.53241e+07	6583.03	2965.56	3754.75
1.41_591.1151m/z	591.115	1.40648	neg	6''-O-Caffeoylastragalin	HMDB0030239	Phenylpropanoids and polyketides	Flavonoids	Flavonoid glycosides		38.9	0	440.9141, 452.9860, 454.9776, 458.1937, 503.1371, 511.1047, 529.1129, 547.1227, 552.5769, 591.1147	M-H2O-H	C30H26O14	1.15007	1.14304	7.90693e-05	0.00138332	11.7934	3549.62	78774.7	22.1924	73183.1	88272.7	74868.2	18.721	27.3369	20.5194
5.54_462.0777n	461.071	5.54167	neg	Kaempferol 3-glucuronide	HMDB0029500	Phenylpropanoids and polyketides	Flavonoids	Flavonoid glycosides		45.3	38.4	238.9316, 248.9610, 290.3557, 306.9207, 325.1116, 343.0464, 365.0286, 374.9098, 375.0732, 397.0542	M-H2O-H, M-H	C21H18O12	-4.58515	1.26345	0.00596986	0.0158386	11.7567	3460.43	101801	29.4187	139676	87147.5	78580.3	27.4349	60.8211	3.01575e-08
4.39_863.1830m/z	863.183	4.39358	neg	Cinnamtannin D1	HMDB0037673	Phenylpropanoids and polyketides	Flavonoids	Biflavonoids and polyflavonoids	C17632	49	58.8	447.0723, 449.0881, 453.0845, 559.0882, 573.1052, 575.1208, 693.1204, 711.1345, 737.1531, 863.1826	M-H	C45H36O18	0.164634	4.63598	0.000377593	0.00308201	11.5534	3005.42	1.30698e+06	434.874	1.26272e+06	1.52975e+06	1.12846e+06	574.787	152.673	577.162
5.12_687.0973m/z	687.097	5.11865	neg	Wharangin	HMDB0037754	Phenylpropanoids and polyketides	Flavonoids	O-methylated flavonoids		38.1	6.13	447.0740, 469.0535, 500.6867, 547.8605, 573.1029, 575.1194, 595.0860, 641.0877, 654.2280, 686.2519	2M-H	C17H12O8	-2.66616	1.28675	0.00208313	0.00799879	11.4792	2854.81	102902	36.0451	107025	125694	75986.7	108.135	3.01575e-08	3.01575e-08
6.01_608.1365n	609.144	6.01103	pos	6''-(4-Carboxy-3-hydroxy-3-methylbutanoyl)hyperin	HMDB0039373	Phenylpropanoids and polyketides	Flavonoids	Flavonoid glycosides		39.4	1.06	416.8484, 441.7113, 444.3560, 453.9816, 464.2712, 470.6433, 591.7397, 603.8823, 608.2094, 609.1418	M+H, M+Na	C27H28O16	-2.04099	2.87992	0.0017081	0.00713348	11.2768	2481.19	513097	206.795	629649	392237	517404	346.02	252.062	22.3023
5.81_563.1044m/z	563.104	5.80978	neg	6''-Malonylcosmosiin	HMDB0037346	Phenylpropanoids and polyketides	Flavonoids	Flavonoid glycosides		56.3	82.5	316.0544, 355.1177, 357.0610, 364.3516, 381.7212, 389.5542, 390.9616, 406.1029, 477.1048, 519.1144	M+FA-H	C24H22O13	0.25898	2.4216	0.000120117	0.00168286	11.1622	2291.76	353868	154.408	392689	358424	310489	173.638	92.6204	196.967
4.97_508.1208n	509.128	4.96562	pos	Spinacetin 3-glucoside	HMDB0037468	Phenylpropanoids and polyketides	Flavonoids	Flavonoid glycosides		50.3	57.3	332.0936, 337.1171, 347.0759, 363.1454, 478.1966, 487.4017, 490.1028, 503.7910, 508.0925, 509.1277	M+H, M+Na	C23H24O13	-1.67023	6.62284	3.96979e-05	0.00100264	11.0173	2072.67	2.63817e+06	1272.83	2.67891e+06	2.84774e+06	2.38785e+06	1258.47	1636.18	923.853
4.35_865.1983m/z	865.198	4.35228	neg	Procyanidin C1	HMDB0038370	Phenylpropanoids and polyketides	Flavonoids	Biflavonoids and polyflavonoids	C17624	56.8	85.3	525.0840, 543.0925, 561.1039, 575.1202, 577.1363, 587.1218, 695.1414, 713.1528, 739.1694, 865.1991	M-H	C45H38O18	-0.23434	10.9917	0.00136048	0.006232	10.9268	1946.64	7.45953e+06	3832	6.78448e+06	9.31413e+06	6.27998e+06	6777.85	1088.14	3630.02
6.40_645.1079m/z	645.108	6.39923	neg	Kaempferol 7-(6''-galloylglucoside)	HMDB0037439	Phenylpropanoids and polyketides	Flavonoids	Flavonoid glycosides		47.4	43.6	542.7742, 555.1119, 555.2106, 559.0938, 573.2358, 599.1016, 600.1024, 601.1169, 615.2456, 645.1032	M+FA-H	C28H24O15	-3.06832	1.66796	0.000267303	0.00258389	10.8767	1880.21	168601	89.6712	196399	153309	156095	3.01575e-08	269.014	3.01575e-08
4.18_578.1427n	577.135	4.18128	neg	Procyanidin B1	HMDB0029754	Phenylpropanoids and polyketides	Flavonoids	Biflavonoids and polyflavonoids		57	89	381.0977, 393.0956, 407.0774, 425.0883, 439.1025, 451.1044, 465.1037, 533.1511, 559.1246, 577.1364	M-H, 2M-H	C30H26O12	0.389451	16.8097	0.000844536	0.00473545	10.8648	1864.74	1.73303e+07	9293.69	1.59711e+07	2.11294e+07	1.48904e+07	10853	8127.6	8900.51
4.35_290.0784n	291.086	4.35305	pos	Catechin	HMDB0002780	Phenylpropanoids and polyketides	Flavonoids	Flavans	C06562	57.5	92.6	179.0701, 181.0497, 189.0538, 203.0698, 205.0859, 207.0647, 231.0646, 249.0756, 273.0751, 291.0872	M+H, M+Na, M+H-H2O	C15H14O6	-2.09973	17.3728	2.50595e-05	0.000804426	10.773	1749.87	1.81407e+07	10366.9	1.75317e+07	1.97684e+07	1.71219e+07	12841.5	9464.32	8794.75
4.35_580.1564n	603.146	4.35305	pos	Gambiriin A1	HMDB0038357	Phenylpropanoids and polyketides	Flavonoids	Flavans		38.6	0	384.8237, 394.0710, 412.8233, 539.5591, 563.0980, 581.7291, 593.9888, 602.1310, 602.2315, 603.1467	M+NH4, M+Na	C30H28O12	-2.97361	3.53312	5.52883e-07	0.000151416	10.6859	1647.31	747660	453.868	733542	735760	773677	645.578	213.426	502.6
2.13_463.0887m/z	463.089	2.12838	neg	Kaempferol 3-alpha-L-arabinofuranoside	HMDB0029502	Phenylpropanoids and polyketides	Flavonoids	Flavonoid glycosides		46.9	40.1	326.9031, 342.7271, 355.1356, 390.4566, 394.0221, 394.8892, 404.0443, 409.8118, 435.2059, 463.0879	M+FA-H	C20H18O10	1.2287	2.28864	0.000352736	0.00296952	10.6395	1595.23	318700	199.783	263813	357764	334522	297.346	171.948	130.055
6.21_605.1137m/z	605.114	6.21278	neg	Quercetin 7-glucuronide 3-rhamnoside	HMDB0036264	Phenylpropanoids and polyketides	Flavonoids	Flavonoid glycosides		46.4	44.4	369.0504, 397.0414, 423.0634, 480.8555, 491.1193, 513.1007, 559.1016, 561.3275, 587.1025, 605.0804	M-H2O-H	C27H28O17	-1.79441	1.47197	9.60678e-05	0.00150978	10.4706	1418.99	130738	92.1348	130442	145294	116478	97.809	8.58877	170.007
4.83_425.0857m/z	425.086	4.83332	pos	7-Galloylcatechin	HMDB0037947	Phenylpropanoids and polyketides	Flavonoids	Flavans		53.7	75	275.0545, 281.0444, 287.0547, 299.0548, 303.0476, 323.0544, 389.0668, 407.0761, 424.3263, 425.0860	M+H-H2O	C22H18O10	-2.22213	2.51229	0.00378857	0.0117148	10.3863	1338.4	398142	297.476	364915	525150	304361	541.775	350.653	3.01575e-08
4.37_655.1521m/z	655.152	4.37122	neg	Multinoside A	HMDB0037935	Phenylpropanoids and polyketides	Flavonoids	Flavonoid glycosides	C17563	46.3	36.5	329.0295, 330.0382, 469.9651, 481.1627, 493.0995, 535.1936, 543.8245, 644.8211, 645.4413, 655.1520	M+FA-H	C27H30O16	0.816921	2.29364	3.71968e-05	0.000976223	10.3195	1277.86	316532	247.705	311986	291639	345971	180.91	188.145	374.06
4.18_437.1091m/z	437.109	4.18128	neg	Loquatoside	HMDB0041238	Phenylpropanoids and polyketides	Flavonoids	Flavonoid glycosides		54.6	79.2	317.0659, 321.0444, 329.0665, 347.0775, 359.0772, 401.0858, 401.0926, 419.0939, 419.1009, 437.1091	M-H	C20H22O11	0.283481	1.14594	0.00380551	0.0117519	10.1955	1172.62	82926.7	70.7191	63675.8	109520	75583.8	89.7508	27.4803	94.9262
1.52_463.0889m/z	463.089	1.51883	neg	(-)-Epigallocatechin 3'-glucuronide	HMDB0041638	Phenylpropanoids and polyketides	Flavonoids	Flavonoid glycosides		39.6	4.55	259.0240, 283.0245, 301.0356, 301.0691, 326.9028, 365.6408, 394.8901, 404.7707, 426.5511, 463.0884	M-H2O-H	C21H22O13	1.35405	1.38246	3.05974e-06	0.000334004	10.1834	1162.78	114586	98.5449	113196	120448	110115	79.6838	147.539	68.4119
4.01_452.1322n	451.125	4.0106	neg	Catechin 3'-glucoside	HMDB0037946	Phenylpropanoids and polyketides	Flavonoids	Flavonoid glycosides		52.2	64.2	289.0719, 313.0724, 314.9329, 331.0829, 355.0819, 357.0831, 407.0782, 433.1160, 450.1040, 451.1257	M-H, M+FA-H	C21H24O11	0.655495	4.22142	4.76917e-07	0.000139585	10.1793	1159.55	1.06742e+06	920.55	1.07015e+06	1.097e+06	1.03512e+06	1055.85	1048.02	657.783
3.70_609.1619n	610.169	3.69888	pos	Malvidin 3-glucoside-4-vinylphenol	HMDB0031968	Phenylpropanoids and polyketides	Flavonoids	Biflavonoids and polyflavonoids		44.2	27.7	364.0848, 383.0904, 454.1288, 463.1167, 472.1383, 481.1276, 503.1129, 521.1216, 592.1594, 610.1699	M+H, M+Na	C31H29O13+	1.7639	1.99524	0.000262065	0.00255372	10.1256	1117.13	241599	216.267	232035	213026	279734	591.472	3.01575e-08	57.3286
6.40_590.1626n	591.17	6.39512	pos	Maysin 3'-methyl ether	HMDB0037420	Phenylpropanoids and polyketides	Flavonoids	Flavonoid glycosides		42.8	19.2	266.9889, 303.0508, 331.0448, 331.0833, 333.0569, 399.3933, 429.1176, 470.5477, 541.0391, 591.1952	M+H, M+Na	C28H30O14	-1.61222	1.06235	0.00129187	0.00603439	9.93735	980.485	69601.9	70.9872	73776.2	82028.5	53000.9	104.379	57.3955	51.1876
4.03_487.0862m/z	487.086	4.03185	neg	Quercetin 3-(6''-acetylglucoside)	HMDB0037366	Phenylpropanoids and polyketides	Flavonoids	Flavonoid glycosides		48.3	49.3	307.0228, 309.0392, 315.0728, 325.0334, 341.0517, 363.0339, 448.0983, 449.1030, 451.1244, 487.0864	M-H2O-H	C23H22O13	-4.01571	3.33323	1.97146e-05	0.000711524	9.93456	978.593	667442	682.043	706787	683424	612115	803.951	542.552	699.624
6.12_448.0997n	449.107	6.11693	pos	Azaleatin 3-arabinoside	HMDB0037359	Phenylpropanoids and polyketides	Flavonoids	Flavonoid glycosides		49.9	54.8	267.2714, 287.0547, 317.0658, 337.2752, 362.6917, 368.4142, 417.9332, 419.5749, 429.7809, 449.1083	M+H, M+Na	C21H20O11	-1.9127	2.06445	8.51743e-05	0.00142771	9.87117	936.522	257074	274.499	268165	277270	225788	295.701	167.946	359.849
4.05_609.1615n	610.169	4.05217	pos	3-Ferulylpelargonidin 5-glucoside	HMDB0038088	Phenylpropanoids and polyketides	Flavonoids	Flavonoid glycosides		39.7	4.57	383.0913, 446.0897, 454.1280, 463.1169, 472.1381, 481.1273, 503.1105, 521.1223, 592.1590, 610.1700	M+H, M+Na	C31H29O13+	1.08525	3.05441	5.21297e-05	0.0011287	9.8008	891.941	561955	630.037	569228	505649	610989	430.909	840.715	618.486
4.18_578.1414n	579.149	4.17948	pos	Procyanidin B2	HMDB0033973	Phenylpropanoids and polyketides	Flavonoids	Biflavonoids and polyflavonoids	C17639	54.2	74	409.0916, 411.1067, 421.0919, 423.1086, 427.1017, 439.1009, 441.1188, 543.1279, 561.1400, 579.1495	M+H, M+Na, M+K	C30H26O12	-1.85812	12.9888	0.000151864	0.00190236	9.74387	857.425	1.02093e+07	11906.9	9.55833e+06	1.16654e+07	9.40415e+06	15876.5	8465.25	11379
4.79_864.1874n	865.195	4.79003	pos	Epicatechin-(4beta->6)-epicatechin-(2beta->7,4beta->8)-epicatechin	HMDB0035504	Phenylpropanoids and polyketides	Flavonoids	Biflavonoids and polyflavonoids		51.6	74.4	559.1204, 561.1046, 575.1155, 577.1339, 619.1427, 695.1381, 697.1506, 713.1494, 847.1937, 865.1952	M+H, M+Na	C45H36O18	-3.21296	3.03172	0.000994628	0.00520934	9.72456	846.027	565313	668.198	512371	695529	488041	773.47	921.661	309.462
4.74_464.0958n	463.089	4.7444	neg	Quercetin 3-galactoside	HMDB0030775	Phenylpropanoids and polyketides	Flavonoids	Flavonoid glycosides	C10073	58.1	95.8	302.0390, 309.1184, 315.0149, 330.0381, 343.0454, 382.8129, 395.1069, 395.1226, 406.8476, 463.0885	M-H, 2M-H	C21H20O12	0.678432	18.6948	5.98721e-08	4.65468e-05	9.60544	778.98	2.09353e+07	26875.3	2.1061e+07	2.12173e+07	2.05276e+07	45911.5	13833.6	20880.8
4.14_482.1065n	481.099	4.13793	neg	(-)-Epigallocatechin 7-glucuronide	HMDB0041640	Phenylpropanoids and polyketides	Flavonoids	Flavonoid glycosides		49.1	48.9	349.0415, 353.0856, 377.0406, 377.0874, 397.0118, 410.5394, 417.0293, 419.0989, 462.1117, 463.0882	M-H2O-H, M-H	C21H22O13	0.925963	5.48288	4.39946e-08	4.35343e-05	9.605	778.744	1.80091e+06	2312.59	1.77652e+06	1.83273e+06	1.79349e+06	1980.18	2606.68	2350.9
4.35_656.1572n	679.146	4.35305	pos	Patuletin 3-gentiobioside	HMDB0037541	Phenylpropanoids and polyketides	Flavonoids	Flavonoid glycosides		48.1	49.8	203.7142, 274.0305, 318.0006, 318.0370, 333.0602, 379.6423, 381.5170, 495.1121, 513.1625, 530.9316	M+H, M+Na	C28H32O18	-2.58931	2.4114	4.70116e-07	0.000139585	9.5918	771.646	348410	451.515	357953	349409	337867	626.907	3.01575e-08	727.639
4.70_578.1428n	577.135	4.70082	neg	Procyanidin B6	HMDB0038367	Phenylpropanoids and polyketides	Flavonoids	Flavans		58	91.8	289.0720, 299.0588, 329.0656, 339.0881, 381.0987, 407.0776, 425.0878, 439.1046, 451.1054, 577.1356	M-H, M+FA-H	C30H26O12	0.583164	5.36368	0.00128764	0.00602143	9.48866	718.407	1.77558e+06	2471.56	1.74364e+06	2.17165e+06	1.41147e+06	2876.89	1624.8	2912.99
5.79_522.1365n	523.144	5.78803	pos	Sudachiin A	HMDB0037336	Phenylpropanoids and polyketides	Flavonoids	Flavonoid glycosides		49.3	49.7	330.0725, 331.0443, 332.0530, 345.0605, 346.0682, 361.0913, 362.1424, 418.6062, 483.2460, 523.1444	M+H, M+K, M+Na, M+H-H2O	C24H26O13	-1.63633	10.1873	0.0001851	0.00209792	9.45215	700.455	6.28679e+06	8975.28	6.2016e+06	7.14401e+06	5.51475e+06	12403.2	7493.58	7029.07
6.40_331.0801m/z	331.08	6.39512	pos	Pilosin	HMDB0037096	Phenylpropanoids and polyketides	Flavonoids	O-methylated flavonoids		48.3	49.1	263.9818, 266.4269, 288.0608, 299.0541, 316.0579, 318.5522, 330.0724, 330.2644, 331.0408, 331.0806	M+H	C17H14O7	-3.52448	1.23942	4.24699e-05	0.00103015	9.22779	599.573	92489.1	154.258	99836.3	94123.2	83507.9	167.571	149.116	146.089
4.99_478.1103n	501.1	4.98795	pos	Estragonoside	HMDB0033650	Phenylpropanoids and polyketides	Flavonoids	Flavonoid glycosides		46.7	39.3	60.1721, 62.3524, 106.8956, 114.6981, 155.5848, 259.8263, 321.1148, 339.1234, 409.4739, 501.1047	M+Na, M+K, M+H	C22H22O12	-1.76522	6.97074	1.88287e-05	0.000697054	9.21596	594.675	2.92082e+06	4911.63	3.07822e+06	3.00604e+06	2.6782e+06	4750.55	3672.19	6312.14
4.37_626.1471n	649.136	4.3734	pos	Quercetin 3-beta-laminaribioside	HMDB0041358	Phenylpropanoids and polyketides	Flavonoids	Flavonoid glycosides		58.5	97.2	303.0495, 315.0516, 332.0595, 345.0608, 347.0743, 369.0606, 447.0960, 465.1005, 564.2740, 627.1509	M+H, M+Na	C27H30O17	-1.84998	2.51889	6.72908e-05	0.00126059	9.19149	584.673	382484	654.184	426165	367728	353559	886.94	368.077	707.536
4.70_573.1043m/z	573.104	4.70082	neg	Tricetanidin	HMDB0034043	Phenylpropanoids and polyketides	Flavonoids	Hydroxyflavonoids		45.1	41	338.0432, 339.0503, 429.0631, 447.0723, 451.0682, 487.1036, 511.1060, 529.1136, 555.0892, 573.1042	2M-H	C15H11O6+	0.77916	4.38665	0.00166469	0.00702768	9.17341	577.394	1.19308e+06	2066.31	1.16237e+06	1.48105e+06	935803	2403.2	1231.82	2563.91
4.98_508.1218n	507.115	4.98475	neg	4',8-Dimethylgossypetin 3-glucoside	HMDB0037753	Phenylpropanoids and polyketides	Flavonoids	Flavonoid glycosides		49.2	48.3	346.0650, 371.8121, 387.0722, 429.7508, 447.0926, 461.1096, 461.1766, 462.5699, 492.0903, 507.1146	M-H, 2M-H	C23H24O13	0.291024	6.10275	5.24117e-05	0.00113269	9.16993	576.002	2.24461e+06	3896.88	2.28253e+06	2.43512e+06	2.01618e+06	5956.73	2748.49	2985.43
5.74_638.1830n	639.19	5.74268	pos	Tricin 7-neohesperidoside	HMDB0037462	Phenylpropanoids and polyketides	Flavonoids	Flavonoid glycosides		55.2	83.7	299.0521, 316.0578, 331.0809, 377.1429, 419.0294, 454.0689, 493.1338, 531.7767, 550.7163, 639.1860	M+H, M+Na	C29H34O16	-2.69344	1.66405	0.000710963	0.00430873	9.12853	559.709	169437	302.724	204255	159773	144283	477.574	33.8033	396.794
5.72_423.0724m/z	423.072	5.71995	neg	(-)-Epicatechin 3-O-gallate	HMDB0037944	Phenylpropanoids and polyketides	Flavonoids	Flavans		38.5	0	343.5804, 345.2022, 356.1230, 368.4878, 379.0852, 407.1573, 408.9589, 422.0969, 422.2111, 423.0726	M-H2O-H	C22H18O10	0.624951	1.27483	0.00100838	0.0052526	9.08247	542.119	99972.7	184.411	102918	118454	78545.8	15.5447	305.731	231.957
4.14_482.1050n	505.094	4.13563	pos	(-)-Epigallocatechin 3-glucuronide	HMDB0041639	Phenylpropanoids and polyketides	Flavonoids	Flavonoid glycosides		42	16.2	380.4846, 401.4754, 424.1191, 434.8456, 487.0330, 502.5900, 504.0817, 504.1148, 504.2079, 505.0946	M+Na, M+K, M+NH4, M+H, M+H-H2O	C21H22O13	-2.08869	4.38087	7.33091e-06	0.000457088	8.95965	497.878	1.15297e+06	2315.76	1.12642e+06	1.22851e+06	1.10396e+06	2712.39	1826.24	2408.65
2.61_575.1196m/z	575.12	2.61392	neg	2''-O-trans-p-Coumaroylastragalin	HMDB0038766	Phenylpropanoids and polyketides	Flavonoids	Flavonoid glycosides		38	0		M-H2O-H	C30H26O13	0.191694	1.11027	0.00327912	0.010696	8.91132	481.476	77666.7	161.31	55132.9	97641.7	80225.5	74.2527	156.522	253.153
5.23_436.1371n	435.13	5.22782	neg	Phlorizin	HMDB0036634	Phenylpropanoids and polyketides	Flavonoids	Flavonoid glycosides	C01604	59.1	97.4	315.0878, 325.3712, 342.2751, 345.0965, 359.0518, 361.2285, 388.2686, 389.2707, 392.3335, 435.1298	M-H, M+FA-H	C21H24O10	0.309611	2.64354	0.000141266	0.00184775	8.5135	365.443	423155	1157.92	440955	463217	365294	1275.75	1033.44	1164.58
4.63_639.1570m/z	639.157	4.63475	neg	Biorobin	HMDB0037574	Phenylpropanoids and polyketides	Flavonoids	Flavonoid glycosides		46.9	37.3	315.0148, 316.2339, 319.0481, 330.0383, 370.9704, 373.0587, 624.1354, 630.3267, 638.2661, 639.1569	M+FA-H	C27H30O15	0.595589	6.37889	0.000133834	0.00178606	8.45872	351.827	2.46276e+06	6999.94	2.69815e+06	2.5578e+06	2.13234e+06	9194.33	4981.33	6824.15
3.56_451.1250m/z	451.125	3.56022	neg	Precarthamin	HMDB0031967	Phenylpropanoids and polyketides	Flavonoids	Flavonoid glycosides		51	59.2	299.0786, 313.0728, 314.9309, 315.0720, 316.9485, 357.0836, 405.0756, 433.1139, 451.0635, 451.1248	M-H	C21H24O11	0.913379	1.14478	9.31004e-05	0.00149333	8.45121	349.999	79212.5	226.322	84258.3	69232.6	84146.5	183.455	185.835	309.677
6.40_579.1337m/z	579.134	6.39923	neg	Kaempferol 3-[apiosyl-(1->2)-galactoside]	HMDB0037430	Phenylpropanoids and polyketides	Flavonoids	Flavonoid glycosides		38.1	0		M-H	C26H28O15	-3.15869	1.83313	0.000429649	0.00331436	8.35907	328.344	204881	623.981	242359	192159	180124	750.765	903.238	217.941
1.95_479.0835m/z	479.083	1.95328	neg	Quercetin 3-arabinoside	HMDB0033795	Phenylpropanoids and polyketides	Flavonoids	Flavonoid glycosides		47.2	40.2	357.0599, 357.3434, 370.5618, 374.5650, 410.6086, 417.0825, 435.0929, 436.1004, 452.1664, 479.0826	M+FA-H	C20H18O11	0.887904	1.15087	0.000488036	0.00353255	8.35569	327.577	80983.1	247.219	71564.2	96429.2	74956	291.844	175.895	273.917
3.50_575.1198m/z	575.12	3.49877	neg	Epigallocatechin-(4beta->8)-catechin	HMDB0037651	Phenylpropanoids and polyketides	Flavonoids	Biflavonoids and polyflavonoids		39.3	0	167.0349, 175.0411, 187.3719, 189.7066, 334.6934, 382.1532, 423.0731, 454.2406, 505.9666, 575.1207	M-H2O-H	C30H26O13	0.500633	1.48487	0.00267727	0.00938615	8.34931	326.132	138389	424.335	98519.5	168563	148086	461.187	255.278	556.541
3.86_435.0936m/z	435.094	3.85525	neg	Taxifolin 3-arabinoside	HMDB0041418	Phenylpropanoids and polyketides	Flavonoids	Flavonoid glycosides		39.6	1.19	329.0679, 333.0617, 345.0624, 347.0775, 357.0616, 371.0768, 375.0714, 399.0708, 417.0819, 435.0936	M-H	C20H20O11	0.722863	1.4034	0.000816737	0.00463438	8.31782	319.09	121095	379.501	105620	147568	110097	424.085	421.52	292.899
6.01_607.1311m/z	607.131	6.00502	neg	Quercetin 3,4'-diglucoside	HMDB0037363	Phenylpropanoids and polyketides	Flavonoids	Flavonoid glycosides		42.5	20.9	529.8563, 547.7103, 553.9886, 562.3254, 562.3378, 563.1428, 563.3354, 564.5681, 570.2382, 604.1743	M-H2O-H	C27H30O17	1.05193	1.74359	0.000127531	0.00173308	7.90311	239.372	184225	769.618	199468	159346	193862	1720.05	346.582	242.221
4.74_653.1722m/z	653.172	4.7444	neg	Spinacetin 3-rutinoside	HMDB0037470	Phenylpropanoids and polyketides	Flavonoids	Flavonoid glycosides		52.3	65.5	192.8200, 234.0113, 241.6025, 271.0259, 289.8730, 300.0275, 463.0881, 616.1818, 652.0466, 653.1714	M-H	C29H34O17	-0.225003	2.78615	0.000583731	0.00387668	7.63783	199.166	475812	2389.02	520786	526346	380304	5629.57	666.976	870.518
3.96_448.0997n	449.107	3.96405	pos	luteolin 4'-O-glucoside	5319116	Phenylpropanoids and polyketides	Flavonoids	Flavonoid glycosides		54.7	76.7	263.0696, 270.5911, 287.0546, 303.0859, 310.6219, 318.7330, 372.9000, 390.9434, 448.1924, 449.1073	M+H, M+Na	C21H20O11	-1.87357	2.81333	0.000787778	0.00454402	7.56456	189.304	486575	2570.34	585827	468290	405610	3924.81	1852.94	1933.25
4.24_772.2043n	773.212	4.24482	pos	Quercetin 3-(3R-glucosylrutinoside)	HMDB0039363	Phenylpropanoids and polyketides	Flavonoids	Flavonoid glycosides		55.3	83.9	390.3871, 436.0708, 449.1063, 459.2541, 465.1020, 601.0103, 611.1645, 614.5645, 627.1569, 663.8729	M+H, M+Na	C33H40O21	-2.4789	1.3857	6.65952e-05	0.00125703	7.55008	187.413	116290	620.498	108808	129671	110390	802.736	3.01575e-08	1058.76
4.24_360.1434m/z	360.143	4.24482	pos	Zapotin	HMDB0029461	Phenylpropanoids and polyketides	Flavonoids	O-methylated flavonoids		49.8	55	227.1749, 299.0907, 307.0963, 325.1052, 342.1318, 343.1166, 359.1276, 359.1619, 359.1673, 360.1432	M+NH4	C19H18O6	-2.27362	2.59151	0.00135377	0.00621663	7.46364	176.515	416507	2359.62	425853	501662	322006	1808.88	2637.5	2632.47
4.74_737.1721m/z	737.172	4.7444	neg	Isoorientin 2''-[p-coumaroyl-(->6)-glucoside]	HMDB0032910	Phenylpropanoids and polyketides	Flavonoids	Flavonoid glycosides		38.4	0	449.0882, 465.0864, 471.1102, 475.0899, 539.0988, 574.1083, 611.1411, 627.1360, 736.1638, 737.1725	M-H2O-H	C36H36O18	-0.242521	1.96673	3.29598e-05	0.000910832	7.42502	171.852	233800	1360.48	235748	252317	213335	1781.45	1152.21	1147.77
3.99_452.1309n	475.12	3.9859	pos	(-)-Epicatechin 6-C-glucoside	HMDB0037399	Phenylpropanoids and polyketides	Flavonoids	Flavonoid glycosides		50.1	57	291.0865, 301.0352, 301.0914, 315.0880, 412.0307, 417.1163, 435.1297, 452.1183, 453.0775, 453.1391	M+H, M+Na	C21H24O11	-2.20082	3.39814	1.30821e-05	0.000604253	7.40556	169.549	696662	4108.9	731523	714208	644254	4414.33	3488.46	4423.91
4.81_863.1827m/z	863.183	4.80918	neg	Gallocatechin-(4alpha->8)-catechin-(4alpha->8)-catechin	HMDB0038374	Phenylpropanoids and polyketides	Flavonoids	Biflavonoids and polyflavonoids		37.1	0	451.0653, 452.0727, 539.0989, 559.0878, 573.1046, 575.1195, 693.1266, 711.1356, 737.1509, 863.1825	M-H2O-H	C45H38O19	-0.174084	3.92456	0.000843771	0.00473399	7.38861	167.569	949599	5666.93	910651	1.14756e+06	790586	7644.06	3975.64	5381.08
3.83_737.1733m/z	737.173	3.8325	neg	6''-(4-Hydroxycinnamoyl)astragalin 4'-glucoside	HMDB0037437	Phenylpropanoids and polyketides	Flavonoids	Flavonoid glycosides		37	0	513.1203, 557.1094, 559.1255, 575.1200, 577.1326, 585.1246, 587.1407, 599.1421, 611.1382, 737.1730	M-H2O-H	C36H36O18	1.24901	2.78729	0.000101366	0.00155928	7.36753	165.138	471605	2855.82	436021	531791	447002	2943.71	2568.89	3054.85
4.94_576.1256n	577.133	4.94327	pos	Proanthocyanidin A2	HMDB0037655	Phenylpropanoids and polyketides	Flavonoids	Biflavonoids and polyflavonoids	C10237	55.3	84.9	421.0907, 425.0865, 433.0924, 437.0866, 451.1032, 559.1276, 575.9294, 576.1235, 576.2079, 577.1351	M+H, M+Na, M+K	C30H24O12	-1.98813	6.00179	0.000784804	0.00453422	7.31251	158.959	2.22015e+06	13966.8	2.04281e+06	2.69612e+06	1.92153e+06	13500.7	11296.9	17102.9
5.70_640.1622n	641.169	5.6979	pos	Sexangularetin 3-sophoroside	HMDB0038771	Phenylpropanoids and polyketides	Flavonoids	Flavonoid glycosides		47.7	48.6	301.3582, 317.0653, 317.1015, 324.9230, 329.0647, 355.2689, 359.0746, 360.8346, 479.1174, 641.1642	M+H, M+Na	C28H32O17	-2.78169	1.81091	0.000775722	0.00450829	7.25989	153.266	201971	1317.78	215788	230897	159227	1329.61	1332.49	1291.24
3.90_463.0886m/z	463.089	3.90023	neg	6-Hydroxykaempferol 3-glucoside	HMDB0040478	Phenylpropanoids and polyketides	Flavonoids	Flavonoid glycosides		50.7	60	301.0351, 326.9024, 327.0508, 327.0709, 336.4545, 343.0440, 371.0618, 394.8892, 462.0823, 463.0884	M-H	C21H20O12	0.966015	1.93794	0.000548373	0.00373574	7.23075	150.201	230655	1535.64	214089	275669	202207	1440.63	1501.4	1664.89
4.16_617.1271m/z	617.127	4.15767	pos	eq-4''-Hydroxymaysin	HMDB0030235	Phenylpropanoids and polyketides	Flavonoids	Flavonoid glycosides		51.9	69.8	403.0839, 421.0916, 429.0606, 447.0701, 465.0816, 490.1165, 490.7300, 544.6506, 599.1240, 617.1276	M+K	C27H30O14	0.622546	1.02939	0.000425119	0.00329637	7.17471	144.479	64870.4	448.996	73508.5	67751	53351.8	585.45	287.374	474.165
4.62_640.1625n	641.17	4.61608	pos	Ranupenin 3-rutinoside	HMDB0037358	Phenylpropanoids and polyketides	Flavonoids	Flavonoid glycosides		55.3	80	317.0656, 318.0370, 333.0601, 334.1054, 375.0691, 479.1174, 495.1129, 594.6724, 620.3797, 641.1704	M+H, M+Na	C28H32O17	-2.33099	5.43408	1.83844e-05	0.000688682	7.16573	143.582	1.7843e+06	12427.1	1.89398e+06	1.81633e+06	1.64259e+06	16462	8659.51	12159.8
4.72_707.2195m/z	707.219	4.72225	neg	Naringin 6''-rhamnoside	HMDB0038048	Phenylpropanoids and polyketides	Flavonoids	Flavonoid glycosides		37.9	0		M-H2O-H	C33H42O18	0.285061	1.46366	0.00257	0.00914253	7.15065	142.089	134450	946.238	170425	131151	101773	32.2888	2441.5	364.928
3.70_491.1152m/z	491.115	3.69888	pos	2''-O-Acetylisoorientin	HMDB0038816	Phenylpropanoids and polyketides	Flavonoids	Flavonoid glycosides		39.1	6.59	353.0824, 405.0232, 426.6588, 434.3048, 451.3463, 459.9747, 461.5013, 473.0997, 473.1068, 491.1163	M+H	C23H22O12	-6.4484	3.27558	8.68616e-05	0.00143967	6.91066	120.314	651670	5416.41	731689	616726	606595	5058.83	6205.9	4984.52
4.44_536.1147n	519.111	4.44023	pos	3,5,6-Trihydroxy-3',4',7-trimethoxyflavone 3-glucuronide	HMDB0038264	Phenylpropanoids and polyketides	Flavonoids	Flavonoid glycosides		47.2	44.2	357.0590, 366.6042, 373.1069, 413.7681, 433.1127, 460.0674, 473.0957, 475.1237, 518.2261, 519.1125	M+H-H2O, M+Na, M+H	C24H24O14	-3.5962	2.12032	3.02683e-05	0.000875423	6.88059	117.832	272489	2312.52	263322	297866	256278	2347.42	1893.57	2696.58
4.14_467.1176m/z	467.118	4.13563	pos	Diospyrin	HMDB0038867	Phenylpropanoids and polyketides	Flavonoids	Flavonoid glycosides		55	80.2	347.0759, 353.0634, 371.0760, 383.0754, 395.0755, 413.0871, 431.0979, 449.1079, 466.1059, 467.1147	M+H-H2O	C21H24O13	-1.75705	1.89083	0.000237973	0.00242567	6.6937	103.515	218642	2112.17	227576	243236	185113	2764.78	1729.94	1841.78
4.27_479.0836m/z	479.084	4.2673	neg	Tagetiin	HMDB0037756	Phenylpropanoids and polyketides	Flavonoids	Flavonoid glycosides		48.5	51.9	299.0197, 314.0439, 315.0457, 316.0220, 317.0292, 317.1020, 327.0511, 432.3494, 478.1081, 479.0827	M-H	C21H20O13	0.93578	1.3515	0.00041146	0.00323182	6.52613	92.1637	112425	1219.84	93988.4	113867	129418	2071.47	769.739	818.299
4.99_603.1123m/z	603.112	4.98795	pos	Kaempferol 3-rhamnoside 4'-xyloside	HMDB0039321	Phenylpropanoids and polyketides	Flavonoids	Flavonoid glycosides		50.8	60.7	442.1139, 444.7917, 448.2349, 449.0861, 467.0965, 467.1669, 492.7269, 553.4582, 576.9684, 603.1129	M+K	C26H28O14	2.26799	1.47009	0.000580942	0.00386642	6.46976	88.6323	133448	1505.64	120208	160046	120090	2453.35	881.756	1181.81
4.62_610.1521n	611.159	4.61608	pos	Calendoflavobioside	HMDB0037933	Phenylpropanoids and polyketides	Flavonoids	Flavonoid glycosides		54.7	76.7	315.0503, 318.6011, 345.0599, 449.1071, 465.1021, 465.1719, 499.4730, 504.6267, 593.5307, 611.1590	M+H, M+Na	C27H30O16	-2.06427	5.5398	2.4396e-05	0.00079233	6.40428	84.6992	1.86465e+06	22015	1.946e+06	1.94848e+06	1.69948e+06	38710.3	11011.9	16322.8
5.76_637.1775m/z	637.177	5.7649	neg	Isowertin 2''-rhamnoside	HMDB0037417	Phenylpropanoids and polyketides	Flavonoids	Flavonoid glycosides	C12629	45.1	27.5	428.0030, 446.0153, 491.4130, 510.1679, 517.7993, 556.2927, 590.0571, 617.2984, 620.7462, 637.1782	M+FA-H	C28H32O14	0.138381	1.49653	0.00896758	0.021031	6.38033	83.3047	146770	1761.84	207309	123320	109681	1562.84	1806.41	1916.28
4.94_575.1195m/z	575.119	4.94005	neg	6''-O-p-Coumaroyltrifolin	HMDB0040689	Phenylpropanoids and polyketides	Flavonoids	Flavonoid glycosides		50.2	54.8	407.0773, 413.0897, 423.0720, 437.0887, 449.0879, 452.0742, 507.1145, 552.2689, 552.7701, 575.1196	M-H2O-H	C30H26O13	-0.024297	7.77508	0.00105215	0.00536932	6.37984	83.2766	3.76088e+06	45161.4	3.54616e+06	4.60209e+06	3.1344e+06	73949.7	33287.3	28247.1
4.68_578.1403n	579.148	4.68152	pos	Procyanidin B3	HMDB0033974	Phenylpropanoids and polyketides	Flavonoids	Biflavonoids and polyflavonoids		55.5	85.1	409.0913, 411.1077, 421.0905, 427.1020, 435.1072, 439.1012, 441.1217, 453.1173, 561.1378, 579.1483	M+H, M+Na	C30H26O12	-3.69595	3.82317	0.00109713	0.00549253	6.18713	72.8638	911281	12506.6	890025	1.10612e+06	737700	19742.2	8831.31	8946.47
4.39_593.1643m/z	593.164	4.39485	pos	8,8'-Methylenebiscatechin	HMDB0040140	Phenylpropanoids and polyketides	Flavonoids	Flavans		51.4	60.6	423.1153, 425.1227, 427.1021, 439.1027, 441.0789, 441.1189, 441.1293, 467.1307, 593.1525, 593.1633	M+H	C31H28O12	-1.77925	2.63388	0.000764614	0.00447145	6.17537	72.2721	430827	5961.18	377452	522433	392596	6250.86	5180.04	6452.65
4.68_289.0700m/z	289.07	4.68152	pos	2,4',5,7-Tetrahydroxyflavanone	HMDB0040314	Phenylpropanoids and polyketides	Flavonoids	Hydroxyflavonoids		50.6	59.2	243.0641, 247.0591, 249.1095, 259.0596, 261.0753, 271.0596, 272.0659, 288.0573, 288.0865, 289.0703	M+H	C15H12O6	-2.23683	1.01721	0.00111678	0.00554114	6.173	72.1537	64539.9	894.478	62296.5	78694.9	52628.4	1056.5	763.294	863.641
4.92_433.0776m/z	433.078	4.9185	neg	Avicularin	HMDB0030860	Phenylpropanoids and polyketides	Flavonoids	Flavonoid glycosides		53	71.1	283.0244, 298.2985, 300.0276, 301.0338, 315.0877, 345.0982, 352.8740, 365.0908, 432.1026, 433.0773	M-H	C20H18O11	-0.183059	1.33165	3.87722e-05	0.000988293	5.90573	59.9517	108360	1807.45	117688	108318	99074.3	2342.99	2241.46	837.914
4.77_304.0940n	305.101	4.7682	pos	4'-O-methyl-(-)-epicatechin	HMDB0029179	Phenylpropanoids and polyketides	Flavonoids	Flavans		47.9	44.9	221.0808, 238.3106, 245.0819, 259.0597, 263.0916, 287.0911, 304.0524, 305.0539, 305.0630, 305.1013	M+H, M+Na, M+H-H2O	C16H16O6	-2.13771	6.52929	0.000948219	0.00506539	5.7884	55.2689	2.66649e+06	48245.8	2.26068e+06	3.25158e+06	2.48722e+06	65612.5	37737.3	41387.6
2.79_327.0513m/z	327.051	2.7897	neg	Limocitrin	HMDB0029516	Phenylpropanoids and polyketides	Flavonoids	Flavones		47.3	40.3	258.9160, 297.2128, 299.0555, 299.3170, 304.9062, 306.5634, 309.0401, 311.6544, 320.0666, 327.0515	M-H2O-H	C17H14O8	0.653546	1.35701	0.000304533	0.00276877	5.48932	44.9211	114354	2545.66	101968	133139	107954	2713.88	2640.73	2282.35
5.10_641.1699m/z	641.17	5.09898	pos	Rhamnetin 3-laminaribioside	HMDB0031655	Phenylpropanoids and polyketides	Flavonoids	Flavonoid glycosides		48.2	47.9	357.7464, 378.1611, 461.1053, 479.1180, 504.9709, 585.3474, 599.1132, 600.1194, 608.4051, 641.1625	M+H	C28H32O17	-2.03824	1.84477	0.00182258	0.00739942	5.38382	41.7533	215825	5169.04	267578	210716	169179	10643.9	2581.15	2282.03
5.05_465.1041m/z	465.104	5.05223	neg	(-)-Epicatechin 7-O-glucuronide	HMDB0041729	Phenylpropanoids and polyketides	Flavonoids	Flavonoid glycosides		47.6	41.2	345.0988, 345.2276, 419.2664, 421.0915, 421.1725, 433.0580, 447.0908, 447.0965, 464.0916, 465.1043	M-H	C21H22O12	0.531581	1.4191	0.000747182	0.00441634	5.28297	38.9343	126550	3250.36	111776	153032	114843	3326.18	2713.49	3711.41
4.18_480.1258n	463.123	4.17948	pos	3'-O-Methyl-(-)-epicatechin 7-O-glucuronide	HMDB0041659	Phenylpropanoids and polyketides	Flavonoids	Flavonoid glycosides		50.3	55.6	352.6845, 376.8594, 381.0255, 408.8151, 448.2190, 462.1896, 462.1985, 462.2038, 463.1175, 463.1226	M+H-H2O, M+H, M+Na	C22H24O12	-1.97487	1.2885	0.000524851	0.00365852	5.17353	36.0901	104090	2884.16	100328	122577	89363.5	871.5	6569.03	1211.95
4.37_739.1878m/z	739.188	4.37122	neg	Kaempferol 2G-coumaroylrutinoside	HMDB0037577	Phenylpropanoids and polyketides	Flavonoids	Flavonoid glycosides		55.2	79.5	342.0592, 355.0687, 421.1146, 431.0982, 449.1093, 515.4791, 637.0338, 660.0905, 666.3684, 705.1520	M-H	C36H36O17	-0.168335	1.56944	8.57868e-05	0.00143331	5.07712	33.7571	153036	4533.43	149687	139471	169949	1714.2	3346.35	8539.76
4.86_612.1369m/z	612.137	4.85525	pos	3,5-Digalloylepicatechin	HMDB0030665	Phenylpropanoids and polyketides	Flavonoids	Flavans		39.3	3.4	450.0846, 485.0756, 503.0803, 523.0870, 545.6558, 567.0872, 568.0956, 571.0706, 612.1217, 612.1356	M+NH4	C29H22O14	3.51014	1.50566	3.3024e-05	0.000910832	5.03149	32.7062	140510	4296.13	144278	149284	127968	7429.69	2786.06	2672.65
5.34_589.1328m/z	589.133	5.34207	pos	Gladiatoside C1	HMDB0036255	Phenylpropanoids and polyketides	Flavonoids	Flavonoid glycosides		52.4	74.7	437.0857, 453.0818, 463.1025, 465.0802, 479.0958, 529.1326, 543.1231, 571.1235, 589.1182, 589.1340	M+Na	C29H26O12	1.95935	1.61878	0.00189227	0.00756968	4.75983	27.0927	168857	6232.58	153761	212767	140044	8581.74	4969	5146.99
4.35_593.1271m/z	593.127	4.35305	pos	Quercetin 3-(3-p-coumaroylglucoside)	HMDB0037365	Phenylpropanoids and polyketides	Flavonoids	Flavonoid glycosides		37.7	0	409.0911, 423.0698, 423.1073, 425.0847, 427.0998, 439.0926, 441.0798, 441.1230, 471.0894, 593.1248	M+H-H2O	C30H26O14	-3.07459	1.39049	0.00180208	0.00735677	4.5046	22.6996	125259	5518.09	141708	141001	93066.6	9089.74	1733.33	5731.2
5.34_654.1783n	655.186	5.34207	pos	Rhamnazin 3-sophoroside	HMDB0038235	Phenylpropanoids and polyketides	Flavonoids	Flavonoid glycosides		48.2	55.4	420.3755, 447.1673, 493.1349, 501.0335, 517.4671, 526.2151, 561.5053, 569.0578, 583.6080, 589.6281	M+H, M+Na	C29H34O17	-2.00149	2.09272	0.000186769	0.00211298	4.45598	21.9474	277384	12638.6	305312	285191	241648	26116.9	5542.87	6256.09
4.11_306.0735n	307.081	4.11428	pos	(+)-Gallocatechin	HMDB0038365	Phenylpropanoids and polyketides	Flavonoids	Flavans	C12127	46.7	39.6	260.0632, 261.0760, 261.0875, 263.1406, 279.0981, 288.0590, 289.0715, 306.0689, 307.0791, 307.0927	M+H, M+Na	C15H14O7	-1.32885	2.16221	0.000483821	0.00351783	4.39905	21.0982	299012	14172.4	286649	351390	258996	12000.6	14462.9	16053.7
4.86_624.1675n	625.175	4.85525	pos	Azaleatin 3-rutinoside	HMDB0037361	Phenylpropanoids and polyketides	Flavonoids	Flavonoid glycosides		52.4	68.8	397.1750, 408.8696, 429.4143, 439.5761, 452.5243, 463.1211, 479.0554, 479.1176, 546.8856, 625.1813	M+H, M+Na	C28H32O16	-2.46755	2.09739	0.000156755	0.00193412	4.30619	19.783	279931	14150.1	291678	305635	242481	12825.8	14573.5	15051.1
3.76_763.1822m/z	763.182	3.76427	pos	3,3',4'-Trihydroxyflavone 3-O-[a-L-rhamnopyranosyl-(1->2)[a-L-rhamnopyranosyl-(1->6)]-b-D-glucopyranoside]	HMDB0040307	Phenylpropanoids and polyketides	Flavonoids	Flavonoid glycosides		47.1	41.9	558.2917, 560.5153, 575.1807, 601.1321, 648.4559, 728.0386, 762.1643, 762.1766, 763.1807, 763.1916	M+K	C33H40O18	-3.35125	1.63485	0.00036254	0.00300812	4.28026	19.4307	171283	8815.06	158861	200206	154781	8290.59	8801.78	9352.81
4.48_434.1212n	479.119	4.48243	neg	(2R,3R)-3,3',4',7-Tetrahydroxyflavanone 7-O-alpha-L-Rhamnopyranoside	HMDB0040536	Phenylpropanoids and polyketides	Flavonoids	Flavonoid glycosides		41.5	10	316.0579, 317.0664, 329.0902, 355.0670, 411.0709, 433.1134, 451.1279, 461.1108, 478.2636, 479.1199	M+FA-H, 2M-H, M-H	C21H22O10	-0.119568	1.5026	5.60413e-05	0.00116571	4.13645	17.5872	144087	8192.74	141819	158140	132304	7715.79	8035.79	8826.64
4.18_426.0941n	425.088	4.18128	neg	(-)-Epiafzelechin 3-gallate	HMDB0038846	Phenylpropanoids and polyketides	Flavonoids	Flavans		50.1	60	225.4144, 231.0132, 255.0299, 256.0371, 289.0721, 321.0439, 362.2572, 407.0461, 407.0797, 407.0881	M-H2O-H, M-H	C22H18O9	-2.35788	1.18961	0.000652989	0.0041158	4.03288	16.3688	92109.5	5627.14	87310.3	109509	79508.7	5110.6	5912.05	5858.77
4.72_593.1278m/z	593.128	4.72463	pos	Prodelphinidin B	HMDB0037652	Phenylpropanoids and polyketides	Flavonoids	Biflavonoids and polyflavonoids		51.4	64.5	435.0703, 441.0813, 449.0814, 453.0811, 455.0983, 456.0892, 557.1072, 575.1130, 593.1096, 593.1213	M+H-H2O	C30H26O14	-1.95471	1.82087	0.000695008	0.00426818	3.83973	14.3178	217940	15221.6	215598	255875	182346	19521.3	10523.7	15619.9
5.36_625.1751m/z	625.175	5.36448	pos	Subulin	HMDB0037500	Phenylpropanoids and polyketides	Flavonoids	Flavonoid glycosides		49.2	60.4	327.3788, 331.0810, 441.5438, 461.5863, 463.1235, 479.1176, 506.8999, 571.3386, 590.4897, 625.0984	M+H	C28H32O16	-1.99424	1.38332	0.00135293	0.00621457	3.81812	14.1048	126871	8994.87	150097	129767	100750	16594	5835.66	4554.9
5.01_478.1114n	477.104	5.00713	neg	Nepitrin	HMDB0030548	Phenylpropanoids and polyketides	Flavonoids	Flavonoid glycosides		46.1	32.3	316.0544, 320.0921, 336.1115, 341.0636, 431.0984, 432.0431, 433.1123, 462.0819, 476.1230, 477.1034	M-H, 2M-H	C22H22O12	0.628557	7.09105	4.97532e-05	0.00110514	3.52216	11.4889	3.31239e+06	288313	3.50172e+06	3.44315e+06	2.99228e+06	336915	246993	281031
11.09_835.4859m/z	835.486	11.0871	neg	Hebevinoside II	HMDB0035727	Phenylpropanoids and polyketides	Flavonoids	Flavonoid glycosides		38.9	0.295	488.2972, 528.8602, 537.8766, 591.9966, 604.6992, 699.4554, 699.4724, 767.4415, 834.5170, 835.4868	M-H	C45H72O14	1.20144	2.01303	0.000141495	0.00184879	3.38715	10.4625	270589	25862.8	278461	295615	237692	25524.5	24794.8	27269.2
4.35_289.0702m/z	289.07	4.35305	pos	Norartocarpanone	HMDB0037314	Phenylpropanoids and polyketides	Flavonoids	Flavans		54.5	77.4	241.0504, 243.0651, 247.0585, 247.0909, 253.0498, 259.0598, 261.0754, 271.0601, 288.0589, 289.0708	M+H	C15H12O6	-1.73467	2.50929	9.70195e-05	0.00151707	3.02323	8.12984	433032	53264.6	419051	477453	402593	69527.8	40953.7	49312.2
4.35_591.1145m/z	591.115	4.35228	neg	6''-Caffeoylisoorientin	HMDB0033004	Phenylpropanoids and polyketides	Flavonoids	Flavonoid glycosides		37.7	0	421.0572, 423.0725, 439.0612, 455.1534, 465.0819, 545.1214, 573.1003, 591.1013, 591.1186, 591.1487	M-H2O-H	C30H26O14	0.143099	1.98444	0.000708293	0.00430303	2.41859	5.34648	296500	55457.1	258856	344840	285804	57900.9	49114.9	59355.5
4.37_449.1091m/z	449.109	4.37122	neg	Neocarthamin	HMDB0037476	Phenylpropanoids and polyketides	Flavonoids	Flavonoid glycosides		53	67.1	259.0594, 269.0458, 286.0481, 287.0564, 311.0567, 342.0598, 355.0676, 421.1121, 431.0985, 449.1095	M-H	C21H22O11	0.471684	2.5963	0.00244938	0.00885051	1.2139	2.31965	738342	318300	803214	661975	749837	405737	249239	299923
5.38_441.3444n	464.334	5.38367	pos	Cyanidin 3-gentiobioside	HMDB0041637	Phenylpropanoids and polyketides	Flavonoids	Flavonoid glycosides		36.9	0.177	436.3157, 436.3218, 453.3444, 455.3289, 455.3953, 455.8303, 457.3152, 458.2998, 463.8362, 464.3343	M+Na, M+K	C25H47NO5	-2.39506	1.62813	0.0322349	0.0544227	0.408703	1.32749	758286	571217	677166	733889	863802	537059	597584	579008
4.63_459.1301m/z	459.13	4.63475	neg	4'-O-methyl-(-)-epicatechin-5-O-beta-glucuronide	HMDB0029181	Phenylpropanoids and polyketides	Flavonoids	Flavonoid glycosides		56.4	84.3	325.1083, 337.1085, 339.0874, 351.0875, 369.0981, 381.0979, 411.1083, 423.1077, 441.1195, 459.1301	M-H2O-H	C23H26O11	0.82632	2.50667	0.0381403	0.0620571	-0.972389	0.509661	467237	916761	612978	264606	524128	1.05674e+06	713237	980301
5.21_473.1091m/z	473.109	5.20548	neg	Apigenin 7-O-(2''-O-acetylglucoside)	HMDB0037341	Phenylpropanoids and polyketides	Flavonoids	Flavonoid glycosides		53.1	68.2	293.0883, 311.0566, 320.0922, 335.0565, 353.0678, 413.0893, 427.1623, 435.1308, 436.1328, 473.1094	M-H	C23H22O11	0.332362	1.35959	0.0112745	0.024724	-1.73551	0.300302	52034.9	173275	63089.4	29906.1	63109.2	220431	135730	163664
2.17_1033.2045m/z	1033.2	2.17332	neg	4beta-(2-Aminoethylthio)epicatechin 3-gallate	HMDB0037478	Phenylpropanoids and polyketides	Flavonoids	Flavans		37.4	3.9	497.1159, 528.0254, 549.0754, 585.0977, 673.0772, 708.0886, 778.6744, 807.7196, 853.1411, 1033.2041	2M-H	C24H23NO10S	3.11078	2.06891	0.00115278	0.00562908	-1.83683	0.279936	102374	365705	105148	113262	88712.1	303906	397983	395227
5.98_283.0613m/z	283.061	5.97705	neg	Farnisin	HMDB0031428	Phenylpropanoids and polyketides	Flavonoids	O-methylated flavonoids		52.6	66.4	249.2920, 249.3442, 249.5716, 254.1834, 267.0297, 267.6907, 268.0377, 269.0117, 282.0546, 283.0611	M-H	C16H12O5	0.414169	1.69227	0.00460474	0.013319	-1.84596	0.278169	69921.4	251363	56707.8	50400.9	102656	305414	227060	221614
4.27_641.1729m/z	641.173	4.2673	neg	(2R)-6,8-Diglucopyranosyl-4',5,7-trihydroxyflavanone	HMDB0037407	Phenylpropanoids and polyketides	Flavonoids	Flavonoid glycosides		50.7	57.5	578.1346, 578.3544, 594.1582, 595.0750, 595.1473, 596.1477, 596.1564, 602.8696, 618.1163, 641.1741	M+FA-H	C27H32O15	0.924319	1.16909	0.00737652	0.0182952	-1.88195	0.271317	32732.9	120645	40666.3	12919.6	44612.9	138006	92088.4	131840
4.55_302.0783n	285.075	4.55113	pos	Blumeatin	HMDB0040316	Phenylpropanoids and polyketides	Flavonoids	O-methylated flavonoids		52.6	67	194.1155, 197.0599, 225.0358, 225.0544, 229.0856, 242.0569, 252.0450, 253.0308, 270.0518, 285.0756	M+H-H2O, M+H	C16H14O6	-2.3599	1.99176	0.0141245	0.0291948	-1.97497	0.254375	89757	352853	105799	72107.3	91364.5	462818	246547	349194
4.55_302.0790n	283.061	4.54745	neg	4',5,7-Trihydroxy-3-methoxyflavanone	HMDB0040560	Phenylpropanoids and polyketides	Flavonoids	O-methylated flavonoids		53.5	69	240.0429, 240.0670, 241.7920, 254.1823, 265.1051, 267.0305, 268.0378, 269.0118, 269.0724, 283.0612	M-H2O-H, M-H	C16H14O6	-0.139525	1.29416	0.00596052	0.0158222	-2.03216	0.244489	34634.6	141661	45688.3	21520.3	36695.3	177596	114134	133253
4.61_652.1257n	633.108	4.61332	neg	Chrysoeriol 4',7-diglucuronide	HMDB0039931	Phenylpropanoids and polyketides	Flavonoids	Flavonoid glycosides		52.8	75.5	345.0599, 349.0543, 367.0674, 375.0331, 389.0486, 393.0445, 411.0518, 413.0848, 543.1137, 587.1020	M-H2O-H, M+FA-H	C28H28O18	-2.83985	1.17167	0.0176186	0.0342915	-2.24579	0.210838	24675	117033	29161.3	19122.6	25741.1	163948	90395.7	96755
3.30_421.1674m/z	421.167	3.29767	pos	Mulberranol	HMDB0030797	Phenylpropanoids and polyketides	Flavonoids	Flavones		36.5	0	308.0912, 317.4033, 318.8158, 343.3408, 353.6151, 355.4477, 373.3476, 375.3092, 421.1122, 421.1678	M+H-H2O	C25H26O7	6.46877	1.61205	0.000887609	0.00486493	-2.31399	0.201103	40073.6	199269	45385.2	39252.5	35583	171563	194056	232186
4.46_476.1319n	475.134	4.46033	neg	Orientin 7,3'-dimethyl ether	HMDB0037450	Phenylpropanoids and polyketides	Flavonoids	Flavonoid glycosides		39.1	0	363.0703, 406.0408, 408.0296, 428.0199, 429.0276, 429.1254, 430.1822, 431.0587, 431.1924, 475.1346	M-H2O-H, M-H	C23H24O11	0.125587	1.32113	0.0003877	0.00313044	-2.43106	0.185429	24164.2	130315	23666.3	23710.5	25115.7	113609	146987	130350
4.70_473.1092m/z	473.109	4.70082	neg	Apigenin 7-O-(6''-O-acetylglucoside)	HMDB0037342	Phenylpropanoids and polyketides	Flavonoids	Flavonoid glycosides		50.3	54.5	405.1785, 413.0885, 427.1982, 429.1787, 431.0966, 431.1919, 445.1140, 472.2380, 472.2438, 473.1119	M-H	C23H22O11	0.482063	2.22646	0.00644805	0.016644	-3.13795	0.113602	40649.1	357822	40137.7	30044.5	51765.3	451855	244883	376728
7.23_567.1146m/z	567.115	7.22827	neg	Prunin 6''-O-gallate	HMDB0037582	Phenylpropanoids and polyketides	Flavonoids	Flavonoid glycosides		46	33.1	389.7373, 399.0734, 401.0835, 403.8230, 445.0788, 511.6544, 534.0860, 555.6710, 556.0349, 567.1137	M-H2O-H	C28H26O14	0.385468	1.1544	0.00585408	0.0156432	-3.51041	0.0877531	8184.12	93263	10053.6	3383.28	11115.4	123772	71625.2	84391.9
0.73_925.2439m/z	925.244	0.7286	neg	Peonidin-3-glucoside	HMDB0013689	Phenylpropanoids and polyketides	Flavonoids	Flavonoid glycosides	C12141	38.3	0		2M-H	C22H23O11+	3.37205	1.22643	0.00288483	0.00981522	-4.98563	0.0315629	3065.89	97136	3.01575e-08	3.01575e-08	9197.68	123370	74888.3	93149.6
0.75_293.0626m/z	293.063	0.754717	pos	(2R)-1-O-beta-D-Galactopyranosylglycerol	HMDB0038664	Lipids and lipid-like molecules	Glycerolipids	Glycosylglycerols		37.6	0		M+K	C9H18O8	-3.00122	1.183	0.00521061	0.0144644	1.64784	3.13365	130610	41679.9	140915	151151	99764.9	48380	39448.1	37211.6
0.82_134.0215n	133.014	0.819833	neg	L-Malic acid	HMDB0000156	Organic acids and derivatives	Hydroxy acids and derivatives	Beta hydroxy acids and derivatives	C00149	52.8	64.5	98.7475, 99.9258, 101.5175, 104.2275, 104.9564, 108.7638, 110.6484, 114.9014, 114.9342, 115.0037	M-H2O-H, M-H	C4H6O5	-0.115631	9.21653	0.000120783	0.00168432	1.61335	3.05961	7.61214e+06	2.48795e+06	8.21096e+06	7.03051e+06	7.59497e+06	2.38517e+06	2.49166e+06	2.58701e+06
5.65_343.2127m/z	343.213	5.65343	neg	2-Methylpropyl 3-hydroxy-2-methylidenebutanoate	HMDB0040203	Organic acids and derivatives	Hydroxy acids and derivatives	Beta hydroxy acids and derivatives		44.1	29.7	239.1283, 245.1920, 249.1499, 255.1604, 267.1617, 285.1707, 289.1822, 307.1938, 325.2024, 343.2126	2M-H	C9H16O3	0.383989	3.83424	0.000622296	0.00400556	-1.69501	0.308853	401695	1.3006e+06	498587	364167	342331	1.19829e+06	1.45443e+06	1.24908e+06
4.81_366.0580n	349.055	4.81247	pos	Phosphoribosyl formamidocarboxamide	HMDB0001439	Nucleosides, nucleotides, and analogues	Imidazole ribonucleosides and ribonucleotides	1-ribosyl-imidazolecarboxamides	C04734	47.4	43.6	303.0496, 305.0649, 312.2538, 316.0233, 317.0478, 326.0559, 330.2623, 331.0430, 348.2740, 349.0541	M+H-H2O, M+H	C10H15N4O9P	0.84942	1.68833	0.00768844	0.018815	11.5678	3035.71	183473	60.4381	255765	160639	134014	109.574	3.01575e-08	71.7407
1.12_166.0721m/z	166.072	1.12473	pos	7-Methylguanine	135398679	Organoheterocyclic compounds	Imidazopyrimidines	Purines and purine derivatives	C02242	45.8	37.2	146.6686, 147.0440, 149.0251, 149.0458, 153.0407, 157.7590, 164.1793, 165.0541, 166.0480, 166.0724	M+H	C6H7N5O	-1.67586	1.12523	0.00225986	0.00842513	2.77943	6.86582	92154.6	13422.2	106320	100398	69746.6	12773.1	13499.1	13994.4
0.73_225.0616m/z	225.062	0.7286	neg	Theobromine	HMDB0002825	Organoheterocyclic compounds	Imidazopyrimidines	Purines and purine derivatives	C07480	38	0	155.9995, 157.0005, 159.0299, 161.0458, 177.0407, 179.0563, 206.0389, 208.0448, 224.0496, 225.0614	M+FA-H	C7H8N4O2	-7.17771	2.52421	0.00146578	0.00652327	0.953895	1.9371	813186	419796	775322	848069	816166	349550	506135	403704
6.01_217.0702m/z	217.07	6.01103	pos	Caffeine	HMDB0001847	Organoheterocyclic compounds	Imidazopyrimidines	Purines and purine derivatives	C07481	39.4	1.5	180.8855, 186.9453, 195.5799, 202.6161, 205.1091, 209.6051, 214.6146, 216.0882, 216.1244, 217.0695	M+Na	C8H10N4O2	3.35051	1.04308	3.85487e-05	0.000985793	-7.84953	0.00433568	284.76	65678.3	240.807	263.45	350.023	71164.2	59738.5	66132.4
3.74_187.0631n	188.07	3.74197	pos	Indoleacrylic acid	HMDB0000734	Organoheterocyclic compounds	Indoles and derivatives	Indoles		46	32.9	146.0599, 155.0602, 156.0596, 156.3811, 160.0759, 170.0600, 172.1754, 181.5642, 185.6712, 188.0704	M+H, M+NH4, M+H-H2O	C11H9NO2	-1.4147	3.55625	0.0250332	0.0447662	-0.829707	0.562644	1.12139e+06	1.99307e+06	1.20436e+06	1.00901e+06	1.1508e+06	2.45735e+06	1.63898e+06	1.88289e+06
6.91_329.0304m/z	329.03	6.9138	neg	Aureol	HMDB0037921	Phenylpropanoids and polyketides	Isoflavonoids	Coumestans		39.4	0.139	285.0033, 286.0117, 292.1993, 297.0045, 310.2123, 312.9991, 314.0073, 316.0122, 328.2214, 329.0302	M+FA-H	C15H8O6	0.314421	2.13723	0.00997629	0.0226226	43.164	9.85489e+12	297199	3.01575e-08	411412	292052	188132	3.01575e-08	3.01575e-08	3.01575e-08
6.31_492.1492m/z	492.149	6.31248	pos	6''-O-Acetylgenistin	HMDB0029528	Phenylpropanoids and polyketides	Isoflavonoids	Isoflavonoid O-glycosides		51.7	63.9	315.0733, 326.1996, 330.0967, 331.0757, 331.0829, 331.8596, 342.9532, 372.1081, 405.9232, 492.1495	M+NH4	C23H22O11	-1.86469	1.43817	0.0125395	0.0267407	42.0426	4.5297e+12	136604	3.01575e-08	95676.2	198978	115159	3.01575e-08	3.01575e-08	3.01575e-08
5.41_595.0860m/z	595.086	5.40685	neg	Isotrifoliol	HMDB0036305	Phenylpropanoids and polyketides	Isoflavonoids	Coumestans		40.1	25.7	305.0053, 306.9192, 307.0229, 319.0226, 347.0167, 443.0375, 464.1782, 469.0555, 594.1547, 595.0853	2M-H	C16H10O6	-3.75149	1.24643	0.000638853	0.00406627	41.5178	3.14844e+12	94948.9	3.01575e-08	84256.3	114552	86038.9	3.01575e-08	3.01575e-08	3.01575e-08
6.01_303.0493m/z	303.049	6.01103	pos	5,7,8,3',4'-Pentahydroxyisoflavone	HMDB0041689	Phenylpropanoids and polyketides	Isoflavonoids	Isoflav-2-enes		43.4	23.1	134.6944, 137.0228, 160.6746, 196.5170, 229.0486, 257.0440, 270.1578, 285.0389, 302.0736, 303.0493	M+H	C15H10O7	-1.96001	1.11609	0.0405396	0.0652105	41.4308	2.9643e+12	89395.7	3.01575e-08	140210	91450.6	36526	3.01575e-08	3.01575e-08	3.01575e-08
5.32_385.1296m/z	385.13	5.3177	neg	Glyceollidin I	HMDB0034026	Phenylpropanoids and polyketides	Isoflavonoids	Furanoisoflavonoids		49.6	52	299.1293, 316.9470, 323.1283, 326.1657, 341.1036, 341.1384, 347.7809, 349.1075, 367.1188, 385.1290	M+FA-H	C20H20O5	0.902701	1.13876	0.00117997	0.00569672	41.2686	2.64896e+12	79885.9	3.01575e-08	66775	98797.7	74085	3.01575e-08	3.01575e-08	3.01575e-08
5.68_449.1011m/z	449.101	5.67602	pos	(-)-cis-Rotenolone	HMDB0034145	Phenylpropanoids and polyketides	Isoflavonoids	Rotenoids	C10464	37.8	3.93	377.8248, 386.0679, 414.0623, 423.5413, 431.0916, 432.0728, 432.0802, 448.2242, 449.1012, 449.1081	M+K	C23H22O7	3.32112	1.10924	0.00119254	0.00573295	41.1935	2.5147e+12	75837.2	3.01575e-08	58757.4	90410.8	78343.3	3.01575e-08	3.01575e-08	3.01575e-08
6.21_537.1252m/z	537.125	6.21278	neg	Licoagroside A	HMDB0035448	Phenylpropanoids and polyketides	Isoflavonoids	O-methylated isoflavonoids		51.5	59.1	401.9266, 413.9359, 414.2009, 419.6572, 426.4995, 432.0543, 469.3757, 486.7442, 491.1194, 491.1972	M+FA-H	C23H24O12	0.514709	3.0447	1.91695e-05	0.000702355	19.1666	588453	556692	0.946026	519308	600355	550412	2.81196	6.0315e-08	0.0261219
5.16_595.0858m/z	595.086	5.16177	neg	Trifoliol	HMDB0034139	Phenylpropanoids and polyketides	Isoflavonoids	Coumestans		41.4	24.4	371.0599, 425.0271, 443.0403, 469.0551, 479.4682, 527.2151, 549.1932, 551.0984, 551.3092, 595.0875	2M-H	C16H10O6	-4.01069	2.465	0.00154797	0.00674082	16.3913	85957.7	375768	4.37154	339817	472596	314890	3.01575e-08	3.01575e-08	13.1146
6.40_578.1260n	579.133	6.39512	pos	Cicerin 7-(6-malonylglucoside)	HMDB0040604	Phenylpropanoids and polyketides	Isoflavonoids	Isoflavonoid O-glycosides		57.3	90.1	393.0922, 406.2780, 462.5653, 476.9470, 485.7793, 516.6281, 535.1796, 579.0398, 579.1349, 579.1521	M+H, M+K, M+Na	C26H26O15	-2.06714	9.17024	7.56461e-05	0.00135196	12.1059	4407.9	5.06416e+06	1148.88	5.59587e+06	5.05186e+06	4.54475e+06	1688.05	1046.3	712.296
4.88_467.0963m/z	467.096	4.8774	pos	Rothindin	HMDB0036609	Phenylpropanoids and polyketides	Isoflavonoids	Isoflavonoid O-glycosides		49.4	54.1	378.8334, 404.1620, 413.3529, 417.0568, 435.0116, 435.0708, 441.1323, 466.0792, 466.0964, 467.0968	M+Na	C22H20O10	3.25742	1.76707	0.00169749	0.0071023	10.9225	1940.89	193509	99.701	174914	244517	161095	299.103	3.01575e-08	3.01575e-08
3.96_287.0541m/z	287.054	3.96405	pos	3'-Hydroxygenistein	HMDB0041658	Phenylpropanoids and polyketides	Isoflavonoids	Isoflav-2-enes	C10510	49.3	53.3	254.5456, 255.0532, 259.0607, 263.0483, 264.0572, 269.0457, 271.0270, 271.0597, 286.0789, 287.0546	M+H	C15H10O6	-3.35234	4.23602	0.000102065	0.00156546	10.8665	1866.97	1.08268e+06	579.917	1.10335e+06	1.19223e+06	952477	527.195	616.59	595.965
6.70_462.1166n	461.109	6.70093	neg	Pratensein 3'-glucoside	HMDB0038049	Phenylpropanoids and polyketides	Isoflavonoids	Isoflavonoid O-glycosides		45	28.7	315.0505, 320.9646, 325.6843, 328.0593, 329.0666, 418.9007, 427.2331, 434.2743, 443.1083, 461.1093	M-H, M+FA-H	C22H22O11	0.942698	1.76677	1.18345e-05	0.000579566	10.7811	1759.67	187422	106.51	173549	192318	196401	172.394	76.4739	70.6626
4.14_453.0810m/z	453.081	4.13563	pos	Daidzein 7-O-glucuronide	HMDB0041718	Phenylpropanoids and polyketides	Isoflavonoids	Isoflavonoid O-glycosides		51.1	64.9	310.9795, 313.0333, 324.5780, 327.0481, 407.0731, 407.0806, 417.0601, 435.0708, 436.1375, 453.0810	M+Na	C21H18O10	4.16521	1.33985	0.000349517	0.00296325	10.6107	1563.67	109115	69.781	108990	125890	92463.8	4.47203	204.208	0.662884
5.34_653.1715m/z	653.172	5.33973	neg	Isotectorigenin 4'-glucoside 7-rhamnoside	HMDB0039909	Phenylpropanoids and polyketides	Isoflavonoids	Isoflavonoid O-glycosides		40.6	5.67	487.0980, 517.0986, 517.1727, 519.2643, 565.0811, 585.1589, 609.1021, 622.4816, 631.2924, 653.1725	M+FA-H	C28H32O15	-1.29612	2.15223	7.29084e-05	0.00131914	7.9289	243.689	280004	1149.02	307831	281642	250539	1528.55	1109.66	808.854
4.66_430.0891n	453.08	4.65962	pos	Coumestrin	HMDB0033587	Phenylpropanoids and polyketides	Isoflavonoids	Coumestans		53.2	72.6	302.8218, 311.0550, 319.1834, 353.6726, 375.0483, 379.0435, 403.0424, 421.0547, 435.0742, 453.0812	M+H-H2O, M+Na	C21H18O10	-2.00178	1.20771	0.00152195	0.00668722	6.64351	99.9761	91097.5	911.193	80455.2	114452	78385.5	1389.57	595.187	748.826
4.25_496.1220n	495.115	4.24682	neg	4'-Methyl-(-)-epigallocatechin 3'-glucuronide	HMDB0041675	Phenylpropanoids and polyketides	Isoflavonoids	O-methylated isoflavonoids		48.6	44.9	357.0615, 371.0638, 389.9076, 431.0388, 431.0963, 431.1045, 433.0715, 462.0810, 477.0659, 477.1042	M-H2O-H, M-H	C22H24O13	0.530469	2.18306	0.000299782	0.00275007	5.61746	49.0935	295353	6016.12	262058	343403	280597	5609.74	6772.6	5666.04
4.42_659.1386m/z	659.139	4.4153	neg	Cicerin	HMDB0038659	Phenylpropanoids and polyketides	Isoflavonoids	O-methylated isoflavonoids		47.6	62.5	351.0474, 447.0697, 461.0918, 487.1034, 512.4164, 520.8931, 565.6313, 591.1555, 613.1332, 627.6071	2M-H	C17H14O7	-3.05099	1.76713	0.000350339	0.00296523	4.66366	25.3455	197592	7795.93	176790	230759	185226	10025.2	7547.84	5814.79
7.20_267.0664m/z	267.066	7.20202	neg	Melilotocarpan B	HMDB0029527	Phenylpropanoids and polyketides	Isoflavonoids	Furanoisoflavonoids		53.4	70.4	208.8100, 218.8841, 231.4310, 239.7329, 239.9047, 252.0428, 252.0699, 258.4744, 258.9523, 267.0664	M-H2O-H	C16H14O5	0.324544	1.15858	0.00205207	0.00792763	4.52134	22.9647	87045.9	3790.43	109838	79038	72261.3	1032.95	6869.59	3468.74
4.87_623.1615m/z	623.162	4.87468	neg	Daidzein 4',7-diglucoside	HMDB0033992	Phenylpropanoids and polyketides	Isoflavonoids	Isoflavonoid O-glycosides		38.7	0		M+FA-H	C27H30O14	-0.376801	2.12218	9.12886e-05	0.00147564	4.0464	16.5229	288914	17485.7	301606	310002	255135	17325.6	17699.8	17431.5
4.66_603.0978m/z	603.098	4.65703	neg	Genistein 4',7-O-diglucuronide	HMDB0041736	Phenylpropanoids and polyketides	Isoflavonoids	Isoflavonoid O-glycosides		47.2	48.4	319.0487, 352.2447, 363.0338, 367.9937, 392.8900, 394.6142, 536.8890, 551.6901, 557.0895, 557.2236	M-H2O-H	C27H26O17	-2.24666	1.24466	0.000864584	0.00479305	2.99241	7.95804	108591	13645.5	106547	127050	92177.1	19955.5	11536.9	9444.02
6.74_269.0457m/z	269.046	6.73902	neg	8-Hydroxydaidzein	HMDB0033860	Phenylpropanoids and polyketides	Isoflavonoids	Isoflav-2-enes		46.3	34.6	225.0556, 225.2028, 227.0334, 228.9440, 232.6270, 241.0508, 251.0363, 254.8396, 260.3477, 269.0457	M-H	C15H10O5	0.425244	1.24271	0.0365475	0.0600648	-1.07081	0.476053	100198	210477	99518.6	56726.9	144350	245459	224319	161655
4.51_416.1099n	417.117	4.50738	pos	Daidzin	HMDB0033991	Phenylpropanoids and polyketides	Isoflavonoids	Isoflavonoid O-glycosides	C10216	53.4	73.2	271.0602, 278.1014, 281.4131, 339.0887, 352.8524, 397.6790, 400.1386, 404.4597, 417.0602, 417.1179	M+H, M+Na, M+K	C21H20O9	-1.95192	2.5919	0.020164	0.0379225	-1.31108	0.403018	307464	762905	377063	200791	344539	934584	560266	793863
4.64_460.1360n	461.143	4.63833	pos	Wistin	HMDB0030869	Phenylpropanoids and polyketides	Isoflavonoids	Isoflavonoid O-glycosides		49.3	51	347.0911, 365.1016, 377.1011, 389.1022, 395.1120, 407.1122, 425.1231, 443.1331, 460.2609, 461.1434	M+H, M+Na	C23H24O10	-2.15	1.72357	0.0151032	0.0306444	-1.36214	0.389006	125933	323731	160814	70646.5	146339	381392	247850	341952
5.34_518.1792n	563.177	5.33973	neg	Lupiwighteone hydrate 7-glucoside	HMDB0034813	Phenylpropanoids and polyketides	Isoflavonoids	Isoflavonoid O-glycosides		51	57.5	306.0883, 307.0620, 307.0937, 322.0841, 337.1085, 337.1499, 343.0821, 353.0889, 402.5371, 433.0139	M-H, M+FA-H	C26H30O11	0.831677	1.01219	0.000333215	0.00289043	-1.54392	0.342953	32507.6	94787.3	36825.1	30299.2	30398.4	88581.1	104676	91104.3
4.85_283.0612m/z	283.061	4.85298	neg	Glycitein	HMDB0005781	Phenylpropanoids and polyketides	Isoflavonoids	Isoflav-2-enes	C14536	58	92.6	246.7107, 253.6601, 254.1838, 265.1057, 267.0299, 267.1205, 268.0378, 269.0111, 283.0128, 283.0612	M-H	C16H12O5	0.049358	6.61588	0.00056918	0.00381407	-1.8252	0.282202	1.0495e+06	3.71897e+06	1.27314e+06	731163	1.1442e+06	3.95092e+06	3.2953e+06	3.91069e+06
5.21_518.1052n	519.112	5.20687	pos	6''-Malonylgenistin	HMDB0029529	Phenylpropanoids and polyketides	Isoflavonoids	Isoflavonoid O-glycosides	C16192	56.3	84.4	212.2830, 215.0697, 243.0520, 243.0646, 253.0487, 271.0596, 285.7903, 433.1141, 501.0958, 519.1129	M+H, M+Na, M+K	C24H22O13	-1.68747	8.37713	0.0113026	0.0247654	-2.00662	0.248856	1.52494e+06	6.1278e+06	1.82602e+06	952070	1.79672e+06	8.023e+06	4.65223e+06	5.70819e+06
4.86_284.0671n	285.074	4.85525	pos	(-)-Maackiain	HMDB0036629	Phenylpropanoids and polyketides	Isoflavonoids	Furanoisoflavonoids		42.7	22.1	266.1394, 267.1190, 267.1603, 270.0519, 272.3778, 280.2615, 284.1112, 284.1189, 284.1484, 285.0753	M+H, M+Na	C16H12O5	-4.69805	2.57827	0.0027374	0.00952329	-2.30373	0.202538	105492	520852	127143	70656.8	118678	627379	418006	517170
5.01_340.1305n	341.138	5.00922	pos	5-Deoxykievitone	HMDB0034214	Phenylpropanoids and polyketides	Isoflavonoids	Isoflavans	C10418	47.8	45.2	296.1045, 301.1420, 305.2480, 309.1120, 311.1275, 311.1656, 323.1263, 340.1806, 341.1398, 341.1451	M+H-H2O, M+H	C20H20O5	-1.66469	1.41757	9.31217e-06	0.000522953	-2.40166	0.189246	28138.9	148689	29581.5	29516.3	25319	145430	156692	143947
5.01_325.1428m/z	325.143	5.00922	pos	(R)-Glabridin	HMDB0034188	Phenylpropanoids and polyketides	Isoflavonoids	Pyranoisoflavonoids	C10421	47.2	41.8	265.1223, 280.4254, 284.2942, 292.1032, 293.0823, 293.1125, 307.0936, 307.1909, 324.1316, 325.1408	M+H	C20H20O4	-1.85199	1.43254	1.44694e-05	0.00062957	-2.75423	0.148215	21434.2	144615	20216.1	24012.7	20073.6	141538	153832	138475
13.13_587.1697m/z	587.17	13.1329	neg	7-Acetoxy-2-methylisoflavone	HMDB0029364	Phenylpropanoids and polyketides	Isoflavonoids	Isoflav-2-enes		36.8	0	455.9184, 458.9485, 473.2570, 483.9899, 492.3748, 500.6126, 501.1942, 540.7245, 586.3199, 587.1691	2M-H	C18H14O4	-2.45277	1.35255	0.0395937	0.063969	-5.74285	0.0186737	2505.98	134199	5550.59	3.01575e-08	1967.36	216078	119920	66598.3
4.66_319.0824m/z	319.082	4.65703	neg	11-Methoxynoryangonin	HMDB0030754	Phenylpropanoids and polyketides	Kavalactones	Unclassified		54.7	76.4	261.0741, 269.0481, 273.0771, 286.0478, 287.0564, 301.0716, 301.1194, 319.0341, 319.0833, 319.0915	M+FA-H	C15H14O5	0.450793	1.49329	0.00020814	0.0022602	6.03598	65.616	137094	2089.34	131037	157471	122775	2095.1	2120.79	2052.13
6.85_226.0478n	225.041	6.84858	neg	Prephenate	HMDB0012283	Organic acids and derivatives	Keto acids and derivatives	Gamma-keto acids and derivatives	C00254	41.3	8.01	185.6080, 193.0145, 193.3895, 196.1434, 197.0458, 201.2076, 205.9223, 211.5620, 219.7896, 225.0402	M-H, 2M-H	C10H10O6	0.375732	1.33509	0.00612496	0.0160822	10.0794	1081.9	113847	105.229	155949	100347	85244.3	92.4389	175.524	47.7229
0.82_191.0198m/z	191.02	0.819833	neg	Oxoglutaric acid	HMDB0000208	Organic acids and derivatives	Keto acids and derivatives	Gamma-keto acids and derivatives	C00026	53.6	69.7	133.0144, 145.2474, 146.9381, 147.0298, 154.9988, 173.0089, 173.0242, 182.2238, 191.0023, 191.0199	M+FA-H	C5H6O5	0.312822	12.3176	0.000377944	0.00308201	0.835509	1.78449	2.09778e+07	1.17557e+07	2.15706e+07	1.94124e+07	2.19505e+07	1.18752e+07	1.12541e+07	1.21378e+07
4.61_262.1416n	307.14	4.61332	neg	Phaseolic acid	HMDB0031897	Organic acids and derivatives	Keto acids and derivatives	Medium-chain keto acids and derivatives		58.3	92.5	145.0871, 149.0454, 150.4473, 154.0665, 161.0454, 179.0562, 187.0803, 187.0964, 257.3889, 307.1400	M-H2O-H, M+FA-H	C12H22O6	0.0372203	1.00009	0.0338866	0.0566014	0.325241	1.25287	349871	279255	373341	354708	321565	246794	298882	292088
0.84_173.0091m/z	173.009	0.838083	neg	Dehydroascorbic acid	HMDB0001264	Organoheterocyclic compounds	Lactones	Gamma butyrolactones	C05422	53.2	67.1	130.0513, 131.0817, 139.9809, 142.9982, 143.0869, 151.0067, 154.9989, 155.0468, 172.0618, 173.0093	M-H	C6H6O6	-0.307914	4.21621	9.53843e-05	0.0015088	2.18629	4.55132	1.37297e+06	301664	1.45159e+06	1.42708e+06	1.24025e+06	327329	296404	281259
4.64_545.1987m/z	545.199	4.63833	pos	Isolariciresinol 4'-O-beta-D-glucoside	HMDB0040471	Lignans, neolignans and related compounds	Lignan glycosides	Unclassified		38.4	0	430.1370, 462.6520, 473.4561, 475.9349, 487.0825, 495.8112, 526.5588, 531.6365, 545.1247, 545.1979	M+Na	C26H34O11	-1.18285	1.35672	5.01097e-05	0.00110654	-1.4419	0.368082	64562.3	175402	70858.2	63804.1	59024.7	175065	184057	167084
4.61_568.2162n	567.209	4.61332	neg	Citrusin B	HMDB0039231	Lignans, neolignans and related compounds	Lignan glycosides	Unclassified		47.3	45.4	367.0681, 368.0710, 491.1913, 521.2028, 521.2759, 521.2877, 557.2102, 566.1245, 567.1269, 567.2091	M-H, M+FA-H	C27H36O13	1.13901	1.39218	0.000227293	0.00235957	-1.87496	0.272634	44039.9	161535	52951.6	40211.8	38956.3	150444	177474	156687
4.86_409.0908m/z	409.091	4.85525	pos	Dehydrodiferulic dilactone	HMDB0033876	Lignans, neolignans and related compounds	Lignan lactones	Unclassified		51.5	64.1	257.0442, 270.0786, 271.0602, 280.1984, 287.0550, 298.0450, 391.0775, 408.2334, 408.2386, 409.0916	M+Na	C20H18O8	3.68373	2.14396	0.000305186	0.00276942	43.0725	9.24947e+12	278941	3.01575e-08	275685	321767	239371	3.01575e-08	3.01575e-08	3.01575e-08
5.21_275.0908m/z	275.091	5.20687	pos	Phloretin	HMDB0003306	Phenylpropanoids and polyketides	Linear 1,3-diarylpropanoids	Chalcones and dihydrochalcones	C00774	53.7	73.8	190.4344, 196.2461, 200.8593, 211.0166, 230.9789, 238.3343, 252.8130, 257.0836, 274.1716, 275.0913	M+H	C15H14O5	-2.28195	1.11474	0.000100951	0.00155412	41.1766	2.4853e+12	74950.5	3.01575e-08	73469.6	83963.8	67418.1	3.01575e-08	3.01575e-08	3.01575e-08
3.59_302.0786n	303.086	3.5865	pos	3,3',4,4'-Tetrahydroxy-2-methoxychalcone	HMDB0035616	Phenylpropanoids and polyketides	Linear 1,3-diarylpropanoids	Chalcones and dihydrochalcones		46.2	36.2	237.0506, 237.0629, 237.5517, 242.9086, 246.0547, 253.0631, 270.0264, 270.0528, 274.4397, 285.0755	M+H-H2O, M+H	C16H14O6	-1.46801	1.78318	0.000108303	0.00160707	6.4866	89.673	194077	2164.28	177714	218847	185671	1921.46	2675.96	1895.42
4.14_307.0919m/z	307.092	4.13563	pos	Stercurensin	HMDB0037485	Phenylpropanoids and polyketides	Linear 1,3-diarylpropanoids	Chalcones and dihydrochalcones		37.1	0	245.0920, 247.0715, 254.0439, 260.1127, 261.0872, 263.0494, 271.0716, 279.0983, 289.0820, 307.0923	M+Na	C17H16O4	-7.55337	3.56529	1.43989e-05	0.00062845	-3.05709	0.12015	104188	867153	110421	104159	97984.6	826731	925511	849215
2.13_531.0760m/z	531.076	2.12838	neg	Quercetin 3-(6''-malonyl-glucoside)	HMDB0037368	Benzenoids	Naphthalenes	Phenylnaphthalenes	C12638	51.5	68.6	332.2623, 337.9406, 365.6258, 369.2800, 394.8906, 437.9619, 463.0888, 485.0708, 523.9516, 531.0760	M-H2O-H	C24H22O15	-3.60807	1.17308	0.000173826	0.00202463	6.45693	87.8475	84234.1	958.868	72451.1	93235.3	87016	1501.1	653.952	721.556
8.29_440.3644n	423.361	8.29332	pos	3beta-Hydroxy-22(30)-hopen-29-al	HMDB0036800	Benzenoids	Naphthalenes	Naphthalene sulfonic acids and derivatives		52.1	68.7	243.2112, 245.1896, 255.2098, 257.2271, 269.2262, 365.3197, 405.3506, 423.2133, 423.2367, 423.3613	M+H-H2O, M+H	C30H48O2	-2.35029	3.30778	0.000560361	0.00377488	-1.4133	0.375452	401253	1.06872e+06	422485	352412	428860	1.18971e+06	984410	1.03204e+06
5.72_621.1224m/z	621.122	5.72002	pos	Norrubrofusarin 6-beta-gentiobioside	HMDB0034570	Organoheterocyclic compounds	Naphthopyrans	Naphthopyranones		38.9	0	453.0812, 455.1340, 465.0814, 483.0913, 515.6756, 523.6516, 585.1051, 603.1118, 604.1231, 621.1219	M+K	C26H30O15	1.27834	1.62179	0.0179498	0.0347839	16.3581	83999.9	176603	2.10242	257477	172669	99662.7	6.30726	3.01575e-08	3.01575e-08
5.98_284.0677n	285.075	5.97908	pos	Melanettin	HMDB0041758	Phenylpropanoids and polyketides	Neoflavonoids	Neoflavones	C10504	46.8	39.7	214.0618, 225.0549, 229.0862, 229.1421, 238.0905, 242.0569, 270.0518, 271.0609, 282.8368, 285.0756	M+H, M+Na, M+K	C16H12O5	-2.71522	2.55726	0.0067776	0.01723	-2.53343	0.172727	87707.9	507784	94584.4	50039.9	118500	663607	454312	405432
0.73_146.0692n	145.062	0.7286	neg	Ureidoisobutyric acid	HMDB0002031	Organic acids and derivatives	Organic carbonic acids and derivatives	Ureas	C05100	48.8	50.2	110.0443, 113.0358, 125.0357, 127.0514, 128.0197, 128.0354, 129.0194, 141.0310, 142.0386, 145.0620	M-H2O-H, M-H	C5H10N2O3	0.355022	2.34383	0.000464293	0.00344786	4.0021	16.0233	356577	22253.7	385724	294829	389179	8073.53	34355.2	24332.5
0.79_124.0392m/z	124.039	0.790533	pos	2-Hydroxy-4-imino-2,5-cyclohexadienone	HMDB0031713	Organic nitrogen compounds	Organonitrogen compounds	Quinonimines		43.3	19.7	106.0294, 110.0473, 110.3755, 111.4684, 112.0394, 118.0358, 123.0449, 123.0554, 123.0804, 124.0394	M+H	C6H5NO2	-0.8885	1.27995	0.00444982	0.0130349	1.26022	2.39533	177878	74260.7	181708	205904	146023	70568.5	82918.9	69294.6
9.33_316.2841m/z	316.284	9.32728	pos	Dehydrophytosphingosine	HMDB0038057	Organic nitrogen compounds	Organonitrogen compounds	Amines		50.8	59.5	263.2388, 268.2633, 280.2633, 281.2486, 281.2703, 298.2737, 298.3090, 299.2560, 316.2238, 316.2846	M+H	C18H37NO3	-1.80208	1.02186	0.0137424	0.0285951	0.782279	1.71985	165046	95965.4	188624	151070	155442	73124.9	107830	106941
14.06_124.0868m/z	124.087	14.0639	pos	L-Histidinol	HMDB0003431	Organic nitrogen compounds	Organonitrogen compounds	Amines	C00860	45.5	30.2	112.0395, 114.9957, 123.0554, 123.0814, 123.0917, 123.0993, 123.1166, 124.0397, 124.0779, 124.0870	M+H-H2O	C6H11N3O	-0.798725	2.52395	0.00155755	0.00676169	0.345153	1.27029	1.85307e+06	1.45878e+06	1.80418e+06	1.80672e+06	1.94829e+06	1.42969e+06	1.45093e+06	1.49572e+06
6.17_1141.2023m/z	1141.2	6.16948	neg	4-O-alpha-L-Rhamnopyranosylglucosinalbin	HMDB0036242	Organic oxygen compounds	Organooxygen compounds	Carbohydrates and carbohydrate conjugates		40.5	25.2	780.2723, 865.1580, 887.1383, 949.6259, 1005.2251, 1006.2362, 1027.2134, 1049.1943, 1094.9686, 1095.1970	2M-H	C20H29NO14S2	3.22865	1.7541	0.00010328	0.00157825	42.4853	6.15677e+12	185673	3.01575e-08	169472	209209	178338	3.01575e-08	3.01575e-08	3.01575e-08
5.83_567.1359m/z	567.136	5.83238	neg	Salviaflaside	HMDB0033705	Organic oxygen compounds	Organooxygen compounds	Carbohydrates and carbohydrate conjugates		51.5	61	405.0639, 405.8475, 427.9743, 436.3815, 451.3376, 477.1025, 484.9594, 499.0875, 521.1311, 523.1193	M+FA-H	C24H26O13	0.765451	1.42867	7.79572e-05	0.0013745	41.89	4.0752e+12	122898	3.01575e-08	136495	121261	110937	3.01575e-08	3.01575e-08	3.01575e-08
5.52_363.0725m/z	363.073	5.51915	neg	7-Hydroxy-2-methyl-4-oxo-4H-1-benzopyran-5-carboxylic acid 7-glucoside	HMDB0036377	Organic oxygen compounds	Organooxygen compounds	Carbohydrates and carbohydrate conjugates		55	79	290.5190, 292.2660, 295.1153, 299.0201, 300.0275, 301.0339, 316.8691, 331.0459, 332.0513, 363.0725	M-H2O-H	C17H18O10	0.942085	1.03468	0.00863882	0.0204663	41.0615	2.29483e+12	69206.3	3.01575e-08	97952.8	56697.3	52968.7	3.01575e-08	3.01575e-08	3.01575e-08
6.42_589.1566m/z	589.157	6.42135	neg	Methyl 3,4-dicaffeoylquinate	HMDB0037093	Organic oxygen compounds	Organooxygen compounds	Alcohols and polyols		38.6	0	416.8911, 452.9233, 477.0660, 492.0912, 492.1680, 513.0074, 520.9094, 543.7867, 560.3180, 589.1561	M+FA-H	C27H28O12	0.623915	1.26956	0.00142059	0.00640005	18.2738	316918	99465.9	0.313853	102062	119990	76345.1	0.11777	0.82379	3.01575e-08
5.81_589.1175m/z	589.118	5.80978	neg	Maclurin 3-C-(6''-p-hydroxybenzoyl-glucoside)	HMDB0032646	Organic oxygen compounds	Organooxygen compounds	Carbohydrates and carbohydrate conjugates		44.5	28.7	452.9230, 461.9706, 477.1046, 495.0901, 506.1130, 521.1301, 523.1426, 543.1104, 565.2715, 589.1181	M+FA-H	C26H24O13	-4.36336	4.2437	5.90241e-05	0.00119577	11.6155	3137.62	1.08445e+06	345.627	1.0645e+06	1.19871e+06	990129	705.041	3.01575e-08	331.841
4.83_448.0621n	447.055	4.8307	neg	Glucobrassicin	HMDB0030243	Organic oxygen compounds	Organooxygen compounds	Carbohydrates and carbohydrate conjugates		49	58.4	347.0406, 351.0125, 361.0549, 369.0221, 379.0674, 383.0389, 401.0497, 403.1612, 446.0334, 447.0483	M-H, M+FA-H, M-H2O-H	C16H20N2O9S2	2.41945	2.14046	0.00603497	0.0159235	10.0468	1057.75	292496	276.526	399284	261974	216230	3.01575e-08	3.01575e-08	829.578
4.35_139.0387m/z	139.039	4.35305	pos	3,4-Dihydroxybenzaldehyde	HMDB0059965	Organic oxygen compounds	Organooxygen compounds	Carbonyl compounds	C16700	50.4	55.4	111.7550, 112.1616, 113.9639, 116.9727, 120.0448, 121.0288, 132.6018, 138.0552, 138.0913, 139.0390	M+H	C7H6O3	-2.11753	3.04416	1.19681e-05	0.00058153	7.93574	244.847	558238	2279.95	541572	599850	533292	2324.92	2337.87	2177.05
4.35_419.1348m/z	419.135	4.35228	neg	7-Hydroxy-5-(4-hydroxy-2-oxopentyl)-2-methylchromone 7-glucoside	HMDB0034698	Organic oxygen compounds	Organooxygen compounds	Carbohydrates and carbohydrate conjugates		49.3	51.8	234.9917, 245.0820, 247.0627, 271.0626, 286.1039, 289.0720, 320.0924, 373.0239, 418.1670, 419.1347	M-H2O-H	C21H26O10	0.138047	2.72079	4.09404e-05	0.00102171	7.48719	179.419	447732	2495.46	424862	493441	424893	2780.2	2600.21	2105.98
3.96_465.1022m/z	465.102	3.96405	pos	3'-(6''-Galloylglucosyl)-phloroacetophenone	HMDB0040623	Organic oxygen compounds	Organooxygen compounds	Carbohydrates and carbohydrate conjugates		39.7	8.14	303.0496, 303.0858, 312.2104, 313.0536, 327.1906, 346.7800, 410.3163, 422.5071, 463.0117, 465.1026	M+H-H2O	C21H22O13	-1.08067	1.04011	0.00207757	0.00799102	7.23545	150.691	67715.7	449.366	59887.7	86570.9	56688.5	514.808	512.556	320.735
4.39_416.1682n	461.167	4.39358	neg	Phenylethyl primeveroside	HMDB0041274	Organic oxygen compounds	Organooxygen compounds	Carbohydrates and carbohydrate conjugates		39.7	0	282.1116, 284.0322, 299.0567, 307.1046, 315.6258, 325.0343, 415.1612, 460.1839, 461.0673, 461.1669	M-H, M+FA-H	C19H28O10	-0.11568	2.04615	1.39563e-05	0.000621117	5.52404	46.0152	256694	5578.47	271009	261092	237982	7375.67	4071.42	5288.31
6.38_289.0912m/z	289.091	6.3793	pos	Glucosylisomaltol	HMDB0038341	Organic oxygen compounds	Organooxygen compounds	Carbohydrates and carbohydrate conjugates		42.9	18.1	229.0707, 239.7213, 244.2140, 247.0819, 248.1260, 260.9445, 263.4315, 264.0571, 288.1559, 289.0938	M+H	C12H16O8	-2.00026	1.09097	0.00751504	0.0185145	3.85662	14.4863	82324.7	5682.94	90988.9	52541.3	103444	7358.72	4907.65	4782.46
7.36_331.1015m/z	331.102	7.35667	pos	Phosphoribosylformylglycineamidine	HMDB0000999	Organic oxygen compounds	Organooxygen compounds	Carbohydrates and carbohydrate conjugates		39.2	1.37	229.0704, 244.3654, 262.7418, 264.3008, 268.4846, 277.2155, 313.2545, 315.8940, 331.0818, 331.1009	M+NH4	C8H16N3O8P	0.62775	2.41721	0.00184799	0.0074586	3.71996	13.1771	391956	29745.2	409954	298875	467038	34939	25849.9	28446.5
0.83_321.0577m/z	321.058	0.826383	pos	2-O-b-D-Xylopyranosyl-L-arabinose	HMDB0038881	Organic oxygen compounds	Organooxygen compounds	Carbohydrates and carbohydrate conjugates		38.8	1.34	268.9639, 277.9726, 280.9615, 289.2241, 298.9707, 300.7184, 303.0209, 303.9778, 320.7890, 321.0584	M+K	C10H18O9	-2.05127	2.22718	0.00136635	0.00625314	2.59725	6.05133	366209	60517.1	418813	388321	291493	53909.4	62541.4	65100.6
4.74_189.0769m/z	189.077	4.7444	neg	Ethyl beta-D-glucopyranoside	HMDB0029968	Organic oxygen compounds	Organooxygen compounds	Carbohydrates and carbohydrate conjugates		49.6	50.4	145.0868, 146.9389, 157.1625, 160.8932, 163.6696, 165.7722, 171.0664, 172.0402, 175.7668, 189.0770	M-H2O-H	C8H16O6	0.197553	1.22436	0.00157197	0.00679069	2.33007	5.0283	115648	22999.4	121163	133325	92455.7	23154.8	22637.6	23205.8
3.97_299.0774m/z	299.077	3.96637	neg	Salicylic acid beta-D-glucoside	HMDB0041271	Organic oxygen compounds	Organooxygen compounds	Carbohydrates and carbohydrate conjugates		50.9	57.7	195.0551, 197.5023, 221.5768, 231.6189, 231.9321, 232.1189, 232.4867, 272.9530, 299.0249, 299.0781	M-H	C13H16O8	0.364399	1.06354	0.00143833	0.00644617	1.83332	3.56357	97077.8	27241.8	97267.9	82082	111884	22541.8	30019.1	29164.4
0.76_353.0898m/z	353.09	0.764683	neg	Cryptochlorogenic acid	HMDB0030653	Organic oxygen compounds	Organooxygen compounds	Alcohols and polyols		36.6	0.355	205.0528, 218.0676, 262.0625, 263.0580, 267.0725, 268.0757, 293.0678, 352.0523, 352.0928, 353.0904	M-H	C16H18O9	5.53976	1.42007	0.00199565	0.00780873	1.56604	2.96091	188861	63784.7	218554	174850	173178	45583.5	72097.1	73673.5
2.95_332.1079n	355.099	2.94692	pos	Leonuriside A	HMDB0031721	Organic oxygen compounds	Organooxygen compounds	Carbohydrates and carbohydrate conjugates		43	27.6	153.4934, 157.6219, 167.7036, 171.0629, 180.0716, 227.0099, 296.5013, 315.7945, 332.0967, 333.1159	M+H, M+Na, M+K	C14H20O9	-8.48704	1.26774	0.000562073	0.0037813	1.39514	2.63013	158101	60111.5	164837	170050	139417	55246.6	63854.2	61233.8
0.82_149.0455m/z	149.046	0.819833	neg	D-Apiose	HMDB0029941	Organic oxygen compounds	Organooxygen compounds	Carbohydrates and carbohydrate conjugates	C01488	52.2	62.8	127.7619, 129.0194, 130.9984, 131.0350, 133.0155, 145.8907, 147.0288, 147.5355, 149.0094, 149.0455	M-H	C5H10O5	-0.266278	1.83617	0.00144583	0.00646674	1.02255	2.0315	410393	202015	385136	444651	401393	162674	216689	226681
0.77_162.0757m/z	162.076	0.77275	pos	Glucosamine	HMDB0001514	Organic oxygen compounds	Organooxygen compounds	Carbohydrates and carbohydrate conjugates	C00329	54.3	76.3	127.0386, 128.9508, 130.0500, 139.9834, 143.0811, 144.0654, 145.0500, 161.0916, 162.0552, 162.0760	M+H-H2O	C6H13NO5	-1.95268	1.6981	0.0266665	0.0470511	0.902904	1.86983	429323	229606	404718	538394	344856	241664	240175	206978
0.75_126.0318n	144.065	0.754717	pos	5-Hydroxymethyl-2-furancarboxaldehyde	HMDB0034355	Organic oxygen compounds	Organooxygen compounds	Carbonyl compounds	C11101	49.9	52.2	120.0237, 120.9806, 121.9663, 125.0236, 125.0710, 126.0547, 127.0392, 143.0343, 143.0815, 144.0655	M+H-H2O, M+NH4, M+H	C6H6O3	0.56923	1.38619	0.00660165	0.0169176	0.612982	1.52942	355873	232686	337680	399582	330358	227799	250355	219903
3.74_152.9947m/z	152.995	3.74197	pos	D-Glyceraldehyde 3-phosphate	HMDB0001112	Organic oxygen compounds	Organooxygen compounds	Carbohydrates and carbohydrate conjugates	C00118	39.1	0	134.0596, 135.0441, 135.0802, 135.1171, 136.0757, 152.0167, 152.0578, 152.0707, 152.0818, 152.1067	M+H-H2O	C3H7O6P	-0.223452	1.08967	0.00175552	0.00725276	0.589972	1.50522	219299	145692	208473	210464	238959	144701	147953	144423
0.75_195.0510m/z	195.051	0.746883	neg	D-Ribose	HMDB0000283	Organic oxygen compounds	Organooxygen compounds	Carbohydrates and carbohydrate conjugates	C00121	54.5	73.8	147.0295, 149.0461, 159.0299, 159.0435, 162.4118, 165.0442, 177.0255, 177.0406, 177.0566, 195.0512	M+FA-H	C5H10O5	-0.242604	2.62951	0.0221088	0.0406941	-0.269512	0.8296	2.29576e+06	2.76731e+06	2.07523e+06	2.4868e+06	2.32525e+06	2.78204e+06	2.8459e+06	2.67398e+06
0.75_209.0303m/z	209.03	0.746883	neg	Galactaric acid	HMDB0000639	Organic oxygen compounds	Organooxygen compounds	Carbohydrates and carbohydrate conjugates	C00879	52.6	63.7	147.0301, 147.0423, 150.6643, 165.0388, 173.0090, 191.0200, 191.0389, 191.0569, 207.3821, 209.0305	M-H	C6H10O8	0.00781374	3.32595	0.00805354	0.0194734	-0.530942	0.692103	1.60421e+06	2.31788e+06	1.33428e+06	1.80487e+06	1.67348e+06	2.29785e+06	2.39436e+06	2.26142e+06
0.75_356.1320n	401.13	0.746883	neg	4-O-Methylgalactinol	HMDB0033558	Organic oxygen compounds	Organooxygen compounds	Carbohydrates and carbohydrate conjugates		54.3	75.1	201.0885, 219.6953, 236.0780, 263.0781, 267.0712, 301.1040, 323.0976, 337.1126, 355.1251, 401.1301	M-H, M+FA-H	C13H24O11	0.399628	2.06957	0.0309257	0.0527035	-0.70768	0.612304	473552	773393	464496	334469	621691	771152	706640	842388
4.27_380.1827n	381.19	4.26607	pos	Cinncassiol C	HMDB0035166	Organic oxygen compounds	Organooxygen compounds	Carbohydrates and carbohydrate conjugates		46.4	38.3	289.1786, 299.1641, 300.1693, 317.1754, 327.1594, 345.1699, 362.1186, 362.1511, 363.1239, 363.1799	M+H-H2O, M+H	C20H28O7	-2.19929	1.33194	0.000718414	0.00432858	-0.895383	0.537604	126212	234767	121331	140197	117108	249845	236162	218295
3.49_314.1005n	359.099	3.49005	neg	Vanilloside	HMDB0029664	Organic oxygen compounds	Organooxygen compounds	Carbohydrates and carbohydrate conjugates		47.1	39.4	175.9621, 178.9572, 243.1152, 244.1306, 244.8873, 246.0981, 246.9452, 278.7700, 312.9281, 313.0927	M-H, M+FA-H	C14H18O8	1.01114	1.11024	0.00172554	0.00717739	-1.14203	0.453123	63144.6	139354	60849.9	63736.5	64847.4	125795	133060	159209
0.72_455.1151m/z	455.115	0.719033	pos	3-Phenylpropyl glucosinolate	HMDB0038422	Organic oxygen compounds	Organooxygen compounds	Carbohydrates and carbohydrate conjugates		38.8	3.09	127.0390, 145.0497, 155.1714, 159.3497, 163.0605, 195.0866, 222.1005, 420.2458, 454.1690, 455.1159	M+NH4	C16H23NO9S2	-0.271113	1.77766	0.0271971	0.047769	-1.23956	0.423503	161110	380422	168254	146601	168475	507486	303038	330744
0.72_557.1467m/z	557.147	0.719033	pos	Ciceritol	HMDB0032777	Organic oxygen compounds	Organooxygen compounds	Carbohydrates and carbohydrate conjugates		38.6	0.0491	203.9720, 241.4290, 275.9949, 277.0012, 379.0363, 396.0356, 438.0536, 439.0521, 499.0749, 557.1494	M+K	C19H34O16	-2.1797	1.00417	0.0252619	0.0450965	-1.46207	0.362973	39633.6	109192	41968.8	22501.4	54430.6	144111	86998.8	96465.6
4.07_395.1306m/z	395.131	4.07172	pos	Citrusin E	HMDB0039234	Organic oxygen compounds	Organooxygen compounds	Carbohydrates and carbohydrate conjugates		50.7	57.3	303.4872, 330.3269, 349.0462, 349.0533, 350.6588, 364.1107, 365.1202, 394.2932, 394.3027, 395.1311	M+Na	C17H24O9	-1.8745	2.08687	6.17606e-06	0.000424573	-1.52449	0.347602	139129	400253	144317	146964	126104	403668	406943	390148
7.58_677.4250m/z	677.425	7.57617	neg	Momordicoside G	HMDB0035821	Organic oxygen compounds	Organooxygen compounds	Carbohydrates and carbohydrate conjugates		38.6	0.0512	425.6571, 480.2491, 550.9425, 609.2646, 609.2754, 629.0624, 654.3023, 656.3037, 656.3132, 677.4241	M+FA-H	C37H60O8	-3.17275	1.13013	0.00333234	0.0107875	-1.6766	0.312819	36558.1	116867	55597.6	39132.4	14944.3	106784	122369	121446
4.48_292.0827m/z	292.083	4.48243	neg	Taxiphyllin	HMDB0030704	Organic oxygen compounds	Organooxygen compounds	Carbohydrates and carbohydrate conjugates	C01855	52.3	66.5	207.0560, 223.0881, 230.0822, 245.0817, 246.0773, 247.0869, 248.0921, 274.0722, 291.0775, 292.0828	M-H2O-H	C14H17NO7	0.124354	1.84003	0.0226123	0.0413954	-1.77685	0.291821	95506.7	327279	115261	79994	91264.5	453993	259666	268176
0.73_666.2216n	711.22	0.7286	neg	Sesamose	HMDB0038871	Organic oxygen compounds	Organooxygen compounds	Carbohydrates and carbohydrate conjugates	C08248	58.7	94.7	323.0988, 341.1091, 365.1080, 383.1201, 413.1331, 425.1298, 443.1412, 485.1524, 503.1645, 665.2155	M-H, M+FA-H	C24H42O21	-0.347602	9.0459	0.00304265	0.0101878	-2.31076	0.201554	1.29289e+06	6.41463e+06	1.12932e+06	637510	2.11185e+06	7.44492e+06	5.15418e+06	6.64481e+06
3.17_389.0726m/z	389.073	3.16828	neg	Theogallin	HMDB0039287	Organic oxygen compounds	Organooxygen compounds	Alcohols and polyols		39.6	0	325.0453, 331.0901, 343.0557, 371.0630, 388.0490, 389.0354, 389.0416, 389.0562, 389.0710, 389.0767	M+FA-H	C14H16O10	0.0938031	2.26863	0.00289088	0.0098304	-2.47532	0.179827	70621.3	392718	74870.6	59423.6	77569.6	489367	328077	360711
3.47_461.1309m/z	461.131	3.46923	neg	2-Hydroxybenzaldehyde O-[xylosyl-(1->6)-glucoside]	HMDB0034157	Organic oxygen compounds	Organooxygen compounds	Carbohydrates and carbohydrate conjugates		48.8	47.6	350.5768, 363.0669, 388.0079, 392.8761, 415.1037, 429.2976, 443.5870, 460.1329, 461.0663, 461.1307	M+FA-H	C18H24O11	1.96623	1.35299	0.00311341	0.0103398	-2.63901	0.160538	21909	136472	24884	14145.9	26697.3	141054	104042	164321
2.49_685.1719m/z	685.172	2.48847	neg	DIBOA-Glc	HMDB0033734	Organic oxygen compounds	Organooxygen compounds	Carbohydrates and carbohydrate conjugates		37.1	1.79	428.8157, 449.5836, 496.0249, 505.6550, 521.9767, 552.1671, 617.0358, 647.7200, 659.4461, 685.1724	2M-H	C14H17NO9	-2.21649	1.35866	0.0168085	0.033148	-2.74956	0.148696	21562.8	145012	18713.4	4580.58	41394.4	175511	86326.4	173200
0.71_828.2742n	873.273	0.709633	neg	Amylopectin	HMDB0003255	Organic oxygen compounds	Organooxygen compounds	Carbohydrates and carbohydrate conjugates	C00317	36.8	0		M-H, M+FA-H	C30H52O26	-0.628784	1.13917	0.0227008	0.0415288	-3.247	0.105331	10435.4	99072.4	9389.39	943.437	20973.4	138116	55647.8	103453
6.12_696.1307n	695.123	6.12458	neg	Maclurin 3-C-(2''-p-hydroxybenzoyl-6''-galloyl-glucoside)	HMDB0034068	Organic oxygen compounds	Organooxygen compounds	Carbohydrates and carbohydrate conjugates		47.3	45.1	453.0807, 491.1192, 497.0704, 513.1011, 559.1012, 573.0842, 581.0857, 603.0730, 649.0782, 695.1210	M-H, M+FA-H	C33H28O17	-2.84563	1.49137	0.000643583	0.00408654	-3.36117	0.0973169	14643.8	150476	25998	8849.75	9083.71	168958	125717	156753
0.74_770.2901m/z	770.29	0.736867	pos	Phyllanthusol A	HMDB0035942	Organic oxygen compounds	Organooxygen compounds	Carbohydrates and carbohydrate conjugates		42.1	31.6	356.5800, 398.5622, 402.6139, 433.9693, 462.7373, 467.2532, 487.1649, 505.1732, 598.1841, 770.2913	M+H-H2O	C35H49NO19	4.49833	2.86987	5.74463e-05	0.00118014	-3.52708	0.0867446	47073.3	542665	34846.8	16888.8	89484.2	574436	515962	537598
12.99_547.1772m/z	547.177	12.9892	neg	Charine	HMDB0039877	Organic oxygen compounds	Organooxygen compounds	Carbohydrates and carbohydrate conjugates		41.3	30.1	279.2318, 342.8726, 379.1596, 410.8601, 478.8469, 499.1586, 529.1684, 543.1399, 543.1475, 547.1774	2M-H	C9H14N4O6	3.35788	2.6382	0.019136	0.0364885	-4.05271	0.0602579	30223.9	501576	51005.9	4111.96	35553.9	736479	449316	318933
5.18_458.1789n	457.172	5.18408	neg	3-Hydroxychavicol 1-[rhamnosyl-(1->6)-glucoside]	HMDB0037108	Organic oxygen compounds	Organooxygen compounds	Carbohydrates and carbohydrate conjugates		44	22.6	320.0902, 325.1274, 343.2106, 360.0854, 387.4151, 388.8493, 427.2555, 456.1294, 456.2305, 457.1721	M-H, M+FA-H	C21H30O11	0.220819	2.16427	8.81857e-05	0.00144735	-7.26233	0.00651361	1849.77	283986	2841.57	2222.97	484.773	267030	265813	319114
4.35_489.0993m/z	489.099	4.35305	pos	Protohypericin	HMDB0034180	Benzenoids	Perylenequinones	Unclassified		36.1	0		M+H-H2O	C30H18O8	4.70502	1.13676	0.000276146	0.00263116	10.4057	1356.55	78473.3	57.8476	68284.1	90650.5	76485.4	165.269	2.88589	5.38789
5.72_329.0302m/z	329.03	5.71995	neg	Blighinone	HMDB0030643	Benzenoids	Phenanthrenes and derivatives	Hydrophenanthrenes		52.8	68.9	283.7292, 285.0049, 286.0129, 312.9991, 314.0072, 315.0358, 316.2032, 320.6714, 328.2223, 329.0303	M-H	C16H10O8	-0.210231	2.17119	0.0191764	0.0365403	10.1672	1149.79	318156	276.707	464948	314625	174895	389.261	298.694	142.167
9.86_351.2523m/z	351.252	9.85797	pos	(S)-[10]-Gingerol	HMDB0033616	Benzenoids	Phenols	Methoxyphenols	C17496	40.9	10.4	199.1479, 213.1642, 231.1757, 231.2108, 241.1946, 259.2054, 277.2177, 333.2432, 350.2289, 351.2538	M+H	C21H34O4	-2.09675	2.33058	0.00419375	0.0125369	1.77592	3.42457	484941	141606	429413	599247	426161	146660	159688	118470
4.66_239.0925m/z	239.093	4.65703	neg	Zingerone	HMDB0032590	Benzenoids	Phenols	Methoxyphenols	C17497	53.2	67	190.0876, 193.0730, 194.8780, 195.1027, 200.0354, 221.0799, 229.0354, 233.0525, 233.0721, 239.0924	M+FA-H	C11H14O3	0.235052	1.47443	0.000104696	0.00159109	1.21317	2.31847	230389	99371.4	243401	218285	229482	94531.2	108292	95290.4
7.13_357.0618m/z	357.062	7.13368	neg	3',4,4'-Trihydroxypulvinone	HMDB0030563	Benzenoids	Phenols	Benzenediols		49.6	52.3	289.1672, 290.7280, 306.3905, 311.0548, 313.0716, 313.1062, 314.0781, 330.6194, 344.4355, 357.0619	M+FA-H	C17H12O6	0.702496	1.87821	0.00407733	0.0122908	1.20076	2.29861	395115	171894	334091	399479	451776	145780	168316	201585
8.23_1066.5325n	1111.53	8.23052	neg	TR-Saponin C	HMDB0035343	Benzenoids	Phenols	Methoxyphenols		49.7	56.8	1043.5342, 1044.5369, 1045.5398, 1047.5082, 1047.5276, 1056.5334, 1064.0114, 1064.5171, 1065.0558, 1065.5251	M-H, M+FA-H	C54H82O21	-2.18835	2.20526	0.00976133	0.0222945	-1.58747	0.332754	158002	474832	178800	102828	192379	595473	386850	442174
5.81_521.1302m/z	521.13	5.80978	neg	Eupalitin 5-rhamnoside	44259753	Lipids and lipid-like molecules	Polyketides	Flavonoids		39.6	0	345.0577, 357.0609, 358.0697, 359.0768, 384.9360, 401.0889, 452.9232, 506.1075, 520.1302, 521.1302	M+FA-H	C23H24O11	0.329228	8.40106	8.0464e-05	0.001394	47.0031	141037242202091	4.25333e+06	3.01575e-08	4.13959e+06	4.7478e+06	3.87259e+06	3.01575e-08	3.01575e-08	3.01575e-08
4.18_426.0942n	427.102	4.17948	pos	Epigallocatechin 3-O-(4-hydroxybenzoate)	44257118	Lipids and lipid-like molecules	Polyketides	Flavonoids		49.4	52.6	271.0604, 283.0596, 283.0811, 287.0546, 290.4359, 297.0762, 299.0549, 391.0793, 393.8953, 409.0918	M+H-H2O, M+H	C22H18O9	-2.02226	2.3345	0.00112455	0.00556193	7.34351	162.412	337563	2078.44	285291	416550	310849	2648.87	1860.99	1725.45
5.43_739.1734m/z	739.173	5.4291	neg	Kandelin A-1	442686	Lipids and lipid-like molecules	Polyketides	Flavonoids	C10233	36.1	0	491.1950, 528.3568, 533.1299, 544.3045, 565.2942, 588.1467, 593.0729, 615.0480, 695.1827, 695.5070	M-H	C39H32O15	8.82489	1.88141	8.27202e-06	0.000488815	6.55295	93.8934	214483	2284.32	219578	223739	200131	2838.2	1561.53	2453.23
10.13_741.1470m/z	741.147	10.1254	neg	Kaempferol 3-(6''-malonylglucoside)-7-glucoside	44258878	Lipids and lipid-like molecules	Polyketides	Flavonoids		37.1	0	549.1039, 575.1143, 575.1251, 605.8781, 605.8934, 723.4597, 740.4347, 740.4495, 740.4633, 741.1472	M+FA-H	C30H32O19	-7.16759	1.30744	0.0208266	0.0388575	0.511813	1.42584	389920	273467	348843	369656	451261	280770	270648	268981
9.86_536.4298m/z	536.43	9.85797	pos	Ganoderiol C	HMDB0037781	Lipids and lipid-like molecules	Prenol lipids	Triterpenoids		52.5	67.1	342.9186, 355.0736, 370.2054, 374.3060, 400.5783, 458.4002, 488.6620, 516.5389, 518.4204, 536.4312	M+NH4	C32H54O5	-2.28761	1.23162	0.000108157	0.00160707	41.4635	3.03226e+12	91445.2	3.01575e-08	103323	84013.4	86999.3	3.01575e-08	3.01575e-08	3.01575e-08
7.53_498.3700n	499.377	7.5313	pos	Tsugaric acid A	HMDB0032022	Lipids and lipid-like molecules	Prenol lipids	Triterpenoids		47.3	41.8	349.0892, 404.1516, 417.4718, 418.2589, 421.3455, 423.3242, 463.3560, 472.8180, 473.5761, 481.3675	M+H-H2O, M+H	C32H50O4	-1.87781	1.12971	0.000156627	0.00193412	41.2183	2.55821e+12	77149.2	3.01575e-08	73058.3	88153.3	70235.9	3.01575e-08	3.01575e-08	3.01575e-08
5.70_956.2181n	979.208	5.6979	pos	PRE	HMDB0041300	Lipids and lipid-like molecules	Prenol lipids	Terpene glycosides		51.8	65.5	314.4775, 317.0652, 348.7054, 389.6371, 440.1751, 479.1172, 695.6436, 695.9438, 830.9368, 857.6951	M+H, M+Na	C44H44O24	-4.34108	15.9405	4.71723e-07	0.000139585	15.9741	64368.7	1.52061e+07	236.235	1.54766e+07	1.54448e+07	1.4697e+07	230.648	225.667	252.391
4.39_625.1405m/z	625.141	4.39358	neg	Quercetin 3-[rhamnosyl-(1->2)-alpha-L-arabinopyranoside]	HMDB0037928	Lipids and lipid-like molecules	Prenol lipids	Terpene glycosides		52.1	66.8	463.0882, 479.1186, 505.0944, 511.1463, 522.6453, 533.1304, 534.1281, 579.1316, 584.5649, 625.1422	M+FA-H	C26H28O15	-0.855122	2.56392	3.25846e-06	0.000344953	11.8889	3792.38	393776	103.834	414112	377838	389379	38.345	252.01	21.1458
7.57_1001.5288m/z	1001.53	7.56593	pos	Notoginsenoside E	HMDB0030535	Lipids and lipid-like molecules	Prenol lipids	Triterpenoids		50.1	52.4	481.3667, 499.3766, 597.3743, 657.3973, 663.4388, 675.4084, 693.4188, 839.4694, 855.4691, 1001.5274	M+Na	C48H82O20	-0.360913	2.66804	6.12538e-05	0.00121134	10.963	1996.13	428761	214.796	424381	472961	388940	3.01575e-08	130.084	514.305
3.48_576.1260n	577.133	3.47867	pos	Proanthocyanidin A5'	HMDB0037657	Lipids and lipid-like molecules	Prenol lipids	Triterpenoids		46.7	38.8	409.0920, 411.7396, 425.0863, 437.0834, 446.8547, 451.1017, 521.9366, 526.3119, 559.1187, 577.1323	M+H, M+Na	C30H24O12	-1.26243	1.33928	0.00371475	0.0115581	10.9393	1963.59	113194	57.6465	80566.5	145091	113924	107.796	36.1696	28.9739
5.38_575.1173m/z	575.117	5.38367	pos	Vaccinoside	HMDB0034733	Lipids and lipid-like molecules	Prenol lipids	Terpene glycosides		37.8	0	423.0716, 431.0798, 435.0711, 449.0875, 465.0818, 529.1131, 544.1497, 547.1229, 557.1083, 575.1174	M+K	C25H28O13	2.16378	2.32682	0.00181773	0.0073879	9.94269	984.118	336082	341.506	307100	425518	275628	650.811	122.156	251.55
7.55_1067.5040m/z	1067.5	7.55417	neg	Camellioside C	HMDB0039006	Lipids and lipid-like molecules	Prenol lipids	Triterpenoids		54.7	81.9	875.2771, 875.4434, 884.9335, 908.4620, 999.5182, 1005.8265, 1021.4987, 1021.7007, 1058.6010, 1067.5052	M-H2O-H	C53H82O23	-2.58242	2.34097	1.42323e-05	0.00062569	9.42988	689.727	329343	477.498	317519	355187	315325	757.332	675.163	3.01575e-08
11.58_1013.5695m/z	1013.57	11.5807	neg	Quinquenoside I	HMDB0032814	Lipids and lipid-like molecules	Prenol lipids	Triterpenoids		51.6	65.9	379.1255, 397.1349, 408.8475, 415.1471, 662.5553, 673.3430, 691.3537, 758.6520, 920.3430, 967.5638	M-H	C52H86O19	0.452398	1.75443	0.000854167	0.00476582	8.83633	457.087	189268	414.075	149013	220064	198728	3.01575e-08	798.161	444.063
4.27_771.1989m/z	771.199	4.2673	neg	Quercetin 3-(2G-rhamnosylgentiobioside)	HMDB0037936	Lipids and lipid-like molecules	Prenol lipids	Triterpenoids		47.7	43.5	305.0734, 359.0149, 361.8297, 368.7991, 398.8049, 512.2307, 619.2697, 719.3022, 743.8895, 771.1994	M-H	C33H40O21	-0.0765259	1.50627	9.9916e-06	0.000542713	7.88145	235.804	136684	579.649	130699	133032	146321	3.01575e-08	3.01575e-08	1738.95
7.55_1022.5036n	1023.51	7.54882	pos	TR-Saponin A	HMDB0035341	Lipids and lipid-like molecules	Prenol lipids	Terpene glycosides		39	6.57	564.1823, 664.4063, 672.1110, 735.3922, 778.7183, 778.7383, 781.9245, 891.3181, 989.2892, 1023.5117	M+H, M+Na	C52H78O20	-4.95773	2.47031	0.000104237	0.0015901	6.91356	120.556	371222	3079.25	359727	417210	336728	3448.86	2915.06	2873.84
4.37_511.1457m/z	511.146	4.37122	neg	Agnuside	HMDB0036561	Lipids and lipid-like molecules	Prenol lipids	Terpene glycosides		53.1	71.2	342.0546, 357.0974, 360.0662, 442.1604, 449.1091, 465.1403, 479.1200, 510.0997, 511.1443, 511.1525	M+FA-H	C22H26O11	-0.0694323	3.11413	0.00017158	0.00201063	5.03879	32.8721	605262	18412.6	518963	654208	642616	20379.6	15711.9	19146.3
11.00_867.5114m/z	867.511	11.0003	neg	Koryoginsenoside R1	HMDB0041351	Lipids and lipid-like molecules	Prenol lipids	Triterpenoids		37.5	0		M-H	C46H76O15	0.312944	1.16581	0.00292643	0.00991473	4.63404	24.8305	88735.8	3573.66	72477.6	114714	79016.1	2608.95	5026.2	3085.83
1.38_331.0674m/z	331.067	1.38387	neg	3-Glucogallic acid	HMDB0039322	Lipids and lipid-like molecules	Prenol lipids	Terpene glycosides		44.7	27.6	218.9882, 220.0205, 246.9445, 262.9323, 262.9785, 263.9350, 264.0104, 284.9606, 313.0567, 331.0671	M-H	C13H16O10	0.914456	1.80597	0.000427379	0.00330504	3.36677	10.3157	219849	21312.1	202981	256769	199798	19686.5	21934.2	22315.6
13.42_776.4217n	777.429	13.4191	pos	Lyciumoside IV	HMDB0033499	Lipids and lipid-like molecules	Prenol lipids	Terpene glycosides		39.7	19.8	550.8242, 554.5195, 561.9369, 656.3568, 669.4061, 713.3300, 755.9826, 784.6846, 799.2603, 799.4116	M+Na, M+K, M+H	C38H64O16	2.97081	3.25068	0.000105972	0.00160168	3.21656	9.29568	714027	76812.7	747675	762758	631648	84581.1	72541.4	73315.8
10.06_763.4214m/z	763.421	10.0585	pos	Desglucodesrhamnoparillin	HMDB0033493	Lipids and lipid-like molecules	Prenol lipids	Terpene glycosides		41.2	17.2	237.7847, 321.6635, 383.9600, 422.2564, 431.3442, 469.2074, 474.1119, 484.3085, 535.2875, 763.4230	M+Na	C39H64O13	-3.32678	1.17009	0.000173569	0.00202345	2.70021	6.49895	97887.2	15062	88463.9	108728	96469.2	12553.5	18269.9	14362.6
10.08_740.4340n	785.433	10.0811	neg	Asparagoside C	HMDB0031835	Lipids and lipid-like molecules	Prenol lipids	Triterpenoids		40.2	45.8	511.2874, 520.7474, 529.3047, 536.1268, 556.8654, 702.4758, 721.4166, 739.4288, 785.1718, 785.4210	M-H, M+FA-H	C39H64O13	-0.956633	2.44459	0.00165773	0.00700934	2.39995	5.27784	456803	86551.1	377376	546318	446715	81083.3	90267.3	88302.7
13.04_1063.5149m/z	1063.51	13.0371	neg	AzIII	HMDB0034544	Lipids and lipid-like molecules	Prenol lipids	Terpene glycosides		44.8	33	172.1360, 198.5779, 253.7993, 314.2971, 363.0841, 463.0159, 618.9889, 843.4547, 950.5388, 1063.5139	M-H2O-H	C54H82O22	2.75379	1.42286	0.00319704	0.0105248	1.82711	3.54826	176556	49758.6	214584	147395	167689	44887.8	52679.5	51708.5
9.88_391.2446m/z	391.245	9.88055	pos	Tussilagone	HMDB0040953	Lipids and lipid-like molecules	Prenol lipids	Sesquiterpenoids		36.9	0	329.7022, 339.9684, 345.2857, 350.3658, 350.9642, 366.6241, 378.9479, 390.3582, 391.1955, 391.2451	M+H	C23H34O5	-8.33822	2.67328	0.00636552	0.0165067	1.69807	3.24466	661874	203988	568744	833541	583336	210343	228604	173018
4.66_683.2906m/z	683.291	4.65962	pos	Myricanol 5-laminaribioside	HMDB0036528	Lipids and lipid-like molecules	Prenol lipids	Triterpenoids		46.2	35.9	523.5767, 526.2180, 566.5806, 607.2706, 623.4647, 639.3006, 640.3166, 651.2621, 665.2817, 683.2943	M+H	C33H46O15	-0.47094	1.40318	0.00280686	0.00967564	0.916358	1.88734	261703	138662	275122	284932	225054	133414	143760	138812
14.69_925.4627m/z	925.463	14.6901	neg	Tragopogonsaponin B	HMDB0037911	Lipids and lipid-like molecules	Prenol lipids	Terpene glycosides		52.3	71.4	755.4492, 757.4204, 811.5454, 850.3797, 889.4297, 889.4457, 896.0521, 902.1071, 907.4491, 925.4634	M-H	C50H70O16	3.87343	1.08279	0.0313754	0.0533058	0.719259	1.64634	209217	127081	256902	186515	184235	111939	128528	140774
3.97_444.1998n	443.192	3.96637	neg	Cynaroside A	HMDB0040532	Lipids and lipid-like molecules	Prenol lipids	Terpene lactones		45.5	30	219.1387, 237.1489, 238.0705, 238.9319, 281.1382, 306.0562, 374.0829, 432.2801, 443.0911, 443.1925	M-H, 2M-H	C21H32O10	0.505176	1.27831	0.0298809	0.0513571	0.493121	1.40749	394762	280473	385442	410896	387948	347551	242155	251713
5.81_1104.5731n	1103.57	5.80978	neg	Araloside G	HMDB0040850	Lipids and lipid-like molecules	Prenol lipids	Terpene glycosides		46.1	41.1	638.7759, 687.2778, 777.4492, 846.3502, 892.0168, 911.0671, 1063.4840, 1077.3260, 1085.5406, 1103.5640	M-H, M+FA-H	C54H88O23	1.3443	1.54511	0.00614832	0.016128	-0.556653	0.679878	323926	476448	350322	316442	305015	485460	428556	515326
6.27_1074.5609n	1073.55	6.26998	neg	Matesaponin 3	HMDB0040964	Lipids and lipid-like molecules	Prenol lipids	Terpene glycosides		45.2	28.9	369.5889, 491.2769, 562.9650, 568.4068, 761.2285, 790.7867, 885.3384, 957.5090, 1055.5371, 1073.5532	M-H, M+FA-H	C53H86O22	-0.16384	2.37653	0.00856406	0.0203427	-0.714143	0.609567	571446	937461	618602	467696	628040	1.04514e+06	860063	907180
0.70_236.0779m/z	236.078	0.698533	pos	D-erythro-Eritadenine	HMDB0029895	Lipids and lipid-like molecules	Prenol lipids	Triterpenoids		43.9	25.9	171.8746, 176.0582, 177.0065, 177.0662, 188.9029, 192.0897, 201.1475, 203.2487, 235.0567, 236.0794	M+H-H2O	C9H11N5O4	0.327658	1.20162	0.00559426	0.015187	-0.846838	0.556002	115599	207911	143554	97150.4	106092	218457	216008	189268
8.32_942.5159n	943.523	8.31583	pos	Soyasaponin I	HMDB0034649	Lipids and lipid-like molecules	Prenol lipids	Terpene glycosides	C08983	57.4	91.7	423.3614, 441.3720, 581.3814, 599.3932, 605.4400, 617.4033, 635.4147, 781.4708, 797.4670, 943.5261	M+H, M+Na	C48H78O18	-3.0527	8.0363	0.000283885	0.0026661	-0.916022	0.529968	4.41652e+06	8.33355e+06	4.38063e+06	3.90694e+06	4.96199e+06	8.57722e+06	8.22759e+06	8.19584e+06
8.30_1009.4991m/z	1009.5	8.30477	neg	Pisumsaponin I	HMDB0038316	Lipids and lipid-like molecules	Prenol lipids	Terpene glycosides		58.7	97.4	437.3392, 457.3704, 615.3929, 637.3741, 655.3825, 817.4374, 923.4911, 941.5116, 963.4940, 1009.4999	M-H2O-H	C51H80O21	-2.2401	4.82384	0.000275534	0.00262835	-0.920046	0.528492	1.58269e+06	2.99474e+06	1.61081e+06	1.44137e+06	1.6959e+06	2.89973e+06	3.17607e+06	2.90841e+06
8.63_912.5058n	935.495	8.62735	pos	Soyasaponin II	HMDB0034650	Lipids and lipid-like molecules	Prenol lipids	Terpene glycosides	C12081	53.1	70.7	423.3616, 441.3726, 459.3842, 581.3834, 599.3944, 605.4419, 617.4039, 635.4144, 767.4574, 781.4697	M+H, M+Na, M+H-H2O	C47H76O17	-2.67717	2.076	0.00113207	0.00557818	-0.954535	0.516008	282760	547977	302232	322682	223368	566926	534297	542707
5.18_1089.5484m/z	1089.55	5.18408	neg	Jujuboside B	HMDB0035745	Lipids and lipid-like molecules	Prenol lipids	Triterpenoids		52.2	67.4	139.0042, 143.0349, 163.0613, 163.9002, 205.0719, 247.0833, 269.0446, 926.0197, 1071.5453, 1089.5485	M+FA-H	C52H84O21	-0.327134	1.20026	0.00122779	0.00586276	-1.00541	0.498128	88180.7	177024	89399.1	86456.5	88686.3	167716	198657	164699
6.26_1074.5587n	1075.57	6.26282	pos	Melilotussaponin O1	HMDB0031965	Lipids and lipid-like molecules	Prenol lipids	Terpene glycosides		50.2	55.4	441.3727, 555.4058, 581.3831, 599.3931, 737.4807, 749.4459, 767.4548, 913.5123, 929.5087, 1075.5665	M+H, M+Na	C53H86O22	-2.2292	2.65002	0.00205674	0.00793665	-1.09079	0.469504	386178	822523	407330	329387	421816	926771	744996	795801
8.63_912.5086n	911.501	8.62808	neg	28-[Glucosyl-(1->6)-glucosyl]oleanolic acid 3-arabinoside	HMDB0036362	Lipids and lipid-like molecules	Prenol lipids	Terpene glycosides		45.1	26.4	403.0902, 409.3460, 425.3456, 437.3464, 457.3670, 615.3922, 652.3720, 676.8364, 893.4877, 911.5010	M-H, M+FA-H	C47H76O17	0.425555	3.45794	0.000951707	0.00507841	-1.10122	0.466122	640825	1.3748e+06	705199	675930	541347	1.49947e+06	1.26831e+06	1.35662e+06
7.20_970.4746n	971.482	7.19743	pos	Amaranthussaponin II	HMDB0041352	Lipids and lipid-like molecules	Prenol lipids	Terpene glycosides		37.3	0	487.3388, 609.3411, 627.3527, 633.3984, 645.3592, 663.3698, 809.4221, 825.4301, 971.4761, 971.4907	M+H, M+Na	C48H74O20	-2.80528	1.20352	0.00124556	0.00590433	-1.10124	0.466117	77947.6	167228	88001.6	65647.7	80193.6	149875	178608	173200
6.38_997.4942m/z	997.494	6.3793	pos	Asiaticoside B	HMDB0029892	Lipids and lipid-like molecules	Prenol lipids	Terpene glycosides		48.5	53.3	813.5710, 824.1595, 875.8478, 932.0193, 935.3045, 955.9712, 978.4408, 996.2899, 996.4808, 997.4957	M+Na	C48H78O20	-3.72516	1.00237	0.00293287	0.00992843	-1.1157	0.461468	53921.5	116848	61260.3	35585.1	64919.1	122251	111698	116595
7.79_325.2022m/z	325.202	7.79363	neg	Fauronyl acetate	HMDB0036422	Lipids and lipid-like molecules	Prenol lipids	Sesquiterpenoids		48.7	47	239.1646, 241.1442, 245.1916, 251.1654, 289.1813, 291.1940, 307.1909, 308.1951, 309.2065, 325.2028	M+FA-H	C17H28O3	0.70298	1.14293	0.00545904	0.0149307	-1.12181	0.459517	70930.2	154358	86946.9	65203.1	60640.6	141584	180230	141261
8.30_942.5188n	941.512	8.30477	neg	Hoduloside V	HMDB0039074	Lipids and lipid-like molecules	Prenol lipids	Triterpenoids		48.8	44.4	205.0726, 235.4992, 247.0831, 409.3493, 437.3442, 457.3689, 615.3959, 923.4976, 941.2141, 941.5114	M-H, M+FA-H	C48H78O18	0.0261524	12.3249	7.71682e-05	0.00136543	-1.23573	0.424629	6.75879e+06	1.59169e+07	6.96688e+06	6.11543e+06	7.19406e+06	1.57127e+07	1.67665e+07	1.52716e+07
6.62_956.4983n	955.491	6.62078	neg	Lucyoside L	HMDB0031363	Lipids and lipid-like molecules	Prenol lipids	Terpene glycosides		38.2	5.05	649.2047, 654.8334, 728.0889, 762.2123, 764.7050, 807.1284, 824.8374, 901.2971, 934.9977, 955.4914	M-H, M+FA-H	C48H76O19	0.208886	2.56357	0.00283804	0.00973589	-1.24001	0.423371	301960	713228	285934	360177	259768	615925	807478	716283
8.32_797.4656m/z	797.466	8.31583	pos	Soyasaponin III	HMDB0034651	Lipids and lipid-like molecules	Prenol lipids	Terpene glycosides		57.1	92	247.2055, 383.3322, 405.3522, 423.3612, 441.3723, 581.3839, 599.3924, 617.4020, 635.4140, 797.4655	M+H	C42H68O14	-3.30233	1.57682	5.27756e-05	0.00113676	-1.33696	0.395853	98057.6	247712	97826.8	88532.7	107813	258254	247433	237448
8.63_440.3644n	423.361	8.62735	pos	Oleanolic aldehyde	HMDB0034511	Lipids and lipid-like molecules	Prenol lipids	Triterpenoids		50.5	59.7	243.2098, 245.1887, 255.2105, 257.2271, 269.2264, 321.1654, 365.3206, 405.3519, 423.2143, 423.3615	M+H-H2O, M+H	C30H48O2	-2.24137	1.65904	0.000243583	0.00245737	-1.38879	0.381885	103043	269828	108736	107670	92723.1	293862	252348	263272
4.33_287.1503m/z	287.15	4.33345	neg	(3S,5R,6R,7E)-3,5,6-Trihydroxy-7-megastigmen-9-one	HMDB0038736	Lipids and lipid-like molecules	Prenol lipids	Sesquiterpenoids		48.8	49.1	183.1034, 185.1664, 197.0467, 198.0488, 199.0977, 224.1299, 226.0491, 269.1398, 286.1776, 287.1497	M+FA-H	C13H22O4	1.01171	1.19146	0.00327176	0.0106775	-1.40109	0.378644	54353	143547	57593.7	58146.9	47318.5	120097	167700	142843
6.39_972.4929n	971.486	6.3869	neg	Azukisaponin IV	HMDB0035269	Lipids and lipid-like molecules	Prenol lipids	Terpene glycosides		42.9	25	732.0161, 775.5905, 802.2602, 909.4761, 951.4043, 951.5708, 951.7491, 953.3052, 953.4748, 971.4860	M-H, M+FA-H	C48H76O20	-0.0897677	2.17753	0.000358949	0.00299808	-1.48091	0.358264	160912	449143	165626	168940	148170	406068	492187	449176
8.23_1044.5509n	1043.54	8.23052	neg	Caraganoside A	HMDB0040849	Lipids and lipid-like molecules	Prenol lipids	Terpene glycosides		47.6	41.3	967.5173, 968.5201, 981.5266, 981.5512, 983.5117, 1025.5289, 1040.5232, 1042.0172, 1042.5302, 1043.5435	M-H, M+FA-H	C52H84O21	0.407701	4.57339	0.00506295	0.0141825	-1.54354	0.343042	694164	2.02355e+06	783743	471967	826782	2.43493e+06	1.74059e+06	1.89515e+06
7.19_970.4772n	969.47	7.19322	neg	28-Glucosyl-3b-hydroxy-12-oleanene-30-methoxy-28-oic acid 3-[arabinosyl-(1->3)-glucuronide]	HMDB0038983	Lipids and lipid-like molecules	Prenol lipids	Terpene glycosides		42.2	21.1	647.0182, 760.7355, 761.4157, 768.4166, 827.3518, 833.4268, 835.2065, 841.0543, 907.5100, 969.4706	M-H, M+FA-H	C48H74O20	-0.101245	1.85248	0.00475889	0.0135959	-1.56474	0.338038	111271	329167	130331	106564	96916.6	263101	391430	332970
4.59_524.2262n	523.219	4.59137	neg	Gibberellin A38 glucosyl ester	HMDB0036903	Lipids and lipid-like molecules	Prenol lipids	Terpene glycosides		48.5	49.1	347.1055, 358.1007, 360.1556, 361.1658, 418.1241, 435.1326, 436.1325, 478.1433, 479.1533, 523.2177	M-H, M+FA-H	C26H36O11	0.887219	1.13879	0.000336297	0.00290399	-1.58451	0.333438	39405.5	118179	44861.4	38272.8	35082.4	130217	109098	115222
6.63_979.4850m/z	979.485	6.63142	pos	Tuberoside A (Ullucus tuberosus)	HMDB0039279	Lipids and lipid-like molecules	Prenol lipids	Terpene glycosides		37.5	7.09	754.5809, 782.6025, 817.6302, 877.8182, 910.2272, 936.4189, 962.2283, 978.5267, 978.6825, 979.4873	M+Na	C48H76O19	-2.45729	1.71248	0.00149886	0.00662208	-1.58498	0.333329	90622.8	271872	84021.3	116064	71782.9	240514	307135	267966
6.40_456.3596n	439.356	6.39512	pos	Ganoderic acid Z	HMDB0040456	Lipids and lipid-like molecules	Prenol lipids	Triterpenoids		43.9	26.2	383.7599, 393.1783, 404.8470, 409.3417, 409.3489, 421.3465, 423.6960, 439.2292, 439.3015, 439.3574	M+H-H2O, M+H	C30H48O3	-1.57459	1.04428	0.0015596	0.00676191	-1.64525	0.319692	31683.7	99107.1	34237.1	23738.2	37075.7	114373	88617.5	94330.8
6.63_956.4953n	957.503	6.63142	pos	Sandosaponin A	HMDB0031884	Lipids and lipid-like molecules	Prenol lipids	Terpene glycosides		50.5	71.4	455.3522, 473.3650, 595.3619, 613.3755, 619.4183, 631.3827, 649.3965, 795.4493, 811.4451, 957.5042	M+H-H2O, M+H	C48H76O19	-2.9473	1.96889	0.00028329	0.00266454	-1.68646	0.310689	106027	341262	109128	117413	91539.3	311437	374221	338129
13.50_637.3726m/z	637.373	13.5025	neg	Avenestergenin B2	HMDB0035266	Lipids and lipid-like molecules	Prenol lipids	Triterpenoids		48.4	55.7	551.9980, 553.2884, 558.0151, 593.3514, 615.4219, 619.3536, 619.3633, 620.3651, 636.3590, 637.3728	M+FA-H	C37H52O6	-3.34495	2.54177	5.95714e-05	0.00120015	-1.69524	0.308803	173893	563119	205617	169771	146292	553037	590033	546287
6.01_456.3596n	439.356	6.01103	pos	Soyasapogenol E	HMDB0034652	Lipids and lipid-like molecules	Prenol lipids	Triterpenoids	C17420	50.3	58.8	285.2213, 381.3136, 409.3430, 409.3484, 421.3457, 438.3452, 439.2288, 439.2339, 439.3003, 439.3575	M+H-H2O, M+H	C30H48O3	-1.65847	1.4395	0.000377973	0.00308201	-1.79792	0.287589	50835.9	176766	50447.3	49736	52324.3	198489	160234	171575
8.09_1060.5426n	1061.55	8.08902	pos	Dulcin	HMDB0040616	Lipids and lipid-like molecules	Prenol lipids	Terpene glycosides		50.3	60.6	501.1440, 511.3783, 581.3829, 599.3935, 617.4077, 669.3964, 719.4336, 737.4474, 899.4983, 1061.5573	M+H, M+Na	C52H84O22	-2.68927	2.10534	0.0082485	0.0197868	-1.83134	0.281003	111941	398363	129854	75293.7	130677	488600	295945	410545
5.98_1120.5665n	1119.56	5.97705	neg	Congmunoside XV	HMDB0039881	Lipids and lipid-like molecules	Prenol lipids	Terpene glycosides		50.5	55.1	887.9883, 895.9069, 980.3870, 1063.3728, 1089.3687, 1093.3004, 1101.5504, 1102.5168, 1102.5453, 1119.5592	M-H, M+FA-H	C54H88O24	-0.00860794	1.68298	0.0116864	0.0253517	-1.86584	0.274364	70325.3	256321	57364.7	37956.1	115655	325251	209183	234529
8.09_1060.5458n	1059.54	8.08815	neg	Medicoside I	HMDB0039280	Lipids and lipid-like molecules	Prenol lipids	Terpene glycosides		52.7	65.3	983.5172, 983.5370, 997.5258, 997.5447, 1041.5328, 1042.5474, 1058.5186, 1058.5437, 1059.1628, 1059.5381	M-H, M+FA-H	C52H84O22	0.374601	2.71946	0.00105924	0.0053881	-1.88016	0.271654	169405	623604	180224	116152	211837	688546	535789	646478
8.67_926.5245n	925.517	8.67305	neg	Oleanolic acid 3-[rhamnosyl-(1->4)-glucosyl-(1->6)-glucoside]	HMDB0040860	Lipids and lipid-like molecules	Prenol lipids	Terpene glycosides		43.5	23	655.4157, 658.5756, 663.3856, 714.1966, 755.7837, 778.9501, 795.4327, 846.2729, 907.5000, 925.5167	M-H, M+FA-H	C48H78O17	0.686967	1.77207	1.93461e-05	0.000705399	-1.98896	0.25192	63511	252108	71022.8	54245.6	65264.7	263667	250787	241870
8.12_957.5068m/z	957.507	8.11958	neg	Soyasaponin V	HMDB0039517	Lipids and lipid-like molecules	Prenol lipids	Terpene glycosides		57.1	87.1	525.3996, 597.3868, 615.3900, 795.4537, 895.5052, 939.4965, 940.5005, 956.5020, 957.1899, 957.5075	M-H	C48H78O19	0.409436	6.56232	0.000211794	0.00227944	-1.99388	0.251063	873468	3.47908e+06	1.00248e+06	606260	1.01167e+06	3.4411e+06	3.23578e+06	3.76037e+06
7.21_765.4435m/z	765.444	7.21433	neg	Pitheduloside A	HMDB0031357	Lipids and lipid-like molecules	Prenol lipids	Terpene glycosides		42	13.8	573.6379, 594.5022, 644.0831, 648.8657, 649.2963, 652.0900, 653.8282, 669.1879, 740.4347, 765.4440	M-H	C41H66O13	0.630775	1.00912	0.00297921	0.0100253	-2.00659	0.248861	21135.1	84927.1	24138.6	11204.6	28062	101720	74428.4	78632.9
7.71_1097.5172m/z	1097.52	7.7105	neg	AzII	HMDB0034543	Lipids and lipid-like molecules	Prenol lipids	Terpene glycosides		51.4	61.8	722.2394, 779.2117, 783.7086, 900.5643, 941.8799, 1016.6534, 1051.5150, 1072.6947, 1079.5060, 1097.5181	M-H	C54H82O23	-0.180766	1.04052	0.0471236	0.0736118	-2.01572	0.247291	26050.4	105343	26702.4	16760.1	34688.7	160191	74672.4	81165.7
7.60_971.4851m/z	971.485	7.59867	neg	Araloside A	HMDB0034535	Lipids and lipid-like molecules	Prenol lipids	Terpene glycosides		41.3	10.8	645.3736, 713.9371, 753.6238, 769.5267, 841.4217, 853.8812, 861.2105, 941.8453, 953.4897, 971.4863	M+FA-H	C47H74O18	-0.654894	2.89567	0.00401039	0.0121568	-2.08606	0.235523	163001	692083	163293	119857	205854	859139	577509	639601
0.74_275.1231m/z	275.123	0.736867	pos	Mintsulfide	HMDB0038151	Lipids and lipid-like molecules	Prenol lipids	Sesquiterpenoids		38.7	2.63	229.1178, 231.1338, 241.0820, 247.1303, 257.1161, 258.1084, 259.0927, 274.0904, 274.1007, 275.1233	M+K	C15H24S	0.351911	3.69508	0.000114362	0.00164172	-2.08651	0.23545	253553	1.07689e+06	275228	228779	256654	1.04398e+06	1.00587e+06	1.18081e+06
8.64_795.4542m/z	795.454	8.64008	neg	28-Glucosyloleanolic acid 3-arabinoside	HMDB0036963	Lipids and lipid-like molecules	Prenol lipids	Terpene glycosides		40.7	5.63	481.0204, 569.4200, 613.1414, 691.0706, 699.5015, 701.1435, 706.0111, 748.5774, 786.5715, 795.4550	M+FA-H	C41H66O12	0.815339	3.02185	0.000785614	0.00453574	-2.09567	0.23396	170711	729659	192724	146420	172988	836596	631108	721274
8.63_796.4587n	797.466	8.62735	pos	Jujubasaponin VI	HMDB0040946	Lipids and lipid-like molecules	Prenol lipids	Triterpenoids		45.8	33.6	247.2057, 339.0921, 405.3503, 423.3616, 441.3722, 581.3842, 599.3948, 617.4008, 635.4118, 797.4683	M+H, M+Na	C42H68O14	-2.79708	2.56828	9.3793e-05	0.00149768	-2.108	0.231968	120072	517622	132810	113069	114336	547465	469390	536011
8.70_1059.5389m/z	1059.54	8.70178	neg	Pitheduloside K	HMDB0031990	Lipids and lipid-like molecules	Prenol lipids	Terpene glycosides		54.9	78.6	221.0677, 227.9310, 248.9603, 261.2892, 271.1783, 368.7978, 410.5334, 629.8008, 1013.5286, 1059.5389	M-H	C52H84O22	0.693491	1.21534	0.00554392	0.0150899	-2.13852	0.227113	27653.4	121760	32632.7	16009.6	34317.9	151719	95720.4	117842
6.51_929.5084m/z	929.508	6.5094	pos	Araliasaponin I	HMDB0036476	Lipids and lipid-like molecules	Prenol lipids	Terpene glycosides		54.7	80.2	365.3209, 405.3523, 423.3616, 441.3713, 555.4039, 581.3782, 599.3941, 749.4441, 767.4520, 929.5077	M+H	C47H76O18	-2.18681	1.18159	7.86226e-05	0.00138247	-2.16261	0.223351	24186.8	108291	22145	20259.3	30156.1	116194	102526	106152
6.51_927.4964m/z	927.496	6.51062	neg	Elatoside E	HMDB0040852	Lipids and lipid-like molecules	Prenol lipids	Triterpenoids		39.5	1.25	544.6285, 599.0360, 632.6540, 698.7311, 705.0469, 780.0197, 792.2784, 840.6388, 842.0429, 927.4954	M+FA-H	C46H74O16	0.610524	1.68738	0.000428865	0.00331295	-2.19814	0.217918	48273.5	221521	45862.8	46049.1	52908.7	253389	203237	207938
8.21_1039.5133m/z	1039.51	8.20618	neg	Hemsloside Ma 2	HMDB0041022	Lipids and lipid-like molecules	Prenol lipids	Terpene glycosides		45	42.5	941.5217, 946.6641, 967.5279, 971.4732, 995.5236, 996.5251, 1013.1084, 1021.5271, 1023.9982, 1039.5121	M-H2O-H	C52H82O22	1.31011	1.92928	0.00188711	0.00755231	-2.24156	0.211457	61936	292901	68503.8	38870.4	78434	351683	262801	264220
4.53_365.1818m/z	365.182	4.52557	neg	(1S,2S,4R,8S)-p-Menthane-1,2,8,9-tetrol 2-glucoside	HMDB0039975	Lipids and lipid-like molecules	Prenol lipids	Terpene glycosides		48.2	44.7	298.1296, 300.0273, 301.1657, 307.1395, 315.0513, 320.1119, 329.0879, 347.0758, 365.1191, 365.1819	M-H	C16H30O9	0.392592	1.54013	0.000179204	0.00205449	-2.32528	0.199535	35800.5	179419	42356.7	36285.8	28759	182589	194879	160790
6.18_1090.5537n	1091.56	6.18365	pos	Quinoside A	HMDB0040808	Lipids and lipid-like molecules	Prenol lipids	Terpene glycosides		42.3	15.6	555.4077, 573.4149, 581.3842, 599.3951, 731.4324, 749.4484, 767.4577, 929.5092, 945.5057, 1091.5604	M+H, M+Na	C53H86O23	-2.1077	4.74772	0.00249131	0.00895279	-2.38579	0.19134	332316	1.73678e+06	341818	232410	422721	2.01533e+06	1.3485e+06	1.84652e+06
8.55_897.4859m/z	897.486	8.55082	neg	Hovenoside I	HMDB0035059	Lipids and lipid-like molecules	Prenol lipids	Triterpenoids		39.4	0	617.6943, 677.6865, 742.2700, 742.9026, 781.6541, 790.7440, 803.3578, 830.4619, 884.5856, 897.4861	M-H	C46H74O17	0.695653	1.1386	0.00839068	0.0200272	-2.39672	0.189896	19665.9	103561	21898.7	13846	23252.8	136725	79903.1	94055.9
7.69_956.4982n	955.491	7.69113	neg	Elatoside I	HMDB0031022	Lipids and lipid-like molecules	Prenol lipids	Terpene glycosides		39.3	0		M-H, M+FA-H	C48H76O19	0.156251	1.3815	0.000529616	0.0036732	-2.41268	0.187807	26909.5	143283	30688.3	23198.5	26841.6	165486	128978	135384
5.72_1120.5663n	1119.56	5.71995	neg	Camellioside D	HMDB0039115	Lipids and lipid-like molecules	Prenol lipids	Terpene glycosides		48.9	54.4	869.3660, 888.9186, 898.9568, 1050.0020, 1092.5474, 1101.5350, 1113.1605, 1118.5470, 1119.0514, 1119.5596	M-H, M+FA-H	C54H88O24	-0.181844	1.46211	0.0013957	0.00634488	-2.45257	0.182685	29493.2	161443	27567.1	20611.7	40300.8	192753	147844	143733
4.70_449.2032m/z	449.203	4.70082	neg	Pisumionoside	HMDB0039947	Lipids and lipid-like molecules	Prenol lipids	Terpene glycosides		39.6	1.01	387.2001, 387.2059, 404.2616, 404.2668, 405.2148, 407.0772, 448.1255, 449.1099, 449.1176, 449.2032	M+FA-H	C19H32O9	0.999233	1.48127	0.00314407	0.010418	-2.53688	0.172315	28652.5	166280	29764.5	23706.7	32486.3	209225	142785	146828
6.19_1090.5562n	1089.55	6.192	neg	Araliasaponin III	HMDB0036477	Lipids and lipid-like molecules	Prenol lipids	Terpene glycosides		51.2	57.9	964.1825, 1017.2460, 1043.5081, 1053.8237, 1071.5298, 1071.5492, 1072.5435, 1081.6359, 1086.4203, 1089.5481	M-H, M+FA-H	C53H86O23	0.228969	4.9115	0.000933823	0.00501547	-2.53877	0.17209	307257	1.78544e+06	311978	209778	400015	1.89295e+06	1.47173e+06	1.99166e+06
5.16_236.1408n	219.137	5.16298	pos	Eremopetasidione	HMDB0040778	Lipids and lipid-like molecules	Prenol lipids	Sesquiterpenoids		53.8	73.5	175.1114, 177.0915, 177.1270, 183.1166, 189.0906, 191.1428, 201.0912, 201.1272, 219.1017, 219.1377	M+H-H2O, M+H	C14H20O3	-2.04241	1.44683	0.000109405	0.00161335	-2.60825	0.163998	24781	151105	23787.2	25934.1	24621.8	136720	165439	151158
4.90_429.2108m/z	429.211	4.89658	neg	Acuminoside	HMDB0029347	Lipids and lipid-like molecules	Prenol lipids	Terpene glycosides		49.4	59.1	277.1420, 295.1520, 360.0553, 361.2235, 365.1961, 383.2053, 428.2390, 429.0818, 429.2091, 429.2151	M-H2O-H	C21H36O10	-4.98557	1.23318	0.000403481	0.00319434	-2.62641	0.161947	17885.1	110438	20717.9	16296.4	16640.8	97405.2	126076	107832
9.05_940.5036n	939.496	9.04562	neg	Dehydrosoyasaponin I	HMDB0039331	Lipids and lipid-like molecules	Prenol lipids	Terpene glycosides	C13837	47.8	40.3	455.3518, 512.8009, 654.9890, 812.8826, 831.6458, 836.9655, 878.3477, 921.4850, 921.5101, 939.4962	M-H, M+FA-H	C48H76O18	0.430443	14.3137	0.00452832	0.0131733	-2.75047	0.148602	2.26571e+06	1.52468e+07	2.30658e+06	1.63192e+06	2.85862e+06	1.96962e+07	1.32494e+07	1.27948e+07
9.00_926.4874n	925.48	9.00392	neg	Durupcoside B	HMDB0030976	Lipids and lipid-like molecules	Prenol lipids	Terpene glycosides		39.4	2.37	111.9436, 113.0276, 131.0352, 149.0454, 152.6946, 191.0560, 490.6107, 720.0693, 842.0649, 925.4807	M-H, M+FA-H	C47H74O18	-0.0836539	1.23853	0.00113707	0.00558943	-2.77168	0.146433	16195.7	110601	15452.5	17361.4	15773.3	132995	102333	96476.9
9.33_911.4975m/z	911.497	9.32728	pos	Medicoside E	HMDB0040952	Lipids and lipid-like molecules	Prenol lipids	Terpene glycosides		49	50.1	381.3155, 421.3468, 439.3565, 457.3659, 597.3777, 603.4236, 615.3885, 633.3942, 765.4312, 779.4566	M+H-H2O	C47H76O18	-2.61293	1.41406	0.0336567	0.0563163	-2.80393	0.143197	23622.7	164967	28193.8	23237.5	19436.8	252019	106012	136869
5.72_1120.5642n	1121.57	5.72002	pos	Araliasaponin IV	HMDB0036478	Lipids and lipid-like molecules	Prenol lipids	Terpene glycosides		55.1	86.2	441.3727, 501.1454, 581.3854, 585.4142, 599.3950, 617.4003, 779.4547, 797.4635, 959.5151, 1121.5717	M+H, M+Na	C54H88O24	-2.11794	1.22083	0.00163266	0.00694788	-2.81418	0.142183	15286.1	107510	18363	13764.2	13731.2	131296	91891.9	99343.7
6.58_1089.5499m/z	1089.55	6.58033	neg	Pitheduloside F	HMDB0034866	Lipids and lipid-like molecules	Prenol lipids	Terpene glycosides		55	84.3	178.9772, 179.0567, 221.0659, 236.4706, 345.0122, 394.1121, 999.5259, 1043.5083, 1071.5199, 1089.5490	M+FA-H	C52H84O21	1.12696	1.49874	0.00207869	0.00799285	-2.8263	0.140993	22903.7	162445	26723.7	14831.8	27155.6	197409	131067	158860
7.15_985.4647m/z	985.465	7.15487	neg	Melilotussaponin O2	HMDB0035468	Lipids and lipid-like molecules	Prenol lipids	Terpene glycosides		38.3	0		M+FA-H	C47H72O19	-0.270668	1.00966	3.44118e-05	0.000937676	-2.83041	0.140593	10022.8	71290	11405.2	10209.4	8453.95	65557.2	73579.6	74733.2
11.58_571.2892m/z	571.289	11.5807	neg	Ganoderic acid H	HMDB0035987	Lipids and lipid-like molecules	Prenol lipids	Triterpenoids		37.6	0	435.1458, 444.4292, 460.8455, 493.3922, 503.1920, 510.3502, 511.3442, 570.3694, 571.1969, 571.2899	M-H	C32H44O9	-3.59972	3.27364	0.00114143	0.00559851	-2.90579	0.133435	101359	759613	93635.7	93590.6	116852	769762	618404	890673
9.30_438.3489n	439.356	9.3046	pos	alpha,gamma-Onoceradienedione	HMDB0036787	Lipids and lipid-like molecules	Prenol lipids	Triterpenoids		42.2	17.4	255.2087, 257.1885, 259.2058, 269.1908, 269.2262, 313.2532, 363.3026, 403.3324, 413.1360, 421.3459	M+H-H2O, M+H	C30H46O2	-2.07667	1.39393	0.0217309	0.0401502	-2.91672	0.132428	20223.6	152714	22758.8	20726.1	17185.9	223238	102959	131946
8.05_1055.5068m/z	1055.51	8.05475	neg	Medicoside J	HMDB0039293	Lipids and lipid-like molecules	Prenol lipids	Terpene glycosides		39	0		M-H2O-H	C52H82O23	-0.0073764	1.26612	0.00143388	0.0064329	-3.04416	0.121232	13656.6	112649	18957.2	7228.2	14784.5	136663	97293.4	103991
9.05_940.5002n	941.507	9.05222	pos	Pisumsaponin II	HMDB0038317	Lipids and lipid-like molecules	Prenol lipids	Terpene glycosides		55.6	82.6	421.3461, 439.3571, 457.3677, 597.3792, 603.4220, 615.3897, 633.3990, 779.4540, 795.4532, 941.5054	M+H, M+Na	C48H76O18	-3.16994	11.9932	0.00124882	0.00590826	-3.07859	0.118373	1.18954e+06	1.00491e+07	1.26536e+06	805408	1.49786e+06	1.21238e+07	8.54731e+06	9.47618e+06
9.05_438.3487n	439.356	9.05222	pos	Momordicinin	HMDB0034726	Lipids and lipid-like molecules	Prenol lipids	Triterpenoids		50.5	60.9	231.1749, 243.2103, 245.1889, 255.2102, 269.2253, 283.2081, 311.2373, 363.3021, 403.3362, 421.3464	M+H-H2O, M+H	C30H46O2	-2.51175	3.02292	0.00360592	0.0113568	-3.32823	0.0995642	63593.1	638714	64877.1	49470.8	76431.3	825277	531698	559168
8.88_956.4953n	957.503	8.87765	pos	Sandosaponin B	HMDB0031883	Lipids and lipid-like molecules	Prenol lipids	Terpene glycosides		57.2	90.4	381.3144, 421.3457, 439.3566, 457.3679, 501.1414, 597.3784, 615.3895, 633.3986, 795.4513, 957.5036	M+H, M+Na, M+K	C48H76O19	-2.89793	7.33667	0.000599925	0.00393067	-3.35954	0.0974265	354799	3.64171e+06	362785	203297	498314	4.27999e+06	3.41133e+06	3.2338e+06
7.90_972.4927n	971.485	7.90097	neg	28-Glucosylarjunolate 3-[rhamnosyl-(1->3)-glucuronide]	HMDB0033580	Lipids and lipid-like molecules	Prenol lipids	Terpene glycosides		56	87.8	163.0614, 191.0189, 205.0721, 234.5551, 270.6886, 825.4644, 925.4902, 926.4966, 970.4736, 971.4858	M-H, M+FA-H	C48H76O20	-0.26446	1.72334	0.00962752	0.0220934	-3.39441	0.0951001	20323.1	213703	21798.3	11052.6	28118.6	295607	164254	181247
8.88_438.3487n	439.356	8.87765	pos	Thujyl 19-trachylobanoate	HMDB0036840	Lipids and lipid-like molecules	Prenol lipids	Diterpenoids		44	28.7	257.1886, 269.2277, 274.3748, 282.8644, 307.2439, 403.3370, 404.3464, 414.2860, 421.2924, 421.3460	M+H-H2O, M+H	C30H46O2	-2.3823	1.28567	0.000920719	0.00497516	-3.42893	0.0928514	10380.9	111801	10321.7	6460.52	14360.5	134390	101119	99894.5
9.19_955.4908m/z	955.491	9.18795	neg	28-Glucuronyloleanolic acid 3-[galactosyl-(1->3)-glucoside]	HMDB0040857	Lipids and lipid-like molecules	Prenol lipids	Terpene glycosides		39.6	2.54	353.2461, 395.4185, 484.5627, 534.0705, 575.5168, 674.2114, 789.1682, 888.7839, 909.7664, 955.4918	M-H	C48H76O19	0.0364712	1.11981	0.000890258	0.00487408	-3.43717	0.0923228	7816.22	84661.9	9179.18	4745.12	9524.35	98556	69170.2	86259.5
9.30_794.4467n	793.439	9.2967	neg	Cynarasaponin C	HMDB0039543	Lipids and lipid-like molecules	Prenol lipids	Terpene glycosides		38.3	0	588.9052, 606.9996, 640.7745, 751.5826, 778.5363, 779.0458, 792.4359, 792.4510, 792.4758, 793.4391	M-H, M+FA-H	C42H66O14	1.80024	3.27136	0.0177888	0.0345419	-3.46727	0.0904166	71548.5	791321	63366.7	58667.1	92611.8	1.14976e+06	532349	691857
8.87_956.4984n	955.491	8.86633	neg	Ginsenoside Ro	HMDB0034534	Lipids and lipid-like molecules	Prenol lipids	Terpene glycosides	C17543	46.3	32.9	613.3740, 738.7332, 836.5978, 909.4873, 937.4615, 937.4763, 937.8089, 938.4730, 938.4997, 955.4915	M-H, M+FA-H	C48H76O19	0.355771	9.32815	0.00541544	0.0148672	-3.49911	0.0884431	537333	6.07546e+06	592751	307196	712051	7.91225e+06	4.45304e+06	5.86111e+06
9.28_794.4430n	795.45	9.28217	pos	Spinasaponin A	HMDB0034533	Lipids and lipid-like molecules	Prenol lipids	Terpene glycosides	C08984	50.5	57.8	273.2197, 381.3155, 409.3484, 421.3463, 439.3571, 457.3641, 597.3785, 615.3856, 633.3983, 795.4493	M+H, M+Na	C42H66O14	-2.80944	2.6027	0.0129466	0.0273957	-3.56612	0.0844289	41208.5	488085	47900.3	33225.5	42499.7	659334	298524	506399
7.49_987.4808m/z	987.481	7.48568	neg	Cynarasaponin J	HMDB0039560	Lipids and lipid-like molecules	Prenol lipids	Terpene glycosides		43.8	22.2	573.3821, 580.2592, 601.3709, 611.7400, 622.8695, 645.3636, 673.7648, 773.1445, 930.0856, 987.4805	M+FA-H	C47H74O19	0.179775	1.53671	0.017219	0.0337435	-3.63288	0.0806112	13900.9	172444	15481.3	6510.27	19711.1	251252	118937	147143
9.99_1058.5669n	1057.56	9.99388	neg	Matesaponin 2	HMDB0040963	Lipids and lipid-like molecules	Prenol lipids	Terpene glycosides		42	17.7	314.6064, 327.0110, 354.5505, 515.8448, 641.4159, 748.4144, 852.5289, 998.2294, 1010.7698, 1057.5588	M-H, M+FA-H	C53H86O21	0.712721	1.57516	0.00303354	0.0101627	-3.6415	0.0801309	13522.7	168757	14969	8746.11	16852.9	195758	120737	189777
7.49_988.4856n	989.493	7.48798	pos	Medicagenic acid 3-O-[b-D-glucosyl-(1->6)-b-D-glucosyl-(1->3)-b-D-glucoside]	HMDB0039487	Lipids and lipid-like molecules	Prenol lipids	Terpene glycosides		48.1	47.7	471.3473, 489.3590, 501.1501, 611.3574, 629.3652, 647.3800, 665.3844, 827.4346, 988.5836, 989.4937	M+H, M+Na	C48H76O21	-2.2885	1.35292	0.00733538	0.0182354	-3.98428	0.0631848	7951.6	125847	11372.9	4212.06	8269.87	172537	103156	101847
9.99_1058.5641n	1059.57	9.99242	pos	Helianthoside A	HMDB0040945	Lipids and lipid-like molecules	Prenol lipids	Terpene glycosides		49.8	59.8	525.3935, 581.3834, 599.3957, 626.5007, 721.4971, 733.4498, 751.4558, 913.5037, 913.5230, 1059.5638	M+H, M+Na	C53H86O21	-1.98901	1.41992	0.00219409	0.00827813	-4.00444	0.0623081	8319.77	133526	8629.71	4454.04	11875.6	137904	100808	161867
8.50_633.3860m/z	633.386	8.5004	neg	2alpha-Hydroxypyracrenic acid	HMDB0029780	Lipids and lipid-like molecules	Prenol lipids	Triterpenoids		36.1	0	446.5865, 471.3332, 489.3443, 522.5104, 531.3560, 540.3773, 564.2803, 579.9293, 633.2999, 633.3862	M-H	C39H54O7	9.9083	1.73529	2.50368e-07	0.000102109	-4.16911	0.055587	10608.1	190838	12056.9	10606.8	9160.59	192925	193609	185979
7.77_1115.5284m/z	1115.53	7.76835	neg	Azukisaponin VI	HMDB0038623	Lipids and lipid-like molecules	Prenol lipids	Terpene glycosides		55.1	78.7	941.3807, 957.5063, 1071.5330, 1079.5150, 1080.5035, 1080.8721, 1097.5182, 1106.4958, 1114.4978, 1115.5292	M-H2O-H	C54H86O25	0.336317	2.50379	0.0023052	0.00852352	-4.26881	0.0518753	21359.7	411751	22830.1	8485.01	32764.1	522514	341049	371691
6.17_299.1865m/z	299.187	6.16948	neg	Lubiminol	HMDB0029604	Lipids and lipid-like molecules	Prenol lipids	Sesquiterpenoids		50	52.2	252.1293, 263.1676, 274.0469, 281.1760, 284.0325, 298.1733, 299.0195, 299.0547, 299.0923, 299.1866	M+FA-H	C15H26O3	0.561515	1.14975	0.000145366	0.00186632	-4.31137	0.0503673	4233.32	84048.9	1809.13	5463.06	5427.76	73397.6	86896.5	91852.7
7.76_1116.5330n	1117.54	7.76233	pos	28-Glucosyloleanolic acid 3-[rhamnosyl-(1->2)-galactosyl-(1->3)-glucuronide]	HMDB0040859	Lipids and lipid-like molecules	Prenol lipids	Terpene glycosides		52.5	66.5	365.3198, 405.3509, 423.3616, 501.1429, 581.3828, 599.3942, 775.4258, 793.4330, 955.4871, 1117.5413	M+H, M+Na	C54H84O24	-2.06088	2.87202	0.0010548	0.0053762	-4.45182	0.0456949	24274.1	531220	28295	10996.9	33530.3	649091	460704	483864
7.15_456.3594n	439.356	7.1514	pos	beta-Elemolic acid	HMDB0034961	Lipids and lipid-like molecules	Prenol lipids	Triterpenoids		56.3	87.5	231.1754, 233.1905, 245.1900, 259.2043, 273.2200, 381.3145, 403.3345, 409.3464, 421.3466, 439.3572	M+H-H2O, M+H	C30H48O3	-2.11023	2.21215	0.00556027	0.0151212	-4.49113	0.0444668	14500.9	326105	15627	12031.3	15844.3	422084	223834	332399
6.86_958.5135n	957.506	6.86405	neg	Asiaticoside	HMDB0036656	Lipids and lipid-like molecules	Prenol lipids	Terpene glycosides	C15428	44.6	31	352.6796, 462.3543, 684.4871, 690.9518, 702.0520, 740.0147, 880.9260, 954.8200, 956.5098, 957.5070	M-H, M+FA-H	C48H78O19	-0.266317	1.31322	0.02877	0.0498392	-4.4942	0.0443722	5598.77	126177	7475.03	4807.1	4514.17	89484.2	198299	90749
9.01_926.4847n	927.492	9.0074	pos	Quinoside D	HMDB0039851	Lipids and lipid-like molecules	Prenol lipids	Terpene glycosides		38	0		M+H, M+Na	C47H74O18	-3.0745	1.07799	0.0138204	0.0287218	-4.66389	0.0394485	3165.45	80242.6	3524.74	1030.77	4940.85	116924	63561.7	60242.7
9.19_956.4953n	957.503	9.19235	pos	Amaranthussaponin I	HMDB0041237	Lipids and lipid-like molecules	Prenol lipids	Terpene glycosides		47.7	51.9	179.4046, 189.1644, 315.1504, 321.0827, 421.3450, 421.3805, 439.3566, 597.3768, 633.4003, 957.4956	M+H, M+Na	C48H76O19	-2.87867	1.01191	1.95697e-06	0.000288079	-5.01173	0.0309969	1960.85	63259.6	842.73	1276.6	3763.22	61881.7	62353.9	65543.1
5.52_543.1724m/z	543.172	5.51915	neg	Musabalbisiane B	HMDB0038681	Lipids and lipid-like molecules	Prenol lipids	Diterpenoids		38.7	0	367.1413, 409.4897, 457.1704, 489.4883, 498.1420, 499.1827, 505.1432, 526.3156, 533.6844, 543.1697	M+FA-H	C23H30O12	1.01124	1.01051	4.59518e-06	0.00038884	-6.24287	0.0132041	818.397	61980.5	754.453	812.157	888.583	61892.2	58887.8	65161.4
8.49_1039.5135m/z	1039.51	8.49412	neg	Araloside B	HMDB0034536	Lipids and lipid-like molecules	Prenol lipids	Terpene glycosides		45.6	34.6	539.5441, 578.0617, 608.4513, 671.5915, 766.0914, 782.4174, 869.3361, 940.3923, 995.4803, 1039.5120	M-H2O-H	C52H82O22	1.52108	1.65879	8.05541e-06	0.000483924	-6.91627	0.00827931	1376.72	166285	2724.77	399.115	1006.29	167821	155942	175091
0.80_367.1053m/z	367.105	0.800717	neg	Berberrubine	HMDB0030266	Alkaloids and derivatives	Protoberberine alkaloids and derivatives	Unclassified		37.5	0	240.9621, 253.4680, 270.5859, 286.1906, 335.6128, 339.3199, 366.0580, 367.0051, 367.0533, 367.1045	M+FA-H	C19H16NO4+	-2.6695	1.65836	0.0011443	0.00560809	2.25371	4.76906	214168	44907.7	220633	178727	243143	37232.4	37295.2	60195.3
1.66_413.0705m/z	413.07	1.66152	neg	2-Amino-4-hydroxy-6-pteridinecarboxylic acid	HMDB0033136	Organoheterocyclic compounds	Pteridines and derivatives	Pterins and derivatives		49.3	56.2	299.0734, 306.3883, 306.7714, 310.5690, 345.0827, 345.1265, 346.0174, 346.0891, 367.0648, 413.0691	2M-H	C7H5N5O3	-1.76113	1.66124	7.35427e-06	0.000457399	7.31496	159.229	166493	1045.62	164676	176820	157984	753.661	1103.7	1279.51
4.01_487.1015m/z	487.101	4.0106	neg	Citicoline	HMDB0001413	Nucleosides, nucleotides, and analogues	Pyrimidine nucleotides	Pyrimidine ribonucleotides	C00307	39.2	5.61	310.8494, 312.9081, 325.0331, 341.0522, 343.0438, 373.9754, 441.0966, 442.0470, 451.1252, 487.0912	M-H	C14H26N4O11P2	2.89928	1.69863	2.02876e-05	0.000721727	6.73061	106.198	174797	1645.96	187174	161476	175742	1418.83	2539.16	979.9
6.70_462.1154n	463.123	6.70025	pos	Tricin arabinoside	HMDB0039758	Organoheterocyclic compounds	Quinolines and derivatives	Benzoquinolines		49.8	53.8	331.0807, 351.2181, 367.9652, 370.9680, 386.0284, 416.0083, 433.1161, 458.5369, 462.1594, 463.1160	M+H, M+Na	C22H22O11	-1.7932	1.6756	0.00142462	0.00640499	42.3859	5.74693e+12	173313	3.01575e-08	170520	212887	136531	3.01575e-08	3.01575e-08	3.01575e-08
3.76_417.2013m/z	417.201	3.76427	pos	Glaudine	HMDB0030170	Alkaloids and derivatives	Rhoeadine alkaloids	Unclassified		40.3	8.61	351.5131, 356.1460, 367.4986, 369.6716, 392.9252, 416.1158, 416.1952, 417.1365, 417.1476, 417.2013	M+NH4	C22H25NO6	-1.75687	1.2769	0.000667284	0.0041637	9.84572	920.145	99768.5	108.427	94732	119797	84776.2	140.686	131.547	53.0472
4.90_471.1874m/z	471.187	4.89658	neg	11,13-Dihydrotaraxinic acid glucosyl ester	HMDB0035867	Lipids and lipid-like molecules	Saccharolipids	Unclassified		49	47.6	425.1817, 425.2402, 426.1919, 435.1281, 435.1359, 470.3200, 471.1392, 471.1468, 471.1866, 471.1962	M+FA-H	C21H30O9	0.409906	1.41003	7.52632e-05	0.00134802	-1.37222	0.386296	75411.2	195216	80558.9	84432.3	61242.4	195244	195290	195113
3.12_432.1270n	431.12	3.11748	neg	Licoagroside B	HMDB0036523	Lipids and lipid-like molecules	Saccharolipids	Unclassified		39.5	0.208	319.1032, 328.9816, 342.1620, 362.0110, 362.4251, 366.3784, 388.1778, 394.9333, 425.1752, 431.1196	M-H, M+FA-H	C18H24O12	0.477663	1.35777	0.0015572	0.00676169	-1.87535	0.272561	42673.8	156566	47042.2	30898.2	50080.9	177007	130768	161922
6.85_603.1724m/z	603.172	6.84858	neg	Physalin K	HMDB0034347	Lipids and lipid-like molecules	Steroids and steroid derivatives	Physalins and derivatives		39.4	0.0494	332.1098, 343.0463, 345.0597, 364.0994, 437.0881, 505.0994, 506.1064, 542.4792, 603.1694, 603.1854	M+FA-H	C28H30O12	0.768084	1.08753	0.00466455	0.0134373	41.1776	2.48707e+12	75003.8	3.01575e-08	67128.2	100664	57219	3.01575e-08	3.01575e-08	3.01575e-08
11.89_919.5039m/z	919.504	11.8851	neg	Hebevinoside XIII	HMDB0034603	Lipids and lipid-like molecules	Steroids and steroid derivatives	Steroidal glycosides		37.9	0	64.8593, 71.1266, 89.1312, 112.9857, 121.3478, 138.1218, 143.6085, 269.5385, 340.2235, 822.6871	M-H	C49H76O16	-2.32175	1.15214	0.00057401	0.00383362	6.90977	120.239	81752.9	679.918	66991.6	95122.6	83144.6	700.913	426.609	912.233
8.37_963.4810m/z	963.481	8.36507	neg	Melongoside O	HMDB0030040	Lipids and lipid-like molecules	Steroids and steroid derivatives	Steroidal glycosides		39.1	0		M+FA-H	C45H74O19	0.350507	1.23909	0.00801109	0.0193966	3.4643	11.0372	109289	9901.96	71285.4	138942	117641	3163.01	14056.2	12486.7
9.24_779.4167m/z	779.417	9.23668	pos	Schidigerasaponin F2	HMDB0036244	Lipids and lipid-like molecules	Steroids and steroid derivatives	Steroidal glycosides		38.6	0	508.7143, 526.3268, 551.2886, 570.4888, 602.3797, 612.2311, 614.3191, 648.1039, 691.4064, 779.4155	M+Na	C39H64O14	-2.86505	1.63294	0.00761258	0.0186974	3.39531	10.5218	190383	18094.1	124418	205956	240774	12491.7	18737.2	23053.4
9.24_801.4276m/z	801.428	9.24052	neg	Tuberoside J	HMDB0039396	Lipids and lipid-like molecules	Steroids and steroid derivatives	Steroidal glycosides		38.1	0	445.2658, 463.2180, 497.1579, 611.5543, 611.6472, 636.5118, 737.4114, 737.4813, 740.7243, 755.4225	M+FA-H	C39H64O14	-0.272938	1.51118	0.00288427	0.00981522	3.28609	9.75462	159508	16352	117161	188702	172659	8662.93	20045.8	20347.3
11.09_859.4796m/z	859.48	11.0939	pos	Hebevinoside VII	HMDB0034597	Lipids and lipid-like molecules	Steroids and steroid derivatives	Steroidal glycosides		50.9	65.5	354.1871, 388.1291, 540.2034, 551.0006, 552.4600, 704.9294, 798.6976, 811.6961, 841.4674, 859.4808	M+Na	C45H72O14	-2.16183	1.71022	2.18033e-05	0.000747487	3.14294	8.83322	198060	22422.2	190364	212596	191222	19453.1	27412.7	20400.8
11.26_861.4956m/z	861.496	11.2552	pos	Hebevinoside XIV	HMDB0034604	Lipids and lipid-like molecules	Steroids and steroid derivatives	Steroidal glycosides		43.5	35.5	507.9565, 524.8110, 525.2237, 535.2888, 612.2052, 695.3964, 715.8947, 775.4199, 843.6667, 861.4937	M+H-H2O	C47H74O15	-4.41999	1.58268	0.00283486	0.00972901	2.57611	5.96331	188568	31621.4	143381	225226	197098	30254.3	31694.2	32915.8
9.42_947.4861m/z	947.486	9.4195	neg	Asparagoside D	HMDB0031836	Lipids and lipid-like molecules	Steroids and steroid derivatives	Steroidal glycosides		54.3	75.3	415.1472, 417.9500, 474.0525, 589.2501, 607.2627, 673.3445, 746.2208, 883.4688, 901.4792, 947.4124	M+FA-H	C45H74O18	0.39931	1.30895	0.00466189	0.0134334	2.22154	4.66392	138495	29695	103471	147297	164718	18501.3	36071.8	34511.9
11.52_738.4440m/z	738.444	11.5215	neg	Lycoperoside D	HMDB0034484	Lipids and lipid-like molecules	Steroids and steroid derivatives	Steroidal glycosides		46.9	63.4	371.8657, 398.8804, 445.1959, 458.3745, 497.1678, 511.4610, 551.0528, 561.6050, 737.4392, 738.4343	M-H	C39H65NO12	0.806006	1.82425	0.000362215	0.00300812	1.78093	3.43647	285374	83042.7	253411	314002	288708	83876.6	89898.5	75352.9
5.18_1106.5503n	1105.54	5.18408	neg	Neomacrostemonoside D	HMDB0034308	Lipids and lipid-like molecules	Steroids and steroid derivatives	Steroidal glycosides		46.1	39.9	763.4246, 804.2471, 940.8019, 1029.7449, 1059.5427, 1087.5291, 1104.5215, 1104.5499, 1105.3052, 1105.5439	M-H, M+FA-H	C53H86O24	-0.559745	1.90062	0.0027098	0.00946431	-1.54929	0.341678	117174	342937	118864	84192	148466	399952	309653	319205
9.55_1159.5544m/z	1159.55	9.54702	neg	Ceposide D	HMDB0031372	Lipids and lipid-like molecules	Steroids and steroid derivatives	Steroidal glycosides		54.7	77.3	1003.0608, 1053.5289, 1091.3595, 1095.5444, 1100.3428, 1113.5493, 1113.7881, 1113.8170, 1114.8077, 1159.4695	M-H2O-H	C56H90O26	0.208017	1.64812	0.0163762	0.0325067	-2.55557	0.170097	37288.7	219221	41977.2	23222.6	46666.3	309468	173322	174872
9.05_1029.4911m/z	1029.49	9.04562	neg	Agavasaponin C'	HMDB0033811	Lipids and lipid-like molecules	Steroids and steroid derivatives	Steroidal glycosides		40.8	10.1	152.6870, 153.9511, 262.6707, 320.6329, 373.4408, 587.8880, 773.0022, 939.4974, 975.4780, 1029.4906	M-H2O-H	C50H80O23	-0.134569	1.07785	0.00583271	0.0156082	-3.40882	0.0941551	7714.67	81935.8	8112.4	4359.6	10672	109046	72012.7	64748.8
7.15_421.3454m/z	421.345	7.1514	pos	Brassicasterol	HMDB0011181	Lipids and lipid-like molecules	Steroids and steroid derivatives	Ergostane steroids	C08813	49.4	55.3	227.1789, 241.1947, 253.1959, 267.2115, 283.2089, 327.2668, 363.3064, 403.3355, 421.2186, 421.3456	M+Na	C28H46O	3.31077	1.15966	0.00500217	0.014071	-5.05418	0.0300982	2648.26	87987.4	2654.28	2345.49	2945.03	113321	60622.3	90019.2
6.54_1177.5617m/z	1177.56	6.53877	pos	Agavasaponin D	HMDB0033814	Lipids and lipid-like molecules	Steroids and steroid derivatives	Steroidal glycosides		38.7	0		M+H-H2O	C56H90O27	-1.6035	1.14919	0.000678188	0.00420423	-5.69758	0.019269	1583.68	82188	1050.61	889.904	2810.52	79517.5	69089.5	97956.8
4.18_451.1242m/z	451.124	4.18128	neg	(E)-Oxyresveratrol 3'-O-b-D-glucoside	HMDB0040555	Phenylpropanoids and polyketides	Stilbenes	Stilbene glycosides		48.8	48.7	247.0610, 249.0607, 255.0295, 267.0713, 271.0605, 289.0719, 313.0959, 407.0767, 407.1469, 451.1228	M+FA-H	C20H22O9	-0.831913	1.79294	3.02855e-05	0.000875423	9.89646	953.081	193253	202.767	211336	181414	187009	33.9424	273.288	301.07
4.92_435.1299m/z	435.13	4.9185	neg	(Z)-Resveratrol 4'-glucoside	HMDB0030565	Phenylpropanoids and polyketides	Stilbenes	Stilbene glycosides		57.2	87.7	285.0773, 301.0314, 315.0878, 327.0883, 345.0983, 357.0986, 399.1103, 417.1189, 434.0778, 435.1298	M+FA-H	C20H22O8	0.475542	4.39988	0.000342324	0.00292557	7.08993	136.233	1.18447e+06	8694.43	1.1736e+06	1.36881e+06	1.01098e+06	15490.4	4880.56	5712.3
0.97_289.0179m/z	289.018	0.966233	neg	cis-Resveratrol 3-sulfate	HMDB0041712	Phenylpropanoids and polyketides	Stilbenes	Unclassified		39.1	7.67	204.9436, 222.9841, 228.9836, 243.0616, 245.9451, 262.9542, 271.0051, 288.0383, 288.9590, 289.0153	M-H2O-H	C14H12O6S	0.827454	5.85857	0.000190983	0.00213935	2.18298	4.54091	2.66157e+06	586130	2.90047e+06	2.3768e+06	2.70742e+06	516406	598191	643794
4.29_435.1299m/z	435.13	4.28945	neg	cis-Piceid	HMDB0031422	Phenylpropanoids and polyketides	Stilbenes	Stilbene glycosides		54.3	73.2	315.0878, 320.0947, 327.0872, 345.0982, 357.0972, 387.1091, 399.1100, 417.1201, 435.1310, 435.1371	M+FA-H	C20H22O8	0.472613	2.08397	0.028249	0.0491315	-1.67031	0.314186	138626	441222	173436	96295.7	146146	615372	349212	359081
5.01_311.1272m/z	311.127	5.00922	pos	Artocarbene	HMDB0031744	Phenylpropanoids and polyketides	Stilbenes	Unclassified		47.9	45.6	265.0835, 268.1108, 279.1015, 279.1346, 280.1072, 281.0803, 283.1310, 292.1971, 296.1042, 311.1270	M+H	C19H18O4	-1.88388	1.04552	1.57012e-06	0.000262157	-2.72468	0.151283	11667.9	77126.5	11262.4	12585.6	11155.9	74984.5	79782.3	76612.7
6.91_807.1418m/z	807.142	6.9138	neg	Theasinensin B	HMDB0038359	Phenylpropanoids and polyketides	Tannins	Complex tannins		40.7	5.45	297.8718, 312.9994, 314.0072, 315.0471, 316.0258, 329.0304, 331.0470, 463.2763, 477.1037, 775.1252	M+FA-H	C37H30O18	0.527439	1.89277	0.0115488	0.0251453	42.8233	7.78212e+12	234689	3.01575e-08	332263	222422	149383	3.01575e-08	3.01575e-08	3.01575e-08
4.27_480.0895n	503.079	4.26607	pos	Quercetagitrin	HMDB0030624	Phenylpropanoids and polyketides	Tannins	Hydrolyzable tannins		52.2	68.5	91.0394, 92.1476, 97.0288, 145.0487, 153.3435, 209.0820, 247.2063, 319.0445, 391.2017, 481.1003	M+H, M+Na	C21H20O13	-1.86991	1.26536	5.56301e-05	0.00116115	7.47895	178.397	96962.9	543.523	86342	103340	101207	736.627	286.192	607.749
4.57_591.1158m/z	591.116	4.56885	neg	Theasinensin C	HMDB0038829	Phenylpropanoids and polyketides	Tannins	Complex tannins		49.6	63.2	411.0709, 425.0905, 429.0805, 435.0688, 439.0670, 440.0719, 453.0824, 468.0722, 573.1042, 591.1138	M-H2O-H	C30H26O14	2.23138	1.03287	0.00136793	0.00625805	3.62136	12.3066	71604.4	5818.37	75545.5	83313.3	55954.4	8862.21	3482.23	5110.65
1.92_331.0674m/z	331.067	1.92243	neg	beta-Glucogallin	HMDB0038728	Phenylpropanoids and polyketides	Tannins	Unclassified		48.8	47.1	263.9369, 265.0326, 269.0909, 287.1023, 293.4659, 312.9121, 313.0570, 326.7570, 331.0621, 331.0674	M-H	C13H16O10	0.931746	1.26961	8.81977e-05	0.00144735	1.39186	2.62417	156918	59797.3	168385	150289	152081	57772.4	58089.5	63530
5.38_659.1254m/z	659.125	5.38408	neg	6-Cinnamoyl-1,2-digalloylglucose	HMDB0039194	Phenylpropanoids and polyketides	Tannins	Unclassified		47.2	36.5	357.0588, 391.0659, 443.0965, 447.0931, 453.0656, 491.0830, 509.0932, 599.1028, 617.3000, 659.1233	M+FA-H	C29H26O15	0.0690464	3.14592	0.0217737	0.0402095	-2.73595	0.150106	119228	794290	95992.1	53280.1	208411	1.15119e+06	589932	641750
5.21_629.1137m/z	629.114	5.20548	neg	2-O-p-Coumaroyl-1,6-digalloyl-beta-D-glucopyranoside	HMDB0039168	Phenylpropanoids and polyketides	Tannins	Unclassified		43.6	24.7	407.1133, 413.0866, 431.0604, 453.0671, 461.0714, 491.0805, 509.0923, 569.0925, 583.2609, 629.1122	M-H	C29H26O16	-1.81288	1.16665	0.0354658	0.0586999	-3.37059	0.0966833	10353.4	107086	8392.47	9205.34	13462.5	168967	75078.8	77212.6
14.92_165.0409m/z	165.041	14.9221	neg	S-Propyl 1-propanesulfinothioate	HMDB0034394	Organic acids and derivatives	Thiosulfinic acid esters	Unclassified		48.4	51.8	146.3560, 148.9980, 149.0096, 149.0219, 149.8706, 153.4607, 162.1385, 163.2816, 165.0205, 165.0411	M-H	C6H14OS2	-2.82928	1.205	0.001997	0.00780873	2.9369	7.65765	103611	13530.4	116979	115324	78530.1	13171.5	14108.5	13311.2
0.78_191.0795n	236.078	0.782517	neg	Calystegine C1	HMDB0031346	Alkaloids and derivatives	Tropane alkaloids	Unclassified		45.1	26.5	148.9476, 158.0457, 171.3236, 192.0878, 194.0679, 200.0565, 207.3969, 218.0673, 231.6685, 236.0776	M-H, M+FA-H	C7H13NO5	0.461018	5.5707	0.000819756	0.00464508	0.829062	1.77653	4.34475e+06	2.44564e+06	4.54759e+06	4.38022e+06	4.10644e+06	2.14394e+06	2.71362e+06	2.47936e+06
14.35_609.4320m/z	609.432	14.3482	pos	Peltatol C	HMDB0038699	Lignans, neolignans and related compounds	Unclassified	Unclassified		37.3	0	73.0015, 91.9378, 92.8723, 126.9858, 138.5796, 207.9565, 224.2701, 269.1372, 391.9155, 609.4329	M+H-H2O	C42H58O4	2.82902	1.07735	0.00673205	0.017146	-0.796495	0.575746	101385	176093	118398	101071	84685.4	182235	190858	155185
4.81_451.0883m/z	451.088	4.80918	neg	Lancerin	5281645	Unclassified	Unclassified	Unclassified		39.4	0	325.8350, 335.9897, 351.0130, 361.0938, 383.0385, 403.9735, 407.0773, 419.0010, 450.1135, 451.0880	M+FA-H	C19H18O10	0.153026	1.1416	0.00400268	0.0121452	41.312	2.72985e+12	82325.4	3.01575e-08	66216.8	109864	70895.1	3.01575e-08	3.01575e-08	3.01575e-08
0.78_210.0740n	209.067	0.782517	neg	D-Manno-2-heptulose	HMDB0029935	Unclassified	Unclassified	Unclassified		45.6	30.3	156.4393, 159.0296, 163.0610, 173.0084, 191.0198, 191.0561, 197.2651, 209.0102, 209.0307, 209.0666	M-H2O-H, M-H	C7H14O7	0.309523	1.26324	0.0114363	0.0249615	0.845049	1.79633	236663	131749	239890	208635	261465	106683	121763	166800
5.34_518.1780n	519.185	5.34207	pos	Simplexoside	443020	Unclassified	Unclassified	Unclassified		46.4	37.6	309.1125, 321.1120, 323.1276, 327.1225, 339.1226, 341.1382, 357.1331, 475.8270, 519.1120, 519.1883	M+H, M+Na	C26H30O11	-1.5598	1.29683	0.000239041	0.00243028	-1.88805	0.270172	37741.4	139694	41344	35272.6	36607.5	127004	154411	137667

## Sheet: S62_S141
ID	m/z	Retention time (min)	Ion mode	Metabolites	Compound ID	Super Class	Class	Sub Class	kegg	Score	Fragmentation Score	Fragment Ions	Adducts	Formula	Mass Error (ppm)	VIP	P-value	adj.P-value	log2(FC)	FC	average(S62)	average(S141)	S62-1	S62-2	S62-3	S141-1	S141-2	S141-3
5.01_520.1945n	565.193	5.00713	neg	(7'S,8'S)-4,7'-Epoxy-3,8'-bilign-7-ene-3',5-dimethoxy-4',9,9'-triol 4'-glucoside	HMDB0040636	Phenylpropanoids and polyketides	2-arylbenzofuran flavonoids	Unclassified		39.8	0	323.0926, 324.1008, 339.1232, 357.1343, 384.9363, 421.2058, 473.1461, 518.1954, 519.1926, 519.2000	M-H, M+FA-H	C26H32O11	0.08386	5.64455	0.000166527	0.00232795	-1.82479	0.282283	459521	1.62788e+06	430003	487819	460741	1.52492e+06	1.79413e+06	1.56459e+06
6.75_711.3164m/z	711.316	6.75277	neg	Fragransol C	HMDB0030333	Phenylpropanoids and polyketides	2-arylbenzofuran flavonoids	Unclassified		38	0.0822	665.2144, 667.1937, 667.3082, 667.8100, 668.2034, 688.3136, 688.8137, 703.4099, 710.3663, 711.2997	2M-H	C21H24O5	-1.53061	1.91369	6.07115e-05	0.00144487	8.30878	317.096	134407	423.869	124997	128786	149439	764.742	204.195	302.671
4.86_255.0640m/z	255.064	4.85525	pos	Moracin J	HMDB0033308	Phenylpropanoids and polyketides	2-arylbenzofuran flavonoids	Unclassified		37.7	9.19	213.4990, 221.0199, 222.5047, 223.5233, 232.5289, 234.1785, 241.0389, 254.1361, 255.0392, 255.0647	M+H-H2O	C15H12O5	-4.22852	1.38954	0.01378	0.0353605	-1.04472	0.484739	73440.5	151505	94079.6	52800.1	73441.8	174529	125276	154712
5.01_339.1235m/z	339.124	5.00713	neg	(7'x,8'x)-4,7'-Epoxy-3,8'-bilign-7-ene-3,5'-dimethoxy-4',9,9'-triol	HMDB0041276	Phenylpropanoids and polyketides	2-arylbenzofuran flavonoids	Unclassified		50	54.9	306.0912, 307.0198, 307.0972, 308.1054, 309.0772, 309.1102, 310.1153, 323.0932, 324.1003, 339.1238	M-H2O-H	C20H22O6	-0.707519	1.25868	7.41436e-05	0.00157972	-1.92647	0.263072	20673.7	78585.8	19615.3	22458	19947.8	73570.9	84902.5	77283.9
4.61_303.0512m/z	303.051	4.61332	neg	Alfafuran	HMDB0038677	Phenylpropanoids and polyketides	2-arylbenzofuran flavonoids	Unclassified		52.3	64.8	231.0652, 235.0614, 241.0496, 257.0460, 259.0596, 275.0550, 284.1126, 285.0407, 302.1241, 303.0501	M+FA-H	C14H10O5	0.730173	1.17981	0.00109791	0.0065896	4.73368	26.606	53987.5	2029.14	66102.9	50079.5	45780.1	2077.61	1972.11	2037.72
4.55_491.1198m/z	491.12	4.54745	neg	Glucoobtusifolin	HMDB0029617	Benzenoids	Anthracenes	Anthraquinones	C10381	57.1	87.6	329.0199, 354.4456, 428.6805, 430.0885, 431.0993, 433.6444, 445.1142, 463.3995, 491.0743, 491.1196	M+FA-H	C22H22O10	0.641133	8.13114	0.00425021	0.0156415	-2.38857	0.190971	601167	3.14795e+06	711240	524067	568195	3.95687e+06	2.48352e+06	3.00346e+06
5.21_269.0456m/z	269.046	5.20548	neg	Rheinanthrone	HMDB0039449	Benzenoids	Anthracenes	Anthracenecarboxylic acids and derivatives		49.3	49.3	209.1179, 224.0485, 225.0559, 225.0770, 227.0356, 241.0511, 241.9406, 257.2302, 261.9282, 269.0456	M-H	C15H10O5	0.351313	4.97059	0.015817	0.0391783	-0.993566	0.502235	1.01556e+06	2.02208e+06	1.01097e+06	899896	1.1358e+06	2.47651e+06	1.65732e+06	1.93239e+06
4.50_416.1106n	461.109	4.50363	neg	Pulmatin	HMDB0030671	Benzenoids	Anthracenes	Anthraquinones		55.2	79.2	289.0724, 290.3179, 295.0616, 301.1178, 311.6875, 322.4096, 358.1375, 369.0229, 398.1994, 415.1039	M-H, M+FA-H	C21H20O9	-0.373771	4.8831	0.00211167	0.00992195	-2.68435	0.155572	166395	1.06957e+06	187271	158987	152929	1.26654e+06	831363	1.11081e+06
4.55_446.1205n	469.11	4.55113	pos	Physcionin	HMDB0040511	Benzenoids	Anthracenes	Anthraquinones		46.7	36.7	385.0535, 404.2146, 407.1823, 418.9571, 433.1606, 451.1688, 451.1741, 468.0975, 468.1158, 469.1102	M+Na, M+K	C22H22O10	-1.80768	3.90609	0.00529198	0.0180769	-2.25688	0.209224	156647	748703	188304	142621	139017	922428	555811	767870
4.92_436.1357n	437.143	4.92098	pos	Phenethyl 6-galloylglucoside	HMDB0034573	Benzenoids	Benzene and substituted derivatives	Benzoic acids and derivatives		45.7	34.8	341.1018, 347.0922, 353.1020, 365.1017, 371.1117, 383.1124, 401.1222, 419.1336, 420.1411, 437.1419	M+H, M+Na, M+H-H2O	C21H24O10	-2.81576	1.93102	3.23943e-05	0.00112557	3.65402	12.5883	147904	11749.3	141033	160738	141943	12927.7	13497.9	8822.43
4.35_123.0439m/z	123.044	4.35305	pos	Benzoic acid	HMDB0001870	Benzenoids	Benzene and substituted derivatives	Benzoic acids and derivatives	C00539	46.6	36.1	99.5315, 100.0247, 105.0338, 105.0451, 112.0395, 112.8292, 119.8029, 121.0693, 122.0594, 123.0442	M+H	C7H6O2	-1.54033	1.83292	2.05432e-06	0.000325525	6.80953	112.169	123337	1099.57	118568	128756	122688	1229.76	1018.57	1050.37
5.18_167.0349m/z	167.035	5.18408	neg	5-Methoxysalicylic acid	HMDB0001868	Benzenoids	Benzene and substituted derivatives	Benzoic acids and derivatives		52.3	63	147.4540, 148.0091, 149.0251, 150.9661, 151.0033, 152.0118, 152.9039, 155.3645, 159.1581, 167.0350	M-H	C8H8O4	-0.255758	1.54343	0.000417303	0.00376455	3.1342	8.77987	99277.1	11307.4	109309	104859	83663.8	15191.3	9570.43	9160.32
6.12_959.5187m/z	959.519	6.11693	pos	Soyasaponin A3	HMDB0038608	Benzenoids	Benzene and substituted derivatives	Benzoic acids and derivatives		54.5	80.4	439.3568, 457.3681, 597.3818, 615.3906, 621.4333, 633.3979, 651.4116, 797.4714, 813.4612, 959.5165	M+H	C48H78O19	-2.40596	1.49318	0.0185022	0.0439085	0.435031	1.35194	350504	259260	317670	392747	341094	274309	244607	258864
4.42_301.1293m/z	301.129	4.4153	neg	1-Methoxy-1-(2,4,5-trimethoxyphenyl)-2-propanol	HMDB0031772	Benzenoids	Benzene and substituted derivatives	Phenylpropanes		46.3	35.5	239.1298, 239.3911, 241.1083, 257.1385, 265.1068, 270.1417, 280.2334, 283.1188, 301.0721, 301.1295	M+FA-H	C13H20O5	0.275392	1.08513	0.000743714	0.00524734	4.22363	18.6827	46219.3	2473.91	49215.6	52443.3	36998.9	2441.87	2571.09	2408.76
4.62_219.1013m/z	219.101	4.61608	pos	(R)-Bitalin A	HMDB0040358	Benzenoids	Benzene and substituted derivatives	Acetophenones		50	54.9	189.1090, 191.1066, 193.0176, 200.1276, 201.0547, 201.0909, 211.0276, 218.1075, 219.0287, 219.1013	M+H	C13H14O3	-1.17582	1.00449	0.000132064	0.00207286	-1.48918	0.356214	20454.6	57422.1	17747.8	21201.3	22414.6	57181.2	61234.9	53850.3
4.42_327.0723m/z	327.072	4.4153	neg	Methyl 6-O-galloyl-beta-D-glucopyranoside	HMDB0039354	Benzenoids	Benzene and substituted derivatives	Benzoic acids and derivatives		39.6	0	203.0717, 205.0356, 245.0824, 259.0719, 265.0716, 267.0311, 289.0720, 291.0769, 327.0486, 327.0751	M-H2O-H	C14H18O10	0.349735	1.00162	0.011422	0.0308631	0.529137	1.44307	130246	90256.5	116867	145095	128776	97728.4	87842.9	85198
4.68_225.1133m/z	225.113	4.6789	neg	Dihydroactinidiolide	HMDB0035240	Organoheterocyclic compounds	Benzofurans	Unclassified		47.5	39.6	158.0833, 158.9788, 163.1132, 165.0921, 179.0568, 181.1236, 207.1028, 224.0046, 225.0405, 225.1134	M+FA-H	C11H16O2	0.634126	2.35652	0.00904808	0.0262199	1.92204	3.78958	297845	78595.8	222215	295573	375747	104004	72370.1	59413.5
4.37_543.2402m/z	543.24	4.3734	pos	Isomorellic acid	HMDB0030734	Organoheterocyclic compounds	Benzopyrans	1-benzopyrans		36.4	0	224.6712, 275.6683, 277.6153, 279.7546, 281.5820, 329.5355, 438.7508, 543.1107, 543.1211, 543.2415	M+H-H2O	C33H36O8	4.46653	2.66681	0.00365763	0.014167	2.97943	7.88676	311673	39518.6	258566	277656	398799	55399.8	30369	32786.9
12.99_545.1821m/z	545.182	12.9892	neg	Artonol C	HMDB0030489	Organoheterocyclic compounds	Benzopyrans	1-benzopyrans		36.5	0	194.8999, 196.8946, 208.9167, 279.2332, 339.0890, 341.6332, 447.2510, 527.1707, 529.1710, 545.1819	M+FA-H	C30H28O7	0.811398	1.26124	0.0357879	0.0717026	5.75501	54.0047	70140.1	1298.78	26991.1	83462.3	99966.7	3331.08	565.256	3.01575e-08
2.20_303.0512m/z	303.051	2.19515	neg	Gentisin	HMDB0031760	Organoheterocyclic compounds	Benzopyrans	1-benzopyrans	C10066	39.4	0	241.0518, 259.0655, 261.0407, 275.0563, 275.3469, 275.8039, 277.7363, 285.0406, 286.0318, 303.0509	M+FA-H	C14H10O5	0.736574	1.00388	0.000520674	0.00424602	13.8225	14487.6	37298.3	2.5745	43589	37383.4	30922.5	0.0379497	7.45681	0.228751
4.05_294.1212n	295.128	4.05217	pos	gamma-Glutamylphenylalanine	HMDB0000594	Organic acids and derivatives	Carboxylic acids and derivatives	Amino acids, peptides, and analogues		53.1	70	254.4490, 255.2430, 272.0894, 277.2158, 281.0888, 299.1001, 300.0784, 300.0839, 317.1105, 317.1205	M+H-H2O, M+Na, M+H	C14H18N2O5	-1.42908	16.0533	0.000810221	0.00549882	1.42418	2.68362	1.52623e+07	5.68721e+06	1.42351e+07	1.6407e+07	1.51449e+07	7.22057e+06	4.311e+06	5.53005e+06
4.07_294.1219n	293.115	4.07423	neg	L-gamma-Glutamyl-beta-phenyl-beta-L-alanine	HMDB0038514	Organic acids and derivatives	Carboxylic acids and derivatives	Amino acids, peptides, and analogues		51.7	62.5	205.1347, 213.1035, 214.0880, 217.0466, 231.1139, 232.0975, 249.1250, 257.0934, 275.1040, 293.1149	M-H, 2M-H, M-H2O-H	C14H18N2O5	1.23385	8.442	0.00103244	0.00634205	1.51058	2.84925	4.09291e+06	1.43649e+06	3.73014e+06	4.24673e+06	4.30186e+06	1.89476e+06	1.02465e+06	1.39005e+06
2.49_310.1167n	309.109	2.48847	neg	gamma-Glutamyltyrosine	HMDB0011741	Organic acids and derivatives	Carboxylic acids and derivatives	Amino acids, peptides, and analogues		44.8	27.1	241.0690, 247.1103, 263.9975, 265.1200, 272.9637, 273.0881, 275.8503, 282.0071, 291.0981, 309.1099	M-H, 2M-H, M-H2O-H	C14H18N2O6	0.813087	7.17625	0.00481557	0.0169547	0.892603	1.85652	4.29271e+06	2.31223e+06	3.89815e+06	4.38155e+06	4.59843e+06	2.54498e+06	1.75011e+06	2.6416e+06
1.12_192.0268n	215.016	1.12473	pos	Citric acid	HMDB0000094	Organic acids and derivatives	Carboxylic acids and derivatives	Tricarboxylic acids and derivatives	C00158	45.8	31	139.0024, 142.9570, 149.1321, 151.9377, 157.0136, 158.0446, 174.0881, 174.1126, 174.1272, 174.1490	M+H-H2O, M+Na, M+NH4, M+H	C6H8O7	-1.2557	6.17887	0.000126946	0.00203323	0.426019	1.34352	5.47259e+06	4.07332e+06	5.36166e+06	5.49417e+06	5.56194e+06	4.09431e+06	3.93348e+06	4.19217e+06
0.77_263.0636n	246.06	0.77275	pos	Ascorbalamic acid	HMDB0029944	Organic acids and derivatives	Carboxylic acids and derivatives	Amino acids, peptides, and analogues		50.1	55.7	167.0340, 170.0442, 174.0395, 182.0442, 186.0393, 200.0554, 210.0397, 228.0497, 229.1546, 246.0604	M+H-H2O, M+K, M+H, M+Na	C9H13NO8	-2.00687	5.75156	0.0127928	0.0334822	1.0022	2.00305	2.64787e+06	1.32192e+06	2.29998e+06	2.57134e+06	3.07229e+06	1.74187e+06	1.14975e+06	1.07414e+06
0.83_192.0266n	215.016	0.826383	pos	Isocitric acid	HMDB0000193	Organic acids and derivatives	Carboxylic acids and derivatives	Tricarboxylic acids and derivatives	C00311	40.8	6.9	170.0812, 173.7718, 174.0759, 184.6627, 186.3651, 187.6368, 188.2885, 197.0050, 197.5354, 215.0159	M+Na, M+K, M+NH4, M+H, M+H-H2O	C6H8O7	-2.04407	4.03104	0.0186488	0.0441473	0.302431	1.23322	3.52513e+06	2.85848e+06	3.58287e+06	3.73806e+06	3.25448e+06	2.65898e+06	2.94521e+06	2.97125e+06
1.14_173.0091m/z	173.009	1.1414	neg	trans-Aconitic acid	HMDB0000958	Organic acids and derivatives	Carboxylic acids and derivatives	Tricarboxylic acids and derivatives	C02341	48.4	42.9	129.1033, 130.0508, 131.0826, 132.0666, 139.4665, 146.9617, 154.9987, 156.0669, 172.0616, 173.0098	M-H	C6H6O6	-0.0808604	3.91391	0.000209943	0.00262593	1.5371	2.90211	859277	296087	808154	941273	828406	324119	279350	284793
0.74_147.0530n	148.06	0.736867	pos	O-Acetylserine	HMDB0003011	Organic acids and derivatives	Carboxylic acids and derivatives	Amino acids, peptides, and analogues	C00979	50.2	58.8	109.5135, 110.8165, 111.9689, 112.0397, 113.0000, 113.9639, 122.2196, 129.0547, 129.0659, 130.0499	M+H-H2O, M+H	C5H9NO4	-1.14603	3.78203	0.00153467	0.00814944	0.908608	1.87723	1.14873e+06	611925	1.11372e+06	1.28121e+06	1.05124e+06	601435	597748	636590
1.31_187.0478n	210.037	1.31273	pos	1-(Malonylamino)cyclopropanecarboxylic acid	HMDB0031700	Organic acids and derivatives	Carboxylic acids and derivatives	Amino acids, peptides, and analogues		47.4	40	186.0253, 192.0279, 192.0656, 194.0808, 204.2881, 206.6274, 209.0300, 209.1254, 209.2113, 210.0372	M+Na, M+K, M+H, M+H-H2O	C7H9NO5	-1.38852	3.71358	0.00167435	0.00858208	1.18134	2.26787	926391	408484	979808	987591	811773	483595	382420	359437
4.92_290.0895n	291.097	4.92098	pos	N-Malonyltryptophan	HMDB0039500	Organic acids and derivatives	Carboxylic acids and derivatives	Amino acids, peptides, and analogues		53.4	72.6	227.0813, 229.0967, 231.0763, 245.0919, 247.1088, 250.1413, 255.0763, 273.0868, 273.1861, 291.0972	M+H, M+Na, M+K, M+H-H2O	C14H14N2O5	-2.48891	2.93695	0.0139891	0.0357604	0.438386	1.35509	1.32602e+06	978551	1.23004e+06	1.49124e+06	1.25679e+06	984393	964882	986379
0.79_174.1001n	175.107	0.790533	pos	N-Acetylornithine	HMDB0003357	Organic acids and derivatives	Carboxylic acids and derivatives	Amino acids, peptides, and analogues	C00437	49.3	51	140.0706, 146.0923, 153.4785, 157.0965, 158.0821, 158.0926, 159.5903, 174.0838, 175.0908, 175.1078	M+H, M+K	C7H14N2O3	-2.07161	2.25224	0.0102463	0.0286096	0.530617	1.44455	652935	452000	669197	584387	705222	502702	422370	430929
0.74_104.0709m/z	104.071	0.736867	pos	gamma-Aminobutyric acid	HMDB0000112	Organic acids and derivatives	Carboxylic acids and derivatives	Amino acids, peptides, and analogues	C00334	54.6	80.6	88.2318, 89.9504, 91.2233, 92.1479, 96.4426, 101.1119, 101.1186, 102.6624, 103.0393, 104.0713	M+H	C4H9NO2	2.6167	2.15964	0.0123811	0.0327155	-1.14752	0.451401	153197	339381	197203	102894	159496	278982	393362	345801
4.55_250.0721m/z	250.072	4.54745	neg	N-Phenylacetylaspartic acid	HMDB0029355	Organic acids and derivatives	Carboxylic acids and derivatives	Amino acids, peptides, and analogues		53.7	70.4	190.0519, 191.0548, 195.7404, 201.5029, 206.0819, 214.0896, 219.6006, 226.1683, 232.0619, 250.0723	M-H	C12H13NO5	0.193366	1.80289	0.00906954	0.0262638	0.891867	1.85558	278296	149978	250637	330991	253260	137633	158269	154032
1.12_349.1347m/z	349.135	1.12473	pos	N2-(2-Carboxymethyl-2-hydroxysuccinoyl)arginine	HMDB0032766	Organic acids and derivatives	Carboxylic acids and derivatives	Amino acids, peptides, and analogues		43.7	26.8	203.0528, 203.3257, 227.7508, 259.8618, 260.0667, 311.7255, 348.0726, 349.1047, 349.1352, 349.1424	M+H	C12H20N4O8	-2.08551	1.80286	8.06867e-05	0.00164549	2.23241	4.69917	151198	32175.4	140888	148067	164638	30288.3	30523.6	35714.3
1.12_175.0478n	198.037	1.12473	pos	D-N-(Carboxyacetyl)alanine	HMDB0039163	Organic acids and derivatives	Carboxylic acids and derivatives	Amino acids, peptides, and analogues		46.1	33.8	130.0500, 130.0869, 130.0963, 134.0448, 139.0027, 140.0344, 157.0128, 158.0448, 175.1184, 176.0565	M+H, M+Na, M+H-H2O	C6H9NO5	-1.49512	1.78897	7.18221e-05	0.00156425	1.49168	2.81216	181763	64634.7	175520	195374	174396	65259.4	66444.7	62200
4.07_583.1939m/z	583.194	4.07423	neg	Canavaninosuccinate	HMDB0012197	Organic acids and derivatives	Carboxylic acids and derivatives	Amino acids, peptides, and analogues		41.2	26.3	275.1034, 289.0706, 293.1149, 293.1235, 439.3142, 451.9178, 494.6019, 504.1656, 515.2125, 537.2548	2M-H	C9H16N4O7	-4.44733	1.52308	0.00089829	0.00582464	6.0342	65.5351	87750	1338.98	81250.3	106938	75062.1	1362.28	1426.69	1227.97
0.73_176.0564m/z	176.056	0.7286	neg	4-Hydroxyproline	HMDB0000725	Organic acids and derivatives	Carboxylic acids and derivatives	Amino acids, peptides, and analogues	C01157	55.2	77	131.0461, 132.0415, 132.0668, 145.0621, 146.0461, 155.6681, 158.0460, 158.2136, 158.9253, 176.0566	M+FA-H	C5H9NO3	-0.310915	1.49482	0.00236916	0.0106524	-1.01821	0.493727	82354.4	166801	83443.3	84906.7	78713.4	142453	179077	178874
3.38_308.0778m/z	308.078	3.38282	neg	N-Feruloylaspartic acid	HMDB0040830	Organic acids and derivatives	Carboxylic acids and derivatives	Amino acids, peptides, and analogues		51.9	63.9	233.0043, 240.9286, 240.9817, 246.0777, 262.0725, 262.0994, 264.0872, 290.0668, 290.0971, 308.0757	M-H	C14H15NO7	0.836628	1.4089	0.0399664	0.0778921	-0.660694	0.632574	149570	236446	156966	107334	184409	272754	216860	219725
1.23_304.1499m/z	304.15	1.226	pos	N5-Acetyl-N2-gamma-L-glutamyl-L-ornithine	HMDB0039423	Organic acids and derivatives	Carboxylic acids and derivatives	Amino acids, peptides, and analogues		55.1	82	223.1075, 240.1918, 241.1179, 272.8268, 286.1395, 287.0544, 287.0707, 287.1243, 287.9044, 304.1499	M+H	C12H21N3O6	-1.42674	1.34676	0.00706664	0.022072	0.944067	1.92394	147312	76567.6	124994	159827	157114	91935.5	63534.8	74232.5
0.81_277.1025m/z	277.103	0.808417	pos	Distichonic acid A	HMDB0038752	Organic acids and derivatives	Carboxylic acids and derivatives	Amino acids, peptides, and analogues		40.8	10.7	242.0651, 244.0745, 258.0949, 259.0386, 259.0944, 260.0756, 276.0717, 276.1048, 277.0490, 277.1053	M+H-H2O	C10H18N2O8	-1.78577	1.30901	0.0185545	0.0439995	0.846203	1.79776	158411	88115.7	134263	146974	193996	90716.8	83167.2	90463.2
3.76_260.1368n	261.144	3.76427	pos	gamma-Glutamylisoleucine	HMDB0011170	Organic acids and derivatives	Carboxylic acids and derivatives	Amino acids, peptides, and analogues		50.9	59.1	215.1400, 218.6733, 224.0915, 234.2697, 243.1343, 244.1177, 245.1241, 261.0782, 261.1303, 261.1435	M+H, M+Na	C11H20N2O5	-1.69052	1.27502	0.0113409	0.0307027	1.24589	2.37164	112032	47238.1	102432	94112.4	139552	55033.9	40471.5	46208.9
4.77_251.0788n	252.086	4.7682	pos	N-Carboxyacetyl-D-phenylalanine	HMDB0039102	Organic acids and derivatives	Carboxylic acids and derivatives	Amino acids, peptides, and analogues		51.7	64	210.1095, 213.9003, 216.0654, 226.4694, 229.2407, 234.0755, 238.5377, 246.4665, 251.1261, 252.0856	M+H, M+Na, M+H-H2O	C12H13NO5	-2.11796	1.23097	0.0059136	0.0195325	0.677058	1.59888	157010	98200	139054	175390	156586	93922.9	95919.6	104758
4.46_345.1438m/z	345.144	4.46283	pos	N-(4-Hydroxycinnamoyl)tyrosine	HMDB0039502	Organic acids and derivatives	Carboxylic acids and derivatives	Amino acids, peptides, and analogues		44	26.9	327.1346, 328.1159, 331.1284, 344.1480, 344.1583, 344.1754, 345.0632, 345.1043, 345.1128, 345.1449	M+NH4	C18H17NO5	-1.99654	1.14784	0.0156519	0.0388571	-0.399027	0.75837	168238	221841	176650	183541	144521	231921	212422	221181
1.32_142.0510m/z	142.051	1.317	neg	Acetylhomoserine	HMDB0029423	Organic acids and derivatives	Carboxylic acids and derivatives	Amino acids, peptides, and analogues		49.5	55.2	114.0560, 115.0403, 123.6431, 125.0245, 140.1734, 141.0118, 141.0211, 141.9127, 142.0397, 142.0510	M-H2O-H	C6H11NO4	0.219879	1.12653	0.00120366	0.00698497	0.985129	1.97949	95859.4	48426.3	100888	100887	85802.7	53445.7	48276.9	43556.4
0.73_147.0532n	146.046	0.7286	neg	L-Glutamic acid	HMDB0000148	Organic acids and derivatives	Carboxylic acids and derivatives	Amino acids, peptides, and analogues	C00025	50.2	57.1	84.9200, 85.0295, 85.0592, 92.1439, 95.2775, 101.0244, 111.0090, 115.5594, 127.0513, 128.0354	M-H2O-H, M-H	C5H9NO4	0.0213699	1.10556	0.0192578	0.045266	0.434747	1.35167	193284	142996	194563	198964	186325	118590	148869	161529
0.73_132.0535n	131.046	0.7286	neg	L-Asparagine	HMDB0000168	Organic acids and derivatives	Carboxylic acids and derivatives	Amino acids, peptides, and analogues	C00152	50.8	55.7	114.0197, 114.0279, 115.0037, 115.3294, 116.5357, 119.1524, 128.0227, 130.0100, 131.0355, 131.0462	M-H2O-H, M-H	C4H8N2O3	0.134177	1.09346	0.0208809	0.047953	1.87025	3.65596	68090	18624.4	88681.7	46352.8	69235.4	8913.31	27636	19323.8
4.37_222.0893n	221.082	4.37122	neg	(Z)-3-(2,4,5-Trimethoxyphenyl)-2-propenal	HMDB0038563	Phenylpropanoids and polyketides	Cinnamaldehydes	Unclassified		42.6	25.1	175.0761, 175.0890, 184.3815, 185.0535, 185.0619, 185.0773, 188.0476, 189.6004, 202.0636, 203.0712	M-H2O-H, M-H	C12H14O4	0.243952	1.2467	4.47083e-05	0.00129988	9.02239	520.009	56894.2	109.41	56115.8	62400.5	52166.4	71.1896	223.609	33.4317
2.27_148.0522n	166.086	2.26555	pos	trans-Cinnamic acid	HMDB0000930	Phenylpropanoids and polyketides	Cinnamic acids and derivatives	Cinnamic acids	C10438	46.2	41.5	131.9749, 132.0654, 148.0395, 148.0754, 148.9585, 148.9770, 148.9884, 149.0233, 149.0345, 149.0597	M+H, M+NH4, M+H-H2O	C9H8O2	-1.32562	3.50495	0.000458936	0.00396978	0.979551	1.97185	922565	467867	843844	932291	991559	474074	470449	459078
4.16_239.0562m/z	239.056	4.15932	neg	Isoferulic acid	HMDB0000955	Phenylpropanoids and polyketides	Cinnamic acids and derivatives	Hydroxycinnamic acids and derivatives	C10470	55.8	80.4	177.0721, 179.0351, 189.3451, 193.0507, 193.0722, 195.0664, 208.7571, 217.2967, 221.0459, 239.0563	M+FA-H	C10H10O4	0.313433	2.89943	9.01067e-05	0.00171569	1.31353	2.48549	514953	207184	549796	511762	483300	205434	207561	208556
0.90_799.2365m/z	799.236	0.90045	neg	Raphanusol A	HMDB0039175	Phenylpropanoids and polyketides	Cinnamic acids and derivatives	Hydroxycinnamic acids and derivatives		36	0	540.3904, 540.5850, 578.7645, 589.6030, 598.3428, 606.8997, 610.7922, 637.8621, 775.0195, 799.2365	M+FA-H	C34H42O19	8.28911	2.22395	0.0204753	0.0473212	0.852907	1.80614	456554	252779	362283	493573	513807	283614	198357	276367
4.72_194.0576n	177.054	4.72463	pos	trans-Ferulic acid	HMDB0000954	Phenylpropanoids and polyketides	Cinnamic acids and derivatives	Hydroxycinnamic acids and derivatives	C01494	49.9	53.8	149.0475, 149.0597, 149.0713, 152.1614, 152.2115, 158.0594, 162.0309, 163.0389, 176.0712, 177.0545	M+H-H2O, M+H	C10H10O4	-1.67835	2.09188	0.000741051	0.00523597	1.64091	3.11862	239289	76729.2	217277	259536	241054	101582	65973.2	62631.9
4.01_401.1092m/z	401.109	4.0106	neg	1-O-Feruloylglucose	HMDB0036938	Phenylpropanoids and polyketides	Cinnamic acids and derivatives	Hydroxycinnamic acids and derivatives		49.3	49.4	333.1902, 341.0881, 343.0460, 345.9906, 355.1013, 355.1764, 357.0826, 400.1437, 401.0029, 401.1080	M+FA-H	C16H20O9	0.696639	1.55617	0.00095983	0.00606827	-2.1605	0.223678	26052.8	116474	15053.7	26837.1	36267.6	130572	101563	117289
0.84_164.0470n	182.081	0.8442	pos	4-Hydroxycinnamic acid	HMDB0002035	Phenylpropanoids and polyketides	Cinnamic acids and derivatives	Hydroxycinnamic acids and derivatives	C00811	51.7	62.8	129.0179, 137.0596, 142.0348, 142.9662, 147.0440, 147.0563, 149.0273, 164.0706, 165.0194, 165.0546	M+H, M+NH4	C9H8O3	-1.93965	1.40843	0.0382567	0.0753563	0.567291	1.48174	265167	178957	264875	219106	311521	197706	166811	172353
4.07_148.0522n	166.086	4.07172	pos	Cinnamic acid	HMDB0000567	Phenylpropanoids and polyketides	Cinnamic acids and derivatives	Cinnamic acids	C10438	47.8	42.2	143.9973, 147.0439, 149.0599, 149.0956, 165.0541, 165.0910, 165.1275, 165.1387, 166.0491, 166.0861	M+H-H2O, M+NH4	C9H8O2	-1.64458	1.27614	0.00060745	0.00465828	1.37451	2.5928	98166.7	37861.3	93718.5	103624	97157.2	47507.1	28737.1	37339.7
10.58_735.2075m/z	735.207	10.5825	neg	1,2-Disinapoylgentiobiose	HMDB0030335	Phenylpropanoids and polyketides	Cinnamic acids and derivatives	Hydroxycinnamic acids and derivatives		37.2	0	277.2141, 279.2328, 290.1495, 315.0500, 329.2334, 595.2891, 633.2281, 718.9151, 734.4732, 735.2094	M-H2O-H	C34H42O19	-8.8746	1.20195	0.00875748	0.0256376	4.19585	18.3263	60251.6	3287.71	36800.9	73874.5	70079.5	6352.91	3321.57	188.646
5.21_605.1881m/z	605.188	5.20548	neg	Isoacteoside	HMDB0041025	Phenylpropanoids and polyketides	Cinnamic acids and derivatives	Hydroxycinnamic acids and derivatives		38.1	0		M-H2O-H	C29H36O15	0.772502	1.14895	0.00197657	0.00951306	-1.16073	0.447286	40237.3	89958.7	40297.7	42333.6	38080.6	76397.4	95854.7	97624
2.78_313.0550m/z	313.055	2.77975	pos	Cis-Caffeoyl tartaric acid	HMDB0029276	Phenylpropanoids and polyketides	Cinnamic acids and derivatives	Hydroxycinnamic acids and derivatives		49.3	51.2	267.0498, 276.3384, 277.0343, 277.6287, 286.3173, 295.0443, 299.3575, 303.4126, 312.1272, 313.0553	M+H	C13H12O9	-1.25797	1.04182	0.000265056	0.00298915	4.0851	16.9722	42474.3	2502.58	39241.1	49018.1	39163.7	2068.83	2153.72	3285.18
4.37_431.1196m/z	431.12	4.37122	neg	1-O-Sinapoylglucose	HMDB0041175	Phenylpropanoids and polyketides	Cinnamic acids and derivatives	Hydroxycinnamic acids and derivatives		42.1	34.5	327.0525, 331.1763, 363.1663, 385.1094, 385.1491, 386.1912, 430.2076, 430.2422, 431.1000, 431.1084	M+FA-H	C17H22O10	0.349835	1.02231	4.67437e-05	0.00131997	-6.12417	0.0143364	555.058	38716.6	899.156	460.898	305.119	34827.8	41594.8	39727.1
4.79_304.0948n	303.088	4.7868	neg	(R)-Heraclenol	HMDB0030745	Phenylpropanoids and polyketides	Coumarins and derivatives	Furanocoumarins		46.4	34.9	241.0869, 242.0585, 244.0740, 259.0974, 261.0769, 269.0445, 270.0533, 285.0767, 288.0641, 303.0876	M-H, M+FA-H, 2M-H	C16H16O6	0.422467	4.8935	2.89046e-06	0.000397286	4.7508	26.9237	904820	33606.9	948079	877834	888548	47753.1	25176.4	27891.1
4.35_245.0818m/z	245.082	4.35228	neg	Marmesin	HMDB0030786	Phenylpropanoids and polyketides	Coumarins and derivatives	Furanocoumarins	C09276	48.3	44.8	201.0923, 202.0640, 202.0819, 203.0716, 212.0479, 217.0503, 217.0872, 227.0718, 230.0580, 245.0820	M-H	C14H14O4	-0.439834	2.48698	3.05347e-05	0.00109617	42.7673	7.48573e+12	225751	3.01575e-08	224532	244972	207748	3.01575e-08	3.01575e-08	3.01575e-08
4.66_292.0948n	273.077	4.65703	neg	trans-Grandmarin	HMDB0039030	Phenylpropanoids and polyketides	Coumarins and derivatives	Pyranocoumarins		51.1	58.6	201.0922, 205.0871, 211.0762, 213.0553, 214.0633, 215.0348, 229.0870, 231.0663, 255.0665, 273.0770	M-H2O-H, M+FA-H	C15H16O6	0.516581	1.92652	0.000272753	0.00304012	6.30162	78.8818	138505	1755.85	121787	160170	133558	1347.54	2331.16	1588.87
5.63_406.1267n	405.119	5.6314	neg	Edulisin VI	HMDB0041265	Phenylpropanoids and polyketides	Coumarins and derivatives	Furanocoumarins		53.6	72.2	244.0927, 247.0551, 249.2062, 249.3672, 267.0669, 285.0772, 315.5381, 331.1710, 359.2799, 405.1185	M-H, M+FA-H	C20H22O9	0.68935	1.66454	7.59238e-05	0.00159395	7.80596	223.783	101868	455.21	95238.8	114017	96349.3	332.969	767.742	264.919
3.70_324.0841n	307.081	3.69888	pos	Mahaleboside	HMDB0032984	Phenylpropanoids and polyketides	Coumarins and derivatives	Coumarin glycosides		40.1	5.19	233.2934, 243.1703, 259.0607, 261.0761, 262.0016, 269.9919, 289.0704, 300.5844, 306.9616, 307.0804	M+H-H2O, M+Na	C15H16O8	-1.3768	1.65779	0.000127085	0.00203323	7.90111	239.041	101218	423.436	96128.6	114854	92672.5	274.424	555.769	440.114
4.55_464.1319n	509.129	4.54745	neg	Hesperetin 7-glucoside	HMDB0030747	Lignans, neolignans and related compounds	Cyclobutane lignans	Unclassified		39.7	0	289.4329, 308.9173, 310.0509, 325.0726, 326.6195, 355.0832, 371.1927, 384.7893, 430.0883, 445.1142	M-H2O-H, M+FA-H, M-H, 2M-H	C22H24O11	0.0624787	1.51164	0.0124528	0.0328562	-1.94832	0.259117	32133	124009	38050.7	26652.6	31695.6	163853	92510.7	115664
4.35_137.0243m/z	137.024	4.35228	neg	Ascladiol	HMDB0029610	Organoheterocyclic compounds	Dihydrofurans	Furanones		52.3	65.1	108.0218, 109.0295, 109.0370, 113.5776, 117.1200, 118.3590, 123.6507, 128.0959, 136.8625, 137.0245	M-H2O-H	C7H8O4	-0.818878	1.65006	1.25102e-06	0.000262815	4.59674	24.1968	103302	4269.25	101774	107473	100660	3909.74	4407.06	4490.95
5.47_422.2153n	467.214	5.47382	neg	1-Octen-3-yl primeveroside	HMDB0032960	Lipids and lipid-like molecules	Fatty Acyls	Fatty acyl glycosides		55.4	78.4	203.0566, 215.0557, 233.0666, 271.1542, 289.1657, 289.1988, 293.0879, 328.2224, 346.2321, 421.2079	M-H, M+FA-H	C19H34O10	0.252928	6.10539	0.0451567	0.0856518	0.985687	1.98026	3.32274e+06	1.67794e+06	2.94719e+06	3.79585e+06	3.22519e+06	2.70271e+06	1.24208e+06	1.08903e+06
5.59_416.2049n	415.198	5.58627	neg	Ethyl 7-epi-12-hydroxyjasmonate glucoside	HMDB0036340	Lipids and lipid-like molecules	Fatty Acyls	Fatty acyl glycosides		52.2	63.3	331.1150, 343.2126, 353.1983, 355.1763, 356.1812, 370.2590, 371.1700, 373.1864, 374.1925, 415.1973	M-H, M+FA-H	C20H32O9	0.525733	3.38914	0.00049623	0.00413298	1.16874	2.24816	766341	340876	699553	768289	831182	364239	347875	310512
4.49_388.1726n	411.162	4.48525	pos	7-Epi-12-hydroxyjasmonic acid glucoside	HMDB0040706	Lipids and lipid-like molecules	Fatty Acyls	Fatty acyl glycosides		45.7	34.4	281.8157, 311.8192, 338.9469, 342.2077, 376.8646, 378.9218, 409.3745, 410.0736, 410.1804, 411.1618	M+Na, M+K, M+NH4	C18H28O9	-1.86168	2.92546	0.0134811	0.0347692	2.22756	4.68341	436846	93275.2	597797	365032	347710	115917	81965.2	81943.4
5.27_374.1935n	397.183	5.27367	pos	6-Epi-7-isocucurbic acid glucoside	HMDB0029782	Lipids and lipid-like molecules	Fatty Acyls	Fatty acyl glycosides		47	40.8	282.7549, 300.2835, 330.8635, 357.0556, 377.0827, 379.9241, 396.2108, 397.1019, 397.1318, 397.1830	M+Na, M+K, M+NH4	C18H30O8	-1.60068	2.73212	0.000114729	0.00193507	3.32265	10.005	304013	30386.2	292703	339609	279728	32312.3	30676.8	28169.4
10.44_294.2197n	293.212	10.4396	neg	2-Hydroxylinolenic acid	HMDB0031103	Lipids and lipid-like molecules	Fatty Acyls	Lineolic acids and derivatives		54.7	77.1	256.1325, 264.1705, 274.1895, 275.2018, 275.2338, 292.1675, 292.2002, 293.1411, 293.1790, 293.2124	M-H, 2M-H	C18H30O3	0.732702	2.66126	0.030498	0.0632802	-0.418768	0.748063	896805	1.19884e+06	922979	931850	835586	1.08282e+06	1.14499e+06	1.3687e+06
4.42_518.2364n	563.235	4.4153	neg	6S,9R-Dihydroxy-4,7E-megastigmadien-3-one 9-[apiosyl-(1->6)-glucoside]	HMDB0029773	Lipids and lipid-like molecules	Fatty Acyls	Fatty acyl glycosides		44.2	22.5	309.0385, 365.1440, 385.1870, 449.1084, 471.0912, 475.1234, 479.1217, 517.0962, 517.1050, 517.2295	M-H, M+FA-H	C24H38O12	0.0811331	2.12894	0.0343328	0.0694021	1.0579	2.08189	374758	180008	306512	359431	458331	265486	134272	140267
4.31_388.2092n	411.198	4.30993	pos	Dihydroroseoside	HMDB0040614	Lipids and lipid-like molecules	Fatty Acyls	Fatty acyl glycosides		40.9	8.67	289.0337, 306.0307, 325.1391, 351.4584, 377.9518, 388.7978, 398.2827, 410.0966, 411.1613, 411.1987	M+H-H2O, M+Na	C19H32O8	-1.43776	1.81169	0.0138758	0.0355511	1.48357	2.7964	205696	73557.3	170805	188648	257634	107856	53685.6	59130.4
4.74_549.2537m/z	549.254	4.7444	neg	(3S,7E,9R)-4,7-Megastigmadiene-3,9-diol 9-[apiosyl-(1->6)-glucoside]	HMDB0029766	Lipids and lipid-like molecules	Fatty Acyls	Fatty acyl glycosides		50	57.7	236.9392, 240.1545, 246.8407, 270.0054, 354.1243, 367.1403, 388.8997, 413.1442, 503.2504, 549.2496	M+FA-H	C24H40O11	-3.01473	1.665	0.000123531	0.00201009	-1.9205	0.264163	36444.2	137961	32207.7	34823.6	42301.4	131912	150343	131629
11.79_295.2279m/z	295.228	11.7889	neg	12-Hydroxy-8,10-octadecadienoic acid	HMDB0029998	Lipids and lipid-like molecules	Fatty Acyls	Lineolic acids and derivatives		48	42.9	173.5483, 181.9606, 196.9478, 199.3127, 201.8534, 241.3389, 249.2222, 268.2536, 295.1962, 295.2278	M-H	C18H32O3	0.129181	1.39363	0.0239922	0.0530511	0.843173	1.79399	183053	102037	196506	139760	212895	113334	95045.9	97731.4
10.79_279.2314m/z	279.231	10.7856	pos	Avenoleic acid	HMDB0029978	Lipids and lipid-like molecules	Fatty Acyls	Lineolic acids and derivatives		54.4	76.8	195.1380, 205.1584, 209.1534, 223.1690, 243.2108, 245.2258, 261.2206, 263.2372, 279.0953, 279.2317	M+H-H2O	C18H32O3	-1.5902	1.22136	0.000328186	0.00331822	0.842771	1.79349	124502	69418.6	125777	117246	130482	64049.2	73645.2	70561.5
4.27_303.1449m/z	303.145	4.2673	neg	Butyl (S)-3-hydroxybutyrate glucoside	HMDB0031694	Lipids and lipid-like molecules	Fatty Acyls	Fatty acyl glycosides		45.4	33.9	243.1238, 268.0836, 285.0402, 285.1259, 285.1339, 286.0933, 302.1515, 303.0508, 303.0875, 303.1447	M-H2O-H	C14H26O8	0.0418286	1.1884	0.00579292	0.0192669	1.11626	2.16784	101640	46885.3	118572	101798	84549.3	43325.3	52208.5	45122.2
5.65_518.2356n	541.225	5.65358	pos	Vomifoliol 9-[xylosyl-(1->6)-glucoside]	HMDB0035520	Lipids and lipid-like molecules	Fatty Acyls	Fatty acyl glycosides		39	1.11	402.6935, 428.8963, 439.4993, 479.2248, 501.0998, 501.6765, 502.6031, 541.1379, 541.1500, 541.2263	M+NH4, M+Na, M+H-H2O	C24H38O12	-1.48968	1.18498	6.00596e-05	0.00143932	2.24013	4.72441	65119.9	13783.7	64866.1	60808.7	69685	15989.9	11307.9	14053.4
11.01_623.3805m/z	623.381	11.0125	neg	Asparagoside A	HMDB0030046	Lipids and lipid-like molecules	Fatty Acyls	Fatty acids and conjugates		45.9	31.7	509.0258, 545.5826, 553.9210, 559.3722, 573.1928, 577.3750, 604.5970, 606.1547, 616.0759, 623.3748	M+FA-H	C33H54O8	0.773481	1.18367	0.00675973	0.0214064	-7.76082	0.00461062	252.144	54687.6	513.858	50.5072	192.066	35205.7	71562	57295.2
3.65_457.1932m/z	457.193	3.65355	neg	Isopentyl gentiobioside	HMDB0041512	Lipids and lipid-like molecules	Fatty Acyls	Fatty acyl glycosides		51.8	61.4	342.0740, 342.1122, 355.0431, 367.4714, 411.1321, 411.1877, 456.1398, 456.1456, 457.0930, 457.1938	M+FA-H	C17H32O11	1.25822	1.11769	0.00134183	0.00747136	7.78522	220.589	47055	213.315	36014.2	49090.1	56060.6	327.219	156.681	156.044
4.57_561.2552m/z	561.255	4.56885	neg	Eriojaposide B	HMDB0038029	Lipids and lipid-like molecules	Fatty Acyls	Fatty acyl glycosides		53.3	69.9	413.1824, 429.2118, 493.1698, 493.2306, 501.2379, 515.2144, 518.1266, 519.2418, 561.0848, 561.2605	M+FA-H	C25H40O11	-0.056353	1.11466	0.0269983	0.0577328	1.627	3.08871	77396.1	25057.8	59112.4	68413.4	104663	38008.9	17477.6	19686.8
5.61_291.1948m/z	291.195	5.6078	pos	Corchorifatty acid A	HMDB0032664	Lipids and lipid-like molecules	Fatty Acyls	Lineolic acids and derivatives		52	66.1	161.0958, 163.1117, 165.0544, 175.1120, 217.1585, 255.1728, 273.1848, 274.2164, 291.0861, 291.1953	M+H-H2O	C18H28O4	-2.05194	1.0404	0.00136516	0.00755562	-0.701859	0.61478	64592.2	105066	62334.3	69269.5	62172.8	101547	114059	99590.9
4.35_290.0791n	289.072	4.35228	neg	Luteoforol	HMDB0041310	Phenylpropanoids and polyketides	Flavonoids	Flavans	C05907	44.4	28.4	212.0460, 217.0873, 221.0817, 227.0717, 230.0591, 231.0305, 245.0820, 247.0608, 271.0619, 289.0720	M-H, M+FA-H, 2M-H	C15H14O6	0.194288	43.5196	9.9382e-06	0.000655816	12.9577	7955.24	6.90103e+07	8674.82	6.70237e+07	7.39409e+07	6.60663e+07	14681.4	5853.02	5490.01
4.35_290.0784n	291.086	4.35305	pos	Catechin	HMDB0002780	Phenylpropanoids and polyketides	Flavonoids	Flavans	C06562	57.5	92.6	179.0701, 181.0497, 189.0538, 203.0698, 205.0859, 207.0647, 231.0646, 249.0756, 273.0751, 291.0872	M+H, M+Na, M+H-H2O	C15H14O6	-2.09973	28.7197	5.19649e-07	0.000186612	11.4989	2894.19	3.00037e+07	10366.9	2.90994e+07	3.08822e+07	3.00295e+07	12841.5	9464.32	8794.75
4.18_578.1427n	577.135	4.18128	neg	Procyanidin B1	HMDB0029754	Phenylpropanoids and polyketides	Flavonoids	Biflavonoids and polyflavonoids		57	89	381.0977, 393.0956, 407.0774, 425.0883, 439.1025, 451.1044, 465.1037, 533.1511, 559.1246, 577.1364	M-H, 2M-H	C30H26O12	0.389451	24.8753	0.000156304	0.00225153	11.2559	2445.48	2.27275e+07	9293.69	2.11406e+07	2.6001e+07	2.10409e+07	10853	8127.6	8900.51
4.18_578.1414n	579.149	4.17948	pos	Procyanidin B2	HMDB0033973	Phenylpropanoids and polyketides	Flavonoids	Biflavonoids and polyflavonoids	C17639	54.2	74	409.0916, 411.1067, 421.0919, 423.1086, 427.1017, 439.1009, 441.1188, 543.1279, 561.1400, 579.1495	M+H, M+Na, M+K	C30H26O12	-1.85812	18.7266	3.5671e-05	0.00118329	10.0722	1076.57	1.28186e+07	11906.9	1.20748e+07	1.40819e+07	1.22991e+07	15876.5	8465.25	11379
4.35_865.1983m/z	865.198	4.35228	neg	Procyanidin C1	HMDB0038370	Phenylpropanoids and polyketides	Flavonoids	Biflavonoids and polyflavonoids	C17624	56.8	85.3	525.0840, 543.0925, 561.1039, 575.1202, 577.1363, 587.1218, 695.1414, 713.1528, 739.1694, 865.1991	M-H	C45H38O18	-0.23434	12.9048	0.00102824	0.00632554	10.664	1622.48	6.21735e+06	3832	5.94092e+06	7.59164e+06	5.11951e+06	6777.85	1088.14	3630.02
4.94_576.1256n	577.133	4.94327	pos	Proanthocyanidin A2	HMDB0037655	Phenylpropanoids and polyketides	Flavonoids	Biflavonoids and polyflavonoids	C10237	55.3	84.9	421.0907, 425.0865, 433.0924, 437.0866, 451.1032, 559.1276, 575.9294, 576.1235, 576.2079, 577.1351	M+H, M+Na, M+K	C30H24O12	-1.98813	11.7042	4.14181e-05	0.00127007	8.48879	359.235	5.01738e+06	13966.8	5.06099e+06	5.44012e+06	4.55102e+06	13500.7	11296.9	17102.9
4.94_575.1195m/z	575.119	4.94005	neg	6''-O-p-Coumaroyltrifolin	HMDB0040689	Phenylpropanoids and polyketides	Flavonoids	Flavonoid glycosides		50.2	54.8	407.0773, 413.0897, 423.0720, 437.0887, 449.0879, 452.0742, 507.1145, 552.2689, 552.7701, 575.1196	M-H2O-H	C30H26O13	-0.024297	11.4594	0.000104213	0.00184209	6.74873	107.54	4.85667e+06	45161.4	4.70542e+06	5.45739e+06	4.40718e+06	73949.7	33287.3	28247.1
4.70_578.1428n	577.135	4.70082	neg	Procyanidin B6	HMDB0038367	Phenylpropanoids and polyketides	Flavonoids	Flavans		58	91.8	289.0720, 299.0588, 329.0656, 339.0881, 381.0987, 407.0776, 425.0878, 439.1046, 451.1054, 577.1356	M-H, M+FA-H	C30H26O12	0.583164	10.5363	0.00113848	0.00675488	10.7142	1679.93	4.15205e+06	2471.56	3.49258e+06	5.12948e+06	3.83408e+06	2876.89	1624.8	2912.99
4.68_578.1403n	579.148	4.68152	pos	Procyanidin B3	HMDB0033974	Phenylpropanoids and polyketides	Flavonoids	Biflavonoids and polyflavonoids		55.5	85.1	409.0913, 411.1077, 421.0905, 427.1020, 435.1072, 439.1012, 441.1217, 453.1173, 561.1378, 579.1483	M+H, M+Na	C30H26O12	-3.69595	8.09456	0.000519729	0.00424206	7.60746	195.018	2.43902e+06	12506.6	2.1393e+06	2.90863e+06	2.26914e+06	19742.2	8831.31	8946.47
4.74_464.0958n	463.089	4.7444	neg	Quercetin 3-galactoside	HMDB0030775	Phenylpropanoids and polyketides	Flavonoids	Flavonoid glycosides	C10073	58.1	95.8	302.0390, 309.1184, 315.0149, 330.0381, 343.0454, 382.8129, 395.1069, 395.1226, 406.8476, 463.0885	M-H, 2M-H	C21H20O12	0.678432	7.48748	7.74233e-06	0.000594487	6.26653	76.9866	2.06904e+06	26875.3	1.93315e+06	2.14851e+06	2.12545e+06	45911.5	13833.6	20880.8
4.75_464.0945n	465.102	4.74608	pos	Quercetin 4'-glucoside	HMDB0037932	Phenylpropanoids and polyketides	Flavonoids	Flavonoid glycosides		42.5	16.2	88.8601, 136.5234, 173.0206, 192.9944, 258.3033, 287.0519, 301.0709, 301.0902, 302.0741, 465.1003	M+H, M+K, M+Na	C21H20O12	-2.05644	7.08247	1.52691e-05	0.000810405	8.69172	413.492	1.83361e+06	4434.44	1.70149e+06	1.84486e+06	1.95447e+06	6583.03	2965.56	3754.75
4.37_449.1091m/z	449.109	4.37122	neg	Neocarthamin	HMDB0037476	Phenylpropanoids and polyketides	Flavonoids	Flavonoid glycosides		53	67.1	259.0594, 269.0458, 286.0481, 287.0564, 311.0567, 342.0598, 355.0676, 421.1121, 431.0985, 449.1095	M-H	C21H22O11	0.471684	6.62501	0.000829961	0.00556844	2.616	6.1305	1.95133e+06	318300	1.70601e+06	2.28942e+06	1.85857e+06	405737	249239	299923
4.77_304.0940n	305.101	4.7682	pos	4'-O-methyl-(-)-epicatechin	HMDB0029179	Phenylpropanoids and polyketides	Flavonoids	Flavans		47.9	44.9	221.0808, 238.3106, 245.0819, 259.0597, 263.0916, 287.0911, 304.0524, 305.0539, 305.0630, 305.1013	M+H, M+Na, M+H-H2O	C16H16O6	-2.13771	5.8832	4.8809e-06	0.000480325	4.76091	27.113	1.30809e+06	48245.8	1.37253e+06	1.24483e+06	1.3069e+06	65612.5	37737.3	41387.6
4.57_595.1308m/z	595.131	4.56885	neg	Quercetin 3-glucoside 7-xyloside	HMDB0037364	Phenylpropanoids and polyketides	Flavonoids	Flavonoid glycosides		42.3	13.8	309.0620, 327.0722, 353.0876, 371.0622, 389.0731, 389.1812, 397.0767, 415.0886, 594.1576, 595.1306	M-H	C26H28O16	0.635257	5.80531	0.0263949	0.0567988	1.25051	2.37926	2.43806e+06	1.02472e+06	2.04382e+06	2.74078e+06	2.52958e+06	1.7354e+06	635868	702880
4.05_609.1615n	610.169	4.05217	pos	3-Ferulylpelargonidin 5-glucoside	HMDB0038088	Phenylpropanoids and polyketides	Flavonoids	Flavonoid glycosides		39.7	4.57	383.0913, 446.0897, 454.1280, 463.1169, 472.1381, 481.1273, 503.1105, 521.1223, 592.1590, 610.1700	M+H, M+Na	C31H29O13+	1.08525	5.62591	9.06134e-05	0.00171689	10.8456	1840.16	1.15937e+06	630.037	1.27904e+06	1.17107e+06	1.02799e+06	430.909	840.715	618.486
4.35_580.1564n	603.146	4.35305	pos	Gambiriin A1	HMDB0038357	Phenylpropanoids and polyketides	Flavonoids	Flavans		38.6	0	384.8237, 394.0710, 412.8233, 539.5591, 563.0980, 581.7291, 593.9888, 602.1310, 602.2315, 603.1467	M+NH4, M+Na	C30H28O12	-2.97361	4.95239	3.28158e-06	0.00041654	10.9423	1967.66	893058	453.868	866482	941592	871100	645.578	213.426	502.6
4.39_863.1830m/z	863.183	4.39358	neg	Cinnamtannin D1	HMDB0037673	Phenylpropanoids and polyketides	Flavonoids	Biflavonoids and polyflavonoids	C17632	49	58.8	447.0723, 449.0881, 453.0845, 559.0882, 573.1052, 575.1208, 693.1204, 711.1345, 737.1531, 863.1826	M-H	C45H36O18	0.164634	4.82499	0.000444853	0.00390097	10.9511	1979.76	860945	434.874	893484	982144	707207	574.787	152.673	577.162
4.81_863.1827m/z	863.183	4.80918	neg	Gallocatechin-(4alpha->8)-catechin-(4alpha->8)-catechin	HMDB0038374	Phenylpropanoids and polyketides	Flavonoids	Biflavonoids and polyflavonoids		37.1	0	451.0653, 452.0727, 539.0989, 559.0878, 573.1046, 575.1195, 693.1266, 711.1356, 737.1509, 863.1825	M-H2O-H	C45H38O19	-0.174084	4.75976	0.000572193	0.00449338	7.22071	149.16	845276	5666.93	788449	1.01124e+06	736139	7644.06	3975.64	5381.08
4.24_360.1434m/z	360.143	4.24482	pos	Zapotin	HMDB0029461	Phenylpropanoids and polyketides	Flavonoids	O-methylated flavonoids		49.8	55	227.1749, 299.0907, 307.0963, 325.1052, 342.1318, 343.1166, 359.1276, 359.1619, 359.1673, 360.1432	M+NH4	C19H18O6	-2.27362	4.33284	0.00010704	0.00186611	8.1926	292.563	690336	2359.62	663441	778217	629351	1808.88	2637.5	2632.47
4.01_452.1322n	451.125	4.0106	neg	Catechin 3'-glucoside	HMDB0037946	Phenylpropanoids and polyketides	Flavonoids	Flavonoid glycosides		52.2	64.2	289.0719, 313.0724, 314.9329, 331.0829, 355.0819, 357.0831, 407.0782, 433.1160, 450.1040, 451.1257	M-H, M+FA-H	C21H24O11	0.655495	4.23741	0.000465576	0.00400421	9.49697	722.556	665149	920.55	738076	539117	718255	1055.85	1048.02	657.783
4.16_817.1990m/z	817.199	4.15932	neg	Kaempferol 3-sophorotrioside	HMDB0032008	Phenylpropanoids and polyketides	Flavonoids	Flavonoid glycosides		37.4	0	289.0415, 289.0720, 299.0570, 339.0905, 407.0774, 425.0883, 439.1057, 451.1038, 577.1362, 817.2002	M+FA-H	C33H40O21	-7.05914	4.10624	9.93262e-05	0.0017919	22.9251	7.96406e+06	617673	0.0775575	603443	692382	557194	0.232673	3.01575e-08	3.01575e-08
4.44_562.1468n	563.154	4.44023	pos	Epifisetinidol-(4beta->8)-catechin	HMDB0032007	Phenylpropanoids and polyketides	Flavonoids	Biflavonoids and polyflavonoids		50.8	56.6	301.0697, 303.0866, 393.0966, 395.1136, 409.0928, 411.1078, 427.1024, 437.1244, 439.1006, 563.1541	M+H, M+Na	C30H26O11	-1.29246	3.83942	0.00139528	0.00766404	8.85663	463.567	553949	1194.97	451698	688031	522118	1313.11	1370.89	900.912
3.70_609.1619n	610.169	3.69888	pos	Malvidin 3-glucoside-4-vinylphenol	HMDB0031968	Phenylpropanoids and polyketides	Flavonoids	Biflavonoids and polyflavonoids		44.2	27.7	364.0848, 383.0904, 454.1288, 463.1167, 472.1383, 481.1276, 503.1129, 521.1216, 592.1594, 610.1699	M+H, M+Na	C31H29O13+	1.7639	3.78098	7.324e-05	0.00157022	11.2403	2419.14	523180	216.267	575276	526539	467726	591.472	3.01575e-08	57.3286
4.90_595.1308m/z	595.131	4.89658	neg	Quercetin 3-xylosyl-(1->6)-glucoside	HMDB0040488	Phenylpropanoids and polyketides	Flavonoids	Flavonoid glycosides		40.1	3.37	353.0889, 371.0622, 389.0728, 397.0778, 397.1324, 415.0876, 445.0588, 551.3095, 594.2806, 595.1303	M-H	C26H28O16	0.604359	3.71123	0.00975261	0.0276496	1.63186	3.09912	803281	259196	687136	953536	769172	432849	164382	180358
4.99_478.1103n	501.1	4.98795	pos	Estragonoside	HMDB0033650	Phenylpropanoids and polyketides	Flavonoids	Flavonoid glycosides		46.7	39.3	60.1721, 62.3524, 106.8956, 114.6981, 155.5848, 259.8263, 321.1148, 339.1234, 409.4739, 501.1047	M+Na, M+K, M+H	C22H22O12	-1.76522	3.68979	2.14113e-05	0.000947889	6.67413	102.121	501579	4911.63	467634	541808	495295	4750.55	3672.19	6312.14
4.35_289.0702m/z	289.07	4.35305	pos	Norartocarpanone	HMDB0037314	Phenylpropanoids and polyketides	Flavonoids	Flavans		54.5	77.4	241.0504, 243.0651, 247.0585, 247.0909, 253.0498, 259.0598, 261.0754, 271.0601, 288.0589, 289.0708	M+H	C15H12O6	-1.73467	3.51156	6.075e-05	0.00144487	3.24268	9.46552	504177	53264.6	463667	547127	501737	69527.8	40953.7	49312.2
3.99_452.1309n	475.12	3.9859	pos	(-)-Epicatechin 6-C-glucoside	HMDB0037399	Phenylpropanoids and polyketides	Flavonoids	Flavonoid glycosides		50.1	57	291.0865, 301.0352, 301.0914, 315.0880, 412.0307, 417.1163, 435.1297, 452.1183, 453.0775, 453.1391	M+H, M+Na	C21H24O11	-2.20082	3.48519	0.00512876	0.0176992	6.84657	115.086	472876	4108.9	631136	343225	444268	4414.33	3488.46	4423.91
4.37_739.1878m/z	739.188	4.37122	neg	Kaempferol 2G-coumaroylrutinoside	HMDB0037577	Phenylpropanoids and polyketides	Flavonoids	Flavonoid glycosides		55.2	79.5	342.0592, 355.0687, 421.1146, 431.0982, 449.1093, 515.4791, 637.0338, 660.0905, 666.3684, 705.1520	M-H	C36H36O17	-0.168335	3.3557	0.000476552	0.00406085	6.53779	92.9119	421210	4533.43	373383	500400	389847	1714.2	3346.35	8539.76
4.79_864.1874n	865.195	4.79003	pos	Epicatechin-(4beta->6)-epicatechin-(2beta->7,4beta->8)-epicatechin	HMDB0035504	Phenylpropanoids and polyketides	Flavonoids	Biflavonoids and polyflavonoids		51.6	74.4	559.1204, 561.1046, 575.1155, 577.1339, 619.1427, 695.1381, 697.1506, 713.1494, 847.1937, 865.1952	M+H, M+Na	C45H36O18	-3.21296	3.34523	0.000681515	0.00497206	9.28263	622.801	416155	668.198	388835	501664	357965	773.47	921.661	309.462
5.03_607.1312m/z	607.131	5.0296	neg	Hypoletin 8-gentiobioside	HMDB0038824	Phenylpropanoids and polyketides	Flavonoids	Flavonoid glycosides		46.8	37.8	369.0845, 371.0622, 409.0785, 413.0734, 427.0895, 431.0819, 503.3219, 547.1085, 563.3458, 607.1303	M-H2O-H	C27H30O17	1.21313	3.27952	0.00775024	0.0235422	1.58926	3.00895	630505	209543	526168	710734	654614	339811	144057	144761
4.63_459.1301m/z	459.13	4.63475	neg	4'-O-methyl-(-)-epicatechin-5-O-beta-glucuronide	HMDB0029181	Phenylpropanoids and polyketides	Flavonoids	Flavonoid glycosides		56.4	84.3	325.1083, 337.1085, 339.0874, 351.0875, 369.0981, 381.0979, 411.1083, 423.1077, 441.1195, 459.1301	M-H2O-H	C23H26O11	0.82632	3.16026	0.0196489	0.0459292	-0.864688	0.549165	503453	916761	570690	483576	456092	1.05674e+06	713237	980301
4.77_564.1468n	565.154	4.7682	pos	Apiin	HMDB0030843	Phenylpropanoids and polyketides	Flavonoids	Flavonoid glycosides	C04858	46.4	39	503.5034, 508.4320, 519.0189, 520.0978, 525.0987, 546.3489, 547.3280, 554.3983, 564.3497, 565.1508	M+H, M+Na	C26H28O14	-2.00413	2.99167	0.00152022	0.00810718	2.57326	5.95153	403801	67848.2	414716	327284	469401	94967.7	54179	54398
4.16_560.1308n	561.138	4.15767	pos	Prunus inhibitor b	HMDB0037687	Phenylpropanoids and polyketides	Flavonoids	Biflavonoids and polyflavonoids		52.1	68.1	239.5893, 254.8697, 271.0605, 393.0968, 405.0956, 417.0978, 450.0612, 474.0360, 482.7227, 543.1262	M+H-H2O, M+H	C30H24O11	-1.83479	2.96123	0.00242683	0.0108082	43.3238	1.10095e+13	332020	3.01575e-08	305290	426566	264203	3.01575e-08	3.01575e-08	3.01575e-08
4.42_1153.2614m/z	1153.26	4.4153	neg	Cinnamtannin A2	HMDB0037661	Phenylpropanoids and polyketides	Flavonoids	Biflavonoids and polyflavonoids	C17625	52.5	83.4	587.1229, 695.1423, 701.1494, 739.1689, 863.1874, 865.1978, 983.2065, 1001.2098, 1027.2323, 1153.2616	M-H	C60H50O24	-0.458389	2.7796	0.0288364	0.0606521	6.5313	92.4945	330702	3575.37	256884	524729	210494	2511.79	1905.55	6308.77
5.01_478.1114n	477.104	5.00713	neg	Nepitrin	HMDB0030548	Phenylpropanoids and polyketides	Flavonoids	Flavonoid glycosides		46.1	32.3	316.0544, 320.0921, 336.1115, 341.0636, 431.0984, 432.0431, 433.1123, 462.0819, 476.1230, 477.1034	M-H, 2M-H	C22H22O12	0.628557	2.75839	0.000666722	0.00491387	0.984279	1.97832	570376	288313	545682	592146	573300	336915	246993	281031
5.81_253.0507m/z	253.051	5.80978	neg	5,7-Dihydroxyflavone	HMDB0036619	Phenylpropanoids and polyketides	Flavonoids	Flavones	C10028	43	17.8	204.3513, 204.4848, 205.5079, 208.0955, 209.0600, 224.4439, 244.8247, 252.1383, 253.0257, 253.0507	M-H	C15H10O4	0.366999	2.75661	1.39504e-05	0.000776157	-1.25501	0.41899	199754	476751	216409	200926	181927	468269	481729	480253
4.70_473.1092m/z	473.109	4.70082	neg	Apigenin 7-O-(6''-O-acetylglucoside)	HMDB0037342	Phenylpropanoids and polyketides	Flavonoids	Flavonoid glycosides		50.3	54.5	405.1785, 413.0885, 427.1982, 429.1787, 431.0966, 431.1919, 445.1140, 472.2380, 472.2438, 473.1119	M-H	C23H22O11	0.482063	2.50584	0.0140773	0.0359303	-1.78981	0.28921	103486	357822	108395	87383.8	114679	451855	244883	376728
5.23_436.1371n	435.13	5.22782	neg	Phlorizin	HMDB0036634	Phenylpropanoids and polyketides	Flavonoids	Flavonoid glycosides	C01604	59.1	97.4	315.0878, 325.3712, 342.2751, 345.0965, 359.0518, 361.2285, 388.2686, 389.2707, 392.3335, 435.1298	M-H, M+FA-H	C21H24O10	0.309611	2.47782	0.000233886	0.00278556	7.61573	196.138	227113	1157.92	203881	262641	214818	1275.75	1033.44	1164.58
4.48_389.0880m/z	389.088	4.48243	neg	3',8-Dihydroxy-4',5',7-trimethoxyflavone	HMDB0040321	Phenylpropanoids and polyketides	Flavonoids	O-methylated flavonoids		40.6	8.54	289.0718, 299.0538, 301.0718, 321.0618, 343.0437, 345.0986, 371.0747, 388.1700, 389.0474, 389.0881	M+FA-H	C18H16O7	0.555611	2.45931	0.0020541	0.00976346	11.5762	3053.36	228241	74.7508	233148	281111	170465	26.8013	167.637	29.814
4.55_302.0783n	285.075	4.55113	pos	Blumeatin	HMDB0040316	Phenylpropanoids and polyketides	Flavonoids	O-methylated flavonoids		52.6	67	194.1155, 197.0599, 225.0358, 225.0544, 229.0856, 242.0569, 252.0450, 253.0308, 270.0518, 285.0756	M+H-H2O, M+H	C16H14O6	-2.3599	2.41537	0.0186019	0.0440787	-1.64897	0.318867	112513	352853	118875	100764	117901	462818	246547	349194
5.05_465.1041m/z	465.104	5.05223	neg	(-)-Epicatechin 7-O-glucuronide	HMDB0041729	Phenylpropanoids and polyketides	Flavonoids	Flavonoid glycosides		47.6	41.2	345.0988, 345.2276, 419.2664, 421.0915, 421.1725, 433.0580, 447.0908, 447.0965, 464.0916, 465.1043	M-H	C21H22O12	0.531581	2.30864	0.00121555	0.00703268	5.96231	62.3496	202659	3250.36	170654	250499	186823	3326.18	2713.49	3711.41
2.06_864.1903n	863.183	2.05765	neg	Pavetannin B6	HMDB0037674	Phenylpropanoids and polyketides	Flavonoids	Biflavonoids and polyflavonoids		37.4	0	228.9897, 241.0514, 243.0653, 257.0438, 269.0436, 271.0598, 273.0386, 287.0570, 557.6006, 863.1840	M-H, M+FA-H	C45H36O18	0.168097	2.18346	0.00350224	0.0137538	42.4565	6.03517e+12	182006	3.01575e-08	186967	230430	128619	3.01575e-08	3.01575e-08	3.01575e-08
4.94_561.1406m/z	561.141	4.94005	neg	Gambiriin B3	HMDB0038358	Phenylpropanoids and polyketides	Flavonoids	Flavans		52.4	65.1	328.0601, 329.0675, 381.0974, 407.0774, 409.0958, 425.0888, 435.1084, 477.1031, 543.1287, 561.1410	M-H	C30H26O11	0.708037	2.1824	0.00280129	0.011838	6.54539	93.4029	182962	1958.85	142311	235659	170915	2074.37	1426.53	2375.64
3.86_435.0936m/z	435.094	3.85525	neg	Taxifolin 3-arabinoside	HMDB0041418	Phenylpropanoids and polyketides	Flavonoids	Flavonoid glycosides		39.6	1.19	329.0679, 333.0617, 345.0624, 347.0775, 357.0616, 371.0768, 375.0714, 399.0708, 417.0819, 435.0936	M-H	C20H20O11	0.722863	2.10843	0.000180547	0.00241877	8.75281	431.377	163708	379.501	154979	187821	148324	424.085	421.52	292.899
4.29_537.1254m/z	537.125	4.28945	neg	Limocitrin 3-rhamnoside	HMDB0037578	Phenylpropanoids and polyketides	Flavonoids	Flavonoid glycosides		54.3	80.7	289.0718, 289.1057, 313.0718, 327.0544, 341.0863, 451.1236, 491.0834, 493.1349, 537.0362, 537.1268	M+FA-H	C23H24O12	0.901024	2.02169	0.0138584	0.035514	6.43817	86.7128	166325	1918.12	244780	123735	130461	632.787	2011.02	3110.55
4.61_652.1257n	633.108	4.61332	neg	Chrysoeriol 4',7-diglucuronide	HMDB0039931	Phenylpropanoids and polyketides	Flavonoids	Flavonoid glycosides		52.8	75.5	345.0599, 349.0543, 367.0674, 375.0331, 389.0486, 393.0445, 411.0518, 413.0848, 543.1137, 587.1020	M-H2O-H, M+FA-H	C28H28O18	-2.83985	2.01173	0.00587888	0.0194617	1.22601	2.3392	273763	117033	245721	305739	269830	163948	90395.7	96755
4.57_663.1182m/z	663.118	4.56885	neg	Tricin 7-diglucuronoside	HMDB0037460	Phenylpropanoids and polyketides	Flavonoids	Flavonoid glycosides		38.1	0	375.0707, 393.0437, 397.0774, 411.0557, 419.0594, 443.0944, 573.1203, 617.1128, 619.2150, 663.0972	M-H2O-H	C29H30O19	-3.0331	1.95563	0.0331468	0.0674873	1.10977	2.15811	304675	141176	262552	336844	314628	233525	90570.9	99433.6
5.98_283.0613m/z	283.061	5.97705	neg	Farnisin	HMDB0031428	Phenylpropanoids and polyketides	Flavonoids	O-methylated flavonoids		52.6	66.4	249.2920, 249.3442, 249.5716, 254.1834, 267.0297, 267.6907, 268.0377, 269.0117, 282.0546, 283.0611	M-H	C16H12O5	0.414169	1.95156	0.00698783	0.021915	-1.29659	0.407087	102326	251363	113939	112746	80294.5	305414	227060	221614
4.03_466.1102n	489.099	4.03052	pos	Glucodistylin	HMDB0041597	Phenylpropanoids and polyketides	Flavonoids	Flavonoid glycosides		55.5	81.3	327.0472, 337.0507, 340.9046, 351.1043, 387.7745, 393.3828, 469.0890, 471.0893, 488.0910, 489.0993	M+Na, M+K, M+NH4	C21H22O12	-2.0704	1.89749	0.000142731	0.00215858	7.70359	208.455	132745	636.806	129456	150247	118533	629.205	505.361	775.851
2.05_864.1887n	887.178	2.05155	pos	Epicatechin-(4beta->8)-epicatechin-(2beta->7,4beta->8)-catechin	HMDB0038857	Phenylpropanoids and polyketides	Flavonoids	Biflavonoids and polyflavonoids		37.2	0		M+H, M+NH4, M+Na	C45H36O18	-1.70637	1.89052	0.0119403	0.031862	12.0605	4271.48	142737	33.4163	143138	199058	86015.5	100.249	3.01575e-08	3.01575e-08
4.39_593.1643m/z	593.164	4.39485	pos	8,8'-Methylenebiscatechin	HMDB0040140	Phenylpropanoids and polyketides	Flavonoids	Flavans		51.4	60.6	423.1153, 425.1227, 427.1021, 439.1027, 441.0789, 441.1189, 441.1293, 467.1307, 593.1525, 593.1633	M+H	C31H28O12	-1.77925	1.79568	2.56932e-05	0.00101299	4.37416	20.7373	123619	5961.18	117469	134290	119097	6250.86	5180.04	6452.65
4.68_289.0700m/z	289.07	4.68152	pos	2,4',5,7-Tetrahydroxyflavanone	HMDB0040314	Phenylpropanoids and polyketides	Flavonoids	Hydroxyflavonoids		50.6	59.2	243.0641, 247.0591, 249.1095, 259.0596, 261.0753, 271.0596, 272.0659, 288.0573, 288.0865, 289.0703	M+H	C15H12O6	-2.23683	1.77278	0.000341213	0.00339157	7.02944	130.639	116854	894.478	105959	137234	107368	1056.5	763.294	863.641
4.27_614.1850n	595.167	4.2673	neg	Catechin 3',5-diglucoside	HMDB0037951	Phenylpropanoids and polyketides	Flavonoids	Flavonoid glycosides		45	39.8	289.0711, 309.1119, 322.9766, 327.0541, 432.5958, 449.1109, 548.0319, 567.1711, 577.1566, 595.1677	M-H2O-H, M-H	C27H34O16	0.441885	1.76131	1.40373e-05	0.000777324	3.74152	13.3755	122179	9134.53	129945	115311	121281	11565.7	7314.33	8523.61
3.30_421.1674m/z	421.167	3.29767	pos	Mulberranol	HMDB0030797	Phenylpropanoids and polyketides	Flavonoids	Flavones		36.5	0	308.0912, 317.4033, 318.8158, 343.3408, 353.6151, 355.4477, 373.3476, 375.3092, 421.1122, 421.1678	M+H-H2O	C25H26O7	6.46877	1.67113	0.00482908	0.0169758	-1.12123	0.459701	91603.9	199269	81360.4	105146	88305	171563	194056	232186
4.55_302.0790n	283.061	4.54745	neg	4',5,7-Trihydroxy-3-methoxyflavanone	HMDB0040560	Phenylpropanoids and polyketides	Flavonoids	O-methylated flavonoids		53.5	69	240.0429, 240.0670, 241.7920, 254.1823, 265.1051, 267.0305, 268.0378, 269.0118, 269.0724, 283.0612	M-H2O-H, M-H	C16H14O6	-0.139525	1.66927	0.00467388	0.0166039	-2.05732	0.240262	34035.7	141661	36854.7	30975.9	34276.6	177596	114134	133253
4.18_437.1091m/z	437.109	4.18128	neg	Loquatoside	HMDB0041238	Phenylpropanoids and polyketides	Flavonoids	Flavonoid glycosides		54.6	79.2	317.0659, 321.0444, 329.0665, 347.0775, 359.0772, 401.0858, 401.0926, 419.0939, 419.1009, 437.1091	M-H	C20H22O11	0.283481	1.66528	0.000394742	0.0036657	10.5016	1449.72	102523	70.7191	90352.5	120913	96302.8	89.7508	27.4803	94.9262
4.27_641.1729m/z	641.173	4.2673	neg	(2R)-6,8-Diglucopyranosyl-4',5,7-trihydroxyflavanone	HMDB0037407	Phenylpropanoids and polyketides	Flavonoids	Flavonoid glycosides		50.7	57.5	578.1346, 578.3544, 594.1582, 595.0750, 595.1473, 596.1477, 596.1564, 602.8696, 618.1163, 641.1741	M+FA-H	C27H32O15	0.924319	1.62481	0.00232808	0.0105321	-2.56092	0.169468	20445.4	120645	21352.7	16379.4	23604.1	138006	92088.4	131840
4.16_617.1271m/z	617.127	4.15767	pos	eq-4''-Hydroxymaysin	HMDB0030235	Phenylpropanoids and polyketides	Flavonoids	Flavonoid glycosides		51.9	69.8	403.0839, 421.0916, 429.0606, 447.0701, 465.0816, 490.1165, 490.7300, 544.6506, 599.1240, 617.1276	M+K	C27H30O14	0.622546	1.62051	0.000518046	0.00422972	7.76447	217.44	97629.5	448.996	110699	103075	79114.6	585.45	287.374	474.165
1.38_661.1589m/z	661.159	1.38387	neg	Kaempferol 3-(2'',3''-diacetyl-4''-p-coumaroylrhamnoside)	HMDB0040537	Phenylpropanoids and polyketides	Flavonoids	Flavonoid glycosides		47.6	50.9	322.0429, 324.0627, 340.0586, 342.0741, 342.1181, 374.0456, 532.1149, 643.1454, 643.1559, 661.1586	M-H	C34H30O14	4.02427	1.60133	0.000346943	0.00342248	1.78063	3.43576	133305	38799.2	143438	125959	130517	51575.2	30311.3	34511.2
0.77_707.2187m/z	707.219	0.77275	pos	Natsudaidain 3-(4-O-3-hydroxy-3-methylglutaroylglucoside)	HMDB0040812	Phenylpropanoids and polyketides	Flavonoids	Flavonoid glycosides		37.1	1.97	203.0524, 321.0981, 364.0647, 365.1053, 431.2341, 469.2634, 703.5767, 706.1871, 706.7916, 707.1908	M+H-H2O	C33H40O18	0.707767	1.5899	0.039796	0.0776414	0.694562	1.61839	287511	177652	247976	314690	299869	228984	123532	180441
2.27_576.1258n	577.133	2.26555	pos	Pavetannin A2	HMDB0038716	Phenylpropanoids and polyketides	Flavonoids	Biflavonoids and polyflavonoids		44.5	28.7	421.0944, 423.4594, 425.0851, 437.0812, 456.7264, 463.9858, 541.1097, 559.1246, 569.0452, 577.1328	M+H, M+Na	C30H24O12	-1.74804	1.58007	1.64147e-05	0.000840063	41.4569	3.01828e+12	91023.7	3.01575e-08	96241	83840.7	92989.3	3.01575e-08	3.01575e-08	3.01575e-08
4.35_591.1145m/z	591.115	4.35228	neg	6''-Caffeoylisoorientin	HMDB0033004	Phenylpropanoids and polyketides	Flavonoids	Flavonoid glycosides		37.7	0	421.0572, 423.0725, 439.0612, 455.1534, 465.0819, 545.1214, 573.1003, 591.1013, 591.1186, 591.1487	M-H2O-H	C30H26O14	0.143099	1.57794	0.000286319	0.00311731	1.40783	2.65337	147148	55457.1	138784	161085	141575	57900.9	49114.9	59355.5
4.27_623.1412m/z	623.141	4.2673	neg	Procyanidin	HMDB0013690	Phenylpropanoids and polyketides	Flavonoids	Biflavonoids and polyflavonoids	C10238	51.9	65.2	289.0717, 307.4974, 331.0828, 332.0847, 393.0982, 425.0880, 439.1030, 577.1356, 579.2660, 622.1649	M+FA-H	C30H26O12	0.909102	1.53674	0.00361503	0.014058	5.34366	40.6072	92533.6	2278.75	86999.5	120399	70202.5	2017.68	2417.08	2401.48
4.94_563.1536m/z	563.154	4.94327	pos	3,3',4',5,7-Pentahydroxyflavan(4->8)-3,4',5,7-tetrahydroxyflavan	HMDB0037662	Phenylpropanoids and polyketides	Flavonoids	Biflavonoids and polyflavonoids		54.8	80	405.0934, 409.0909, 411.1071, 419.1132, 427.1024, 437.1227, 439.1034, 545.1436, 563.1374, 563.1530	M+H	C30H26O11	-2.02522	1.51611	0.00258185	0.0112293	2.9973	7.98502	99631.2	12477.3	80943.8	124195	93754.6	16369.4	8895.02	12167.4
4.50_739.2083m/z	739.208	4.50363	neg	Mauritianin	HMDB0040562	Phenylpropanoids and polyketides	Flavonoids	Flavonoid glycosides		45	30	389.5996, 407.5013, 427.1095, 447.5227, 520.2288, 578.0220, 624.5763, 627.9047, 638.7204, 739.2098	M-H	C33H40O19	-1.10126	1.50774	0.00144169	0.00781915	-3.07661	0.118536	11482.5	96869.9	6353.71	14218.4	13875.6	90114.6	82827.3	117668
3.96_448.0997n	449.107	3.96405	pos	luteolin 4'-O-glucoside	5319116	Phenylpropanoids and polyketides	Flavonoids	Flavonoid glycosides		54.7	76.7	263.0696, 270.5911, 287.0546, 303.0859, 310.6219, 318.7330, 372.9000, 390.9434, 448.1924, 449.1073	M+H, M+Na	C21H20O11	-1.87357	1.50728	0.000232021	0.00277377	5.06634	33.5059	86121.3	2570.34	98123.1	84975.8	75265.2	3924.81	1852.94	1933.25
4.92_887.1919m/z	887.192	4.9185	neg	Tricin 7-[sinapoyl-(->2)-glucuronyl-(1->2)-glucuronide]	HMDB0039907	Phenylpropanoids and polyketides	Flavonoids	Flavonoid glycosides		45.3	36.2	394.0683, 407.8069, 437.0903, 445.0535, 449.0873, 474.2021, 575.1201, 597.1011, 843.2049, 887.1912	M-H	C40H40O23	3.5501	1.50469	0.000845143	0.0056263	16.5117	93435.1	84241.8	0.901607	88864.8	97647	66213.5	2.70482	3.01575e-08	3.01575e-08
4.18_426.0941n	425.088	4.18128	neg	(-)-Epiafzelechin 3-gallate	HMDB0038846	Phenylpropanoids and polyketides	Flavonoids	Flavans		50.1	60	225.4144, 231.0132, 255.0299, 256.0371, 289.0721, 321.0439, 362.2572, 407.0461, 407.0797, 407.0881	M-H2O-H, M-H	C22H18O9	-2.35788	1.5014	3.97397e-05	0.00124259	3.96642	15.6319	87962.8	5627.14	86343.1	95887.8	81657.7	5110.6	5912.05	5858.77
5.59_549.1570m/z	549.157	5.58627	neg	Neolicuroside	HMDB0040728	Phenylpropanoids and polyketides	Flavonoids	Flavonoid glycosides		36.5	0	437.1795, 445.1456, 459.1623, 459.1720, 463.1562, 481.2261, 503.1619, 505.1669, 549.1515, 549.1600	M-H	C26H30O13	-7.92016	1.49645	0.000357279	0.00347531	1.14395	2.20986	151106	68377.9	140178	151313	161826	72782.5	71731.8	60619.5
2.79_327.0513m/z	327.051	2.7897	neg	Limocitrin	HMDB0029516	Phenylpropanoids and polyketides	Flavonoids	Flavones		47.3	40.3	258.9160, 297.2128, 299.0555, 299.3170, 304.9062, 306.5634, 309.0401, 311.6544, 320.0666, 327.0515	M-H2O-H	C17H14O8	0.653546	1.46936	0.000110038	0.00189322	5.00397	32.0882	81685.5	2545.66	75851	92089	77116.4	2713.88	2640.73	2282.35
4.27_596.1738m/z	596.174	4.26607	pos	ent-Epicatechin(4alpha->8)catechin	HMDB0037968	Phenylpropanoids and polyketides	Flavonoids	Biflavonoids and polyflavonoids		49.7	76.7	421.0938, 423.1048, 427.1024, 441.1190, 502.6284, 543.1271, 561.1411, 579.0900, 579.1485, 595.1136	M+NH4	C30H26O12	-4.2239	1.45537	0.00112766	0.00670502	6.50003	90.5117	80018.7	884.07	75004.7	98367.5	66683.8	926.275	1004.46	721.473
4.72_433.1142m/z	433.114	4.72225	neg	(+)-Catechin 6-C-glucoside	HMDB0037400	Phenylpropanoids and polyketides	Flavonoids	Flavonoid glycosides		45.8	33.7	283.0274, 287.0554, 313.0557, 314.0639, 343.2122, 361.2223, 387.2011, 432.1956, 433.0563, 433.1133	M-H2O-H	C21H24O11	0.310434	1.44728	0.00563954	0.0189008	1.04458	2.06276	157225	76220.7	153599	145085	172992	100910	60734.2	67018
3.99_622.1684m/z	622.168	3.9859	pos	Malvidin 3-glucoside-4-vinylguaiacol	HMDB0039966	Phenylpropanoids and polyketides	Flavonoids	Biflavonoids and polyflavonoids		37.9	0.226	475.1155, 476.1032, 484.1386, 493.1267, 533.1238, 541.1331, 560.4677, 621.1737, 622.1694, 622.1781	M+H-H2O	C32H31O14+	0.552231	1.42396	0.000702776	0.00507803	5.92067	60.5759	76582.3	1264.24	84244.6	60641.1	84861.1	1861.78	641.66	1289.27
5.21_473.1091m/z	473.109	5.20548	neg	Apigenin 7-O-(2''-O-acetylglucoside)	HMDB0037341	Phenylpropanoids and polyketides	Flavonoids	Flavonoid glycosides		53.1	68.2	293.0883, 311.0566, 320.0922, 335.0565, 353.0678, 413.0893, 427.1623, 435.1308, 436.1328, 473.1094	M-H	C23H22O11	0.332362	1.42099	0.0287423	0.060495	-0.987807	0.504244	87372.9	173275	85432.2	77634.9	99051.6	220431	135730	163664
4.97_508.1208n	509.128	4.96562	pos	Spinacetin 3-glucoside	HMDB0037468	Phenylpropanoids and polyketides	Flavonoids	Flavonoid glycosides		50.3	57.3	332.0936, 337.1171, 347.0759, 363.1454, 478.1966, 487.4017, 490.1028, 503.7910, 508.0925, 509.1277	M+H, M+Na	C23H24O13	-1.67023	1.40995	0.000101949	0.00181813	5.86427	58.2535	74146.9	1272.83	64739.1	78571.3	79130.5	1258.47	1636.18	923.853
5.38_441.3444n	464.334	5.38367	pos	Cyanidin 3-gentiobioside	HMDB0041637	Phenylpropanoids and polyketides	Flavonoids	Flavonoid glycosides		36.9	0.177	436.3157, 436.3218, 453.3444, 455.3289, 455.3953, 455.8303, 457.3152, 458.2998, 463.8362, 464.3343	M+Na, M+K	C25H47NO5	-2.39506	1.4061	0.0393665	0.0770542	-0.235277	0.849522	485261	571217	517240	442618	495926	537059	597584	579008
4.22_509.0937m/z	509.094	4.22495	neg	6-Hydroxykaempferol 7-glucoside	HMDB0034725	Phenylpropanoids and polyketides	Flavonoids	Flavonoid glycosides		50.5	57	323.0418, 341.0517, 359.0623, 373.1145, 449.1084, 462.1139, 463.0857, 463.1244, 508.0697, 509.0942	M+FA-H	C21H20O12	0.0621936	1.40295	0.00103296	0.00634205	1.76129	3.39001	104049	30692.9	113929	97257.9	100961	44589.4	23773.1	23716.2
4.94_1175.2396m/z	1175.24	4.94327	pos	Cinnamtannin B2	HMDB0037668	Phenylpropanoids and polyketides	Flavonoids	Biflavonoids and polyflavonoids	C17629	37.5	0		M+Na	C60H48O24	-2.75351	1.37533	0.000368502	0.00352489	7.91284	240.991	70099.1	290.878	71092.9	80402.4	58802	3.01575e-08	3.01575e-08	872.634
4.57_597.1435m/z	597.144	4.57178	pos	Quercetin 3-arabinoside 7-glucoside	HMDB0037355	Phenylpropanoids and polyketides	Flavonoids	Flavonoid glycosides		45	33.1	441.1183, 442.1158, 451.7964, 467.6089, 537.1102, 543.3860, 561.1293, 579.1437, 580.1463, 597.1495	M+H	C26H28O16	-2.45311	1.35002	0.0247603	0.0543486	1.24634	2.37239	131406	55389.7	114780	146049	133389	94615.6	32799.7	38753.9
4.46_476.1319n	475.134	4.46033	neg	Orientin 7,3'-dimethyl ether	HMDB0037450	Phenylpropanoids and polyketides	Flavonoids	Flavonoid glycosides		39.1	0	363.0703, 406.0408, 408.0296, 428.0199, 429.0276, 429.1254, 430.1822, 431.0587, 431.1924, 475.1346	M-H2O-H, M-H	C23H24O11	0.125587	1.34466	0.00214782	0.010017	-1.06709	0.477279	62196.7	130315	60420.3	62729.8	63440	113609	146987	130350
4.35_593.1271m/z	593.127	4.35305	pos	Quercetin 3-(3-p-coumaroylglucoside)	HMDB0037365	Phenylpropanoids and polyketides	Flavonoids	Flavonoid glycosides		37.7	0	409.0911, 423.0698, 423.1073, 425.0847, 427.0998, 439.0926, 441.0798, 441.1230, 471.0894, 593.1248	M+H-H2O	C30H26O14	-3.07459	1.29481	0.0044114	0.0160144	3.66314	12.6682	69904.2	5518.09	65249.2	90688.6	53774.8	9089.74	1733.33	5731.2
4.68_803.2554m/z	803.255	4.6789	neg	Nobiletin	HMDB0029540	Phenylpropanoids and polyketides	Flavonoids	O-methylated flavonoids	C10112	36.5	0	407.1048, 425.0890, 433.1075, 451.0985, 469.0511, 577.1379, 621.1017, 711.0680, 757.0688, 793.5421	2M-H	C21H22O8	-0.333993	1.27902	0.00315036	0.0128139	7.04928	132.447	62865.2	474.643	43452	69974.4	75169.3	3.01575e-08	759.343	664.586
11.09_835.4859m/z	835.486	11.0871	neg	Hebevinoside II	HMDB0035727	Phenylpropanoids and polyketides	Flavonoids	Flavonoid glycosides		38.9	0.295	488.2972, 528.8602, 537.8766, 591.9966, 604.6992, 699.4554, 699.4724, 767.4415, 834.5170, 835.4868	M-H	C45H72O14	1.20144	1.25838	1.98954e-05	0.000909847	1.69269	3.2326	83604.2	25862.8	87091.9	79106.3	84614.5	25524.5	24794.8	27269.2
4.77_597.2065m/z	597.206	4.7682	pos	Pelargonidin 3-rhamnoside 5-glucoside	HMDB0038086	Phenylpropanoids and polyketides	Flavonoids	Flavonoid glycosides		40	6.02	186.0919, 193.0493, 205.5722, 207.0640, 232.0961, 255.9451, 278.1023, 295.1285, 303.0872, 597.2101	M+NH4	C27H31O14+	2.1958	1.25767	0.00719999	0.0223566	7.73791	213.474	62186	291.305	42814.1	58907.4	84836.4	480.954	260.754	132.208
4.18_1031.2436m/z	1031.24	4.18128	neg	3'',4''-Diacetylafzelin	HMDB0040139	Phenylpropanoids and polyketides	Flavonoids	Flavonoid glycosides		37.1	0		2M-H	C25H24O12	-2.58165	1.254	9.72006e-05	0.001774	40.7973	1.91079e+12	57624.5	3.01575e-08	57005.3	51581.7	64286.5	3.01575e-08	3.01575e-08	3.01575e-08
6.80_639.1360m/z	639.136	6.8024	neg	3''-O-Caffeoylcosmosiin	HMDB0037345	Phenylpropanoids and polyketides	Flavonoids	Flavonoid glycosides		39.6	0	403.9347, 406.7561, 419.6220, 431.5460, 445.0773, 471.0947, 517.0986, 627.0612, 633.3553, 639.1387	M+FA-H	C30H26O13	0.718933	1.23032	0.00470079	0.016676	2.08546	4.24412	76190.9	17952.1	77376.3	65494.9	85701.6	34570	11550.2	7736.23
4.72_593.1278m/z	593.128	4.72463	pos	Prodelphinidin B	HMDB0037652	Phenylpropanoids and polyketides	Flavonoids	Biflavonoids and polyflavonoids		51.4	64.5	435.0703, 441.0813, 449.0814, 453.0811, 455.0983, 456.0892, 557.1072, 575.1130, 593.1096, 593.1213	M+H-H2O	C30H26O14	-1.95471	1.20418	0.000346922	0.00342248	2.17355	4.51132	68669.7	15221.6	67779.5	75890.2	62339.5	19521.3	10523.7	15619.9
4.76_631.1283m/z	631.128	4.7646	neg	6''-Malonylapiin	HMDB0037601	Phenylpropanoids and polyketides	Flavonoids	Flavonoid glycosides		51.4	72.9	364.4968, 367.5232, 402.7693, 415.7728, 493.0726, 506.2567, 585.1228, 585.2227, 614.6872, 631.1277	M-H2O-H	C29H30O17	-3.26776	1.18825	0.00168752	0.00862409	2.04892	4.13795	69996.2	16915.7	72696.3	58173	79119.2	23700.5	14179.5	12867
4.57_579.1721m/z	579.172	4.56885	neg	5'-Methoxycastavinol	HMDB0029814	Phenylpropanoids and polyketides	Flavonoids	Flavans		38.8	0		M-H	C27H32O14	0.363103	1.17838	9.03622e-05	0.00171569	4.0814	16.9287	54040.7	3192.25	59938.4	52893.1	49290.7	2213.14	4349.8	3013.81
4.98_508.1218n	507.115	4.98475	neg	4',8-Dimethylgossypetin 3-glucoside	HMDB0037753	Phenylpropanoids and polyketides	Flavonoids	Flavonoid glycosides		49.2	48.3	346.0650, 371.8121, 387.0722, 429.7508, 447.0926, 461.1096, 461.1766, 462.5699, 492.0903, 507.1146	M-H, 2M-H	C23H24O13	0.291024	1.17406	3.00408e-05	0.00109422	3.79828	13.9122	54214.1	3896.88	50082.1	55220.9	57339.3	5956.73	2748.49	2985.43
7.23_567.1146m/z	567.115	7.22827	neg	Prunin 6''-O-gallate	HMDB0037582	Phenylpropanoids and polyketides	Flavonoids	Flavonoid glycosides		46	33.1	389.7373, 399.0734, 401.0835, 403.8230, 445.0788, 511.6544, 534.0860, 555.6710, 556.0349, 567.1137	M-H2O-H	C28H26O14	0.385468	1.16934	0.0282257	0.0596449	0.693104	1.61676	150784	93263	163978	147053	141320	123772	71625.2	84391.9
4.70_573.1043m/z	573.104	4.70082	neg	Tricetanidin	HMDB0034043	Phenylpropanoids and polyketides	Flavonoids	Hydroxyflavonoids		45.1	41	338.0432, 339.0503, 429.0631, 447.0723, 451.0682, 487.1036, 511.1060, 529.1136, 555.0892, 573.1042	2M-H	C15H11O6+	0.77916	1.16496	0.00135787	0.00752632	4.67868	25.6108	52920	2066.31	44515.9	65449.6	48794.4	2403.2	1231.82	2563.91
4.29_467.0988m/z	467.099	4.28945	neg	4'-Methyl-(-)-epigallocatechin 3-(4-methyl-gallate)	HMDB0041668	Phenylpropanoids and polyketides	Flavonoids	Flavans		48.1	48.8	329.0679, 355.0502, 376.0846, 395.1135, 405.0983, 421.1125, 423.1110, 449.0905, 466.2020, 467.0991	M-H2O-H	C24H22O11	0.9513	1.16193	0.00135805	0.00752632	11.0628	2139.16	50615.4	23.6614	43798.5	63337.4	44710.2	10.1457	19.147	41.6913
0.73_925.2439m/z	925.244	0.7286	neg	Peonidin-3-glucoside	HMDB0013689	Phenylpropanoids and polyketides	Flavonoids	Flavonoid glycosides	C12141	38.3	0		2M-H	C22H23O11+	3.37205	1.15898	0.0317811	0.0653397	-1.29837	0.406584	39494	97136	53710.5	18225.8	46545.7	123370	74888.3	93149.6
5.14_561.1380m/z	561.138	5.14132	pos	Epicatechin-(6'->8)-epicatechin	HMDB0032900	Phenylpropanoids and polyketides	Flavonoids	Flavans		43.1	26.5	370.9750, 381.0958, 384.0615, 385.8849, 425.0853, 430.8514, 499.0398, 560.1068, 560.3083, 561.1372	M+H-H2O	C30H26O12	-2.01346	1.14322	0.000267042	0.00300338	4.27654	19.3805	50743.1	2618.25	48168.6	58484.3	45576.6	3622.24	1956.12	2276.4
4.53_419.1495m/z	419.15	4.52557	neg	Kuwanon A	HMDB0029505	Phenylpropanoids and polyketides	Flavonoids	Flavones		38.1	3.14	241.0829, 265.9885, 267.0620, 283.1165, 285.0727, 357.8696, 361.1414, 418.2405, 419.0974, 419.1499	M-H	C25H24O6	-1.16939	1.08	2.36528e-06	0.000350858	-5.0935	0.029289	1280.53	43720.4	1153.24	1098.03	1590.32	42014.9	43503	45643.4
4.51_740.2148n	741.222	4.50738	pos	Kaempferol 3-(2''-rhamnosylrutinoside)	HMDB0037432	Phenylpropanoids and polyketides	Flavonoids	Flavonoid glycosides		38.8	3.02	92.1484, 153.3165, 172.4984, 220.9814, 287.0543, 296.0508, 464.4702, 516.7894, 520.1575, 728.2780	M+H, M+Na	C33H40O19	-2.15452	1.07878	0.00116819	0.00685915	-5.962	0.016042	710.37	44281.9	584.08	614.979	932.05	40308.5	37815.4	54721.6
4.99_317.0649m/z	317.065	4.98795	pos	Isorhamnetin	HMDB0002655	Phenylpropanoids and polyketides	Flavonoids	Flavones	C10084	55.4	83.5	274.0468, 285.0422, 294.6017, 299.0901, 302.0418, 302.0779, 304.7421, 308.9142, 317.0286, 317.0656	M+H	C16H12O7	-2.22595	1.05559	6.76933e-06	0.000558369	9.89045	949.123	40625.1	42.8028	38605.5	43120	40149.7	3.01575e-08	89.8934	38.5149
8.86_445.2340m/z	445.234	8.85807	pos	Annocherin A	HMDB0033399	Phenylpropanoids and polyketides	Flavonoids	Flavonoid glycosides		50.7	60.5	326.8419, 333.2045, 333.2418, 354.2730, 412.2058, 413.3507, 426.1236, 427.2250, 427.2769, 445.2350	M+K	C24H38O5	-2.54565	1.05305	0.0371556	0.0737381	2.76894	6.81609	56474.2	8285.42	25651.2	67328	76443.3	8839.97	9955.59	6060.7
5.16_559.1253m/z	559.125	5.16177	neg	ent-Epicatechin-(4alpha->6)-ent-epicatechin	HMDB0041239	Phenylpropanoids and polyketides	Flavonoids	Biflavonoids and polyflavonoids		43.3	25.8	391.0825, 413.1079, 421.0930, 423.0720, 433.0927, 498.7589, 514.6254, 515.1411, 558.2310, 559.1257	M-H2O-H	C30H26O12	1.19372	1.0402	0.000718663	0.00514506	5.14103	35.2861	41364.8	1172.27	40377.9	49218.6	34497.8	773.385	1242.77	1500.65
4.66_594.1569n	617.147	4.65962	pos	Orientin 2''-rhamnoside	HMDB0037446	Phenylpropanoids and polyketides	Flavonoids	Flavonoid glycosides		42.6	31.6	102.8881, 135.6272, 151.8703, 181.0864, 185.0417, 193.0861, 209.0820, 331.1010, 578.1368, 617.1461	M+H, M+Na	C27H30O15	-2.68043	1.03189	0.00169487	0.0086499	2.66717	6.3518	47507.8	7479.42	44383.1	57216.2	40924.1	5051.54	5962.16	11424.6
4.24_450.1154n	451.123	4.24482	pos	Maesopsin 6-glucoside	HMDB0031555	Phenylpropanoids and polyketides	Flavonoids	Flavonoid glycosides		53	68.3	301.0700, 313.0698, 313.0936, 331.0804, 355.0836, 397.0902, 415.1026, 433.1145, 450.1121, 451.1230	M+H, M+NH4, M+K	C21H22O11	-1.82736	1.0311	0.000114596	0.00193414	2.00114	4.00317	51950.2	12977.3	47504.1	52703.6	55642.8	14846.1	11266.1	12819.6
3.83_492.1496m/z	492.15	3.83117	pos	3''-O-Acetylafzelin	HMDB0039747	Phenylpropanoids and polyketides	Flavonoids	Flavonoid glycosides		42	13.9	221.0443, 221.6319, 248.6893, 261.4411, 264.0717, 345.0709, 381.9471, 491.1298, 491.1935, 492.1395	M+NH4	C23H22O11	-0.850611	1.02984	0.00154087	0.00817001	4.83855	28.612	41261	1442.09	37099.8	51553.8	35129.3	1717.86	1463.31	1145.09
5.14_304.0947n	303.087	5.14035	neg	4-Methyl-epicatechin	HMDB0029228	Phenylpropanoids and polyketides	Flavonoids	Flavans		50.8	57.7	193.0506, 195.0664, 200.0106, 215.0347, 228.6553, 285.0463, 285.0768, 297.1348, 302.0384, 303.0876	M-H, M+FA-H	C16H16O6	0.132744	1.0297	0.000510887	0.0041977	23.7825	1.44289e+07	39246.4	0.00271999	38379.2	46269.7	33090.2	3.01575e-08	0.00788465	0.000275283
4.74_477.1406m/z	477.141	4.7444	neg	Pinostrobin 5-glucoside	HMDB0040503	Phenylpropanoids and polyketides	Flavonoids	Flavonoid glycosides		43.7	24.8	364.0391, 387.1107, 408.0295, 428.7958, 432.0237, 433.2048, 456.7588, 476.2484, 476.2569, 477.1396	M+FA-H	C22H24O9	0.749191	1.02378	0.000142705	0.00215858	2.48444	5.59618	46796.2	8362.16	51518.5	44042.3	44827.8	10950.9	6816.29	7319.26
4.97_471.0890m/z	471.089	4.96562	pos	Luteolin 7-glucoside	HMDB0035588	Phenylpropanoids and polyketides	Flavonoids	Flavonoid glycosides	C03951	44.9	29.3	125.7995, 185.0417, 205.1210, 284.3224, 308.0298, 309.0370, 341.6079, 349.8451, 470.2064, 471.0889	M+Na	C21H20O11	-1.63819	1.0165	0.00168466	0.00861832	5.71081	52.375	39627.7	756.614	31419.5	49193.6	38269.8	487.759	786.904	995.179
4.37_679.2607m/z	679.261	4.37122	neg	(S)-4',5,7-Trihydroxy-6-prenylflavanone	HMDB0037247	Phenylpropanoids and polyketides	Flavonoids	Flavans	C09832	36.8	0		2M-H	C20H20O5	8.628	1.0029	1.8724e-05	0.000892369	2.48151	5.5848	44690.1	8002.1	45347.5	41769.9	46953	7965.5	8386.74	7654.06
4.53_477.1383m/z	477.138	4.52937	pos	Dihydroprudomenin	HMDB0039357	Phenylpropanoids and polyketides	Flavonoids	Flavonoid glycosides		51.2	61.5	315.0858, 343.9635, 362.0529, 417.0683, 437.7327, 439.2148, 467.1605, 470.6929, 473.5808, 477.1382	M+H-H2O	C23H26O12	-1.71392	1.00117	1.91681e-11	4.76865e-07	7.24009	151.177	36667.5	242.547	36748.6	36583.5	36670.6	251.021	222.925	253.696
4.49_374.1592m/z	374.159	4.48525	pos	Xanthoxylol	HMDB0029459	Lignans, neolignans and related compounds	Furanoid lignans	Unclassified		50.4	57.5	339.0859, 339.1219, 356.1082, 356.1489, 357.1344, 373.0914, 373.1305, 373.1400, 373.1815, 374.1590	M+NH4	C20H20O6	-1.59341	1.54382	4.96919e-05	0.00133897	5.81704	56.3771	88680.1	1572.98	84608.6	98010.1	83421.5	2371.94	1330.36	1016.65
7.36_126.0318n	127.039	7.35667	pos	Methyl 2-furoate	HMDB0029750	Organoheterocyclic compounds	Furans	Furoic acid and derivatives		43.4	20.7	98.0152, 98.5123, 98.7455, 100.7705, 102.3664, 104.0823, 108.0447, 108.0820, 108.9583, 109.0287	M+H-H2O, M+H	C6H6O3	0.53093	1.57601	5.12136e-07	0.000186612	2.2832	4.86757	113688	23356.2	114759	111020	115285	22231	24813.7	23023.7
5.65_343.2127m/z	343.213	5.65343	neg	2-Methylpropyl 3-hydroxy-2-methylidenebutanoate	HMDB0040203	Organic acids and derivatives	Hydroxy acids and derivatives	Beta hydroxy acids and derivatives		44.1	29.7	239.1283, 245.1920, 249.1499, 255.1604, 267.1617, 285.1707, 289.1822, 307.1938, 325.2024, 343.2126	2M-H	C9H16O3	0.383989	3.94223	0.0025373	0.0111132	-0.867307	0.548169	712950	1.3006e+06	710730	780899	647220	1.19829e+06	1.45443e+06	1.24908e+06
5.59_375.2754m/z	375.275	5.58627	neg	9-Hydroxydecanoic acid	HMDB0033201	Organic acids and derivatives	Hydroxy acids and derivatives	Medium-chain hydroxy acids and derivatives		42	19.3	104.9536, 112.9857, 143.1077, 210.0423, 238.9319, 315.0514, 315.2536, 343.0472, 357.2603, 375.2754	2M-H	C10H20O3	0.574472	1.15135	0.00151836	0.00809898	4.37784	20.7902	52278.6	2514.57	47061.5	65087	44687.3	1920.8	3053.57	2569.35
6.57_371.2442m/z	371.244	6.56968	neg	(E)-10-Hydroxy-8-decenoic acid	HMDB0039533	Organic acids and derivatives	Hydroxy acids and derivatives	Medium-chain hydroxy acids and derivatives		51.3	66	223.7162, 264.7804, 302.9712, 309.2444, 318.1637, 327.2539, 353.2339, 362.4911, 370.9554, 371.2440	2M-H	C10H18O3	0.665705	1.09346	0.0019812	0.00952984	2.86092	7.26478	52274.8	7195.65	56218.1	60558.3	40048.1	6225.97	8275.11	7085.88
0.81_136.0615m/z	136.062	0.808417	pos	Adenine	HMDB0000034	Organoheterocyclic compounds	Imidazopyrimidines	Purines and purine derivatives	C00147	40.7	11.3	105.5132, 109.0651, 112.0507, 117.9596, 119.0354, 119.0492, 135.0444, 135.0545, 136.0220, 136.0619	M+H	C5H5N5	-1.89099	2.82017	0.00109349	0.00657732	-1.52763	0.346847	157383	453753	166077	132938	173132	419100	519691	422467
0.73_225.0616m/z	225.062	0.7286	neg	Theobromine	HMDB0002825	Organoheterocyclic compounds	Imidazopyrimidines	Purines and purine derivatives	C07480	38	0	155.9995, 157.0005, 159.0299, 161.0458, 177.0407, 179.0563, 206.0389, 208.0448, 224.0496, 225.0614	M+FA-H	C7H8N4O2	-7.17771	1.94361	0.0326546	0.0667364	-0.697054	0.616831	258943	419796	285158	219310	272362	349550	506135	403704
6.01_217.0702m/z	217.07	6.01103	pos	Caffeine	HMDB0001847	Organoheterocyclic compounds	Imidazopyrimidines	Purines and purine derivatives	C07481	39.4	1.5	180.8855, 186.9453, 195.5799, 202.6161, 205.1091, 209.6051, 214.6146, 216.0882, 216.1244, 217.0695	M+Na	C8H10N4O2	3.35051	1.33491	3.91125e-05	0.00124259	-6.97277	0.00796133	522.887	65678.3	471.9	501.169	595.592	71164.2	59738.5	66132.4
4.76_206.0823m/z	206.082	4.7646	neg	Tryptophanol	HMDB0003447	Organoheterocyclic compounds	Indoles and derivatives	Indoles	C00955	42.8	14.9	155.4571, 160.0756, 161.0456, 162.0924, 162.9835, 164.0717, 179.5891, 191.1899, 199.0641, 206.0823	M+FA-H	C10H11NO	0.206011	1.26822	0.00599376	0.0197005	0.669513	1.59054	168158	105724	153106	191137	160233	104946	104222	108005
5.21_518.1052n	519.112	5.20687	pos	6''-Malonylgenistin	HMDB0029529	Phenylpropanoids and polyketides	Isoflavonoids	Isoflavonoid O-glycosides	C16192	56.3	84.4	212.2830, 215.0697, 243.0520, 243.0646, 253.0487, 271.0596, 285.7903, 433.1141, 501.0958, 519.1129	M+H, M+Na, M+K	C24H22O13	-1.68747	8.66203	0.0342623	0.0692877	-1.08698	0.470746	2.88464e+06	6.1278e+06	2.79512e+06	2.49794e+06	3.36086e+06	8.023e+06	4.65223e+06	5.70819e+06
4.85_283.0612m/z	283.061	4.85298	neg	Glycitein	HMDB0005781	Phenylpropanoids and polyketides	Isoflavonoids	Isoflav-2-enes	C14536	58	92.6	246.7107, 253.6601, 254.1838, 265.1057, 267.0299, 267.1205, 268.0378, 269.0111, 283.0128, 283.0612	M-H	C16H12O5	0.049358	8.02358	0.00053681	0.00432053	-1.48434	0.357411	1.3292e+06	3.71897e+06	1.53526e+06	1.20506e+06	1.24727e+06	3.95092e+06	3.2953e+06	3.91069e+06
13.13_587.1697m/z	587.17	13.1329	neg	7-Acetoxy-2-methylisoflavone	HMDB0029364	Phenylpropanoids and polyketides	Isoflavonoids	Isoflav-2-enes		36.8	0	455.9184, 458.9485, 473.2570, 483.9899, 492.3748, 500.6126, 501.1942, 540.7245, 586.3199, 587.1691	2M-H	C18H14O4	-2.45277	5.2276	0.0210513	0.0482418	3.2374	9.43092	1.26562e+06	134199	684185	1.40459e+06	1.70808e+06	216078	119920	66598.3
4.85_458.1215n	503.12	4.85298	neg	6''-O-Acetyldaidzin	HMDB0030689	Phenylpropanoids and polyketides	Isoflavonoids	Isoflavonoid O-glycosides		39.3	0	319.0617, 337.0724, 343.2125, 347.8385, 367.0841, 410.2119, 438.2039, 456.0396, 456.2172, 457.1140	M-H, M+FA-H	C23H22O10	0.338928	4.87911	0.00165773	0.00852969	-1.7943	0.288312	363475	1.2607e+06	383185	348484	358756	1.4765e+06	1.06771e+06	1.23789e+06
4.51_416.1099n	417.117	4.50738	pos	Daidzin	HMDB0033991	Phenylpropanoids and polyketides	Isoflavonoids	Isoflavonoid O-glycosides	C10216	53.4	73.2	271.0602, 278.1014, 281.4131, 339.0887, 352.8524, 397.6790, 400.1386, 404.4597, 417.0602, 417.1179	M+H, M+Na, M+K	C21H20O9	-1.95192	4.00533	0.00476024	0.0168109	-2.42017	0.186834	142537	762905	151641	130669	145300	934584	560266	793863
4.96_535.1097m/z	535.11	4.96255	neg	Irisolidone 7-O-glucuronide	HMDB0041746	Phenylpropanoids and polyketides	Isoflavonoids	Isoflavonoid O-glycosides		47.1	38.5	337.0572, 339.1241, 341.0515, 359.0617, 367.0671, 385.0769, 466.1092, 477.1029, 534.2478, 535.1113	M+FA-H	C23H22O12	0.749032	3.34566	0.000216564	0.0026775	3.65452	12.5927	447264	35517.6	392625	497192	451974	57118.1	28935.4	20499.3
4.86_284.0671n	285.074	4.85525	pos	(-)-Maackiain	HMDB0036629	Phenylpropanoids and polyketides	Isoflavonoids	Furanoisoflavonoids		42.7	22.1	266.1394, 267.1190, 267.1603, 270.0519, 272.3778, 280.2615, 284.1112, 284.1189, 284.1484, 285.0753	M+H, M+Na	C16H12O5	-4.69805	3.0268	0.00470199	0.0166775	-1.64318	0.32015	166751	520852	195860	152806	151586	627379	418006	517170
4.64_460.1360n	461.143	4.63833	pos	Wistin	HMDB0030869	Phenylpropanoids and polyketides	Isoflavonoids	Isoflavonoid O-glycosides		49.3	51	347.0911, 365.1016, 377.1011, 389.1022, 395.1120, 407.1122, 425.1231, 443.1331, 460.2609, 461.1434	M+H, M+Na	C23H24O10	-2.15	2.30921	0.00700074	0.0219434	-1.49721	0.354238	114678	323731	135844	106271	101918	381392	247850	341952
4.66_603.0978m/z	603.098	4.65703	neg	Genistein 4',7-O-diglucuronide	HMDB0041736	Phenylpropanoids and polyketides	Isoflavonoids	Isoflavonoid O-glycosides		47.2	48.4	319.0487, 352.2447, 363.0338, 367.9937, 392.8900, 394.6142, 536.8890, 551.6901, 557.0895, 557.2236	M-H2O-H	C27H26O17	-2.24666	1.82066	4.28674e-05	0.00128019	3.30392	9.87594	134762	13645.5	125094	135399	143794	19955.5	11536.9	9444.02
6.74_269.0457m/z	269.046	6.73902	neg	8-Hydroxydaidzein	HMDB0033860	Phenylpropanoids and polyketides	Isoflavonoids	Isoflav-2-enes		46.3	34.6	225.0556, 225.2028, 227.0334, 228.9440, 232.6270, 241.0508, 251.0363, 254.8396, 260.3477, 269.0457	M-H	C15H10O5	0.425244	1.72391	0.0102319	0.0285978	-1.18275	0.44051	92717.4	210477	95667.8	82146.2	100338	245459	224319	161655
5.01_325.1428m/z	325.143	5.00922	pos	(R)-Glabridin	HMDB0034188	Phenylpropanoids and polyketides	Isoflavonoids	Pyranoisoflavonoids	C10421	47.2	41.8	265.1223, 280.4254, 284.2942, 292.1032, 293.0823, 293.1125, 307.0936, 307.1909, 324.1316, 325.1408	M+H	C20H20O4	-1.85199	1.70469	3.04183e-05	0.00109497	-1.90419	0.267166	38636.2	144615	35225.4	41625.8	39057.5	141538	153832	138475
5.01_340.1305n	341.138	5.00922	pos	5-Deoxykievitone	HMDB0034214	Phenylpropanoids and polyketides	Isoflavonoids	Isoflavans	C10418	47.8	45.2	296.1045, 301.1420, 305.2480, 309.1120, 311.1275, 311.1656, 323.1263, 340.1806, 341.1398, 341.1451	M+H-H2O, M+H	C20H20O5	-1.66469	1.69997	1.85075e-05	0.000891383	-1.77673	0.291844	43394.1	148689	39722.7	44954	45505.7	145430	156692	143947
5.79_254.0574n	255.065	5.78803	pos	Daidzein	HMDB0003312	Phenylpropanoids and polyketides	Isoflavonoids	Isoflav-2-enes	C10208	54.9	80.2	225.2843, 227.0702, 237.0541, 238.0603, 251.2983, 252.9093, 253.9677, 254.1786, 255.0389, 255.0648	M+H, M+Na, M+K	C15H10O4	-2.14144	1.63593	0.000164537	0.00230741	-1.35678	0.390453	62922.7	161153	69060.8	59655.8	60051.5	166061	169087	148311
4.16_317.1014m/z	317.101	4.15767	pos	Violanone	HMDB0041790	Phenylpropanoids and polyketides	Isoflavonoids	O-methylated isoflavonoids		50.2	61.5	207.0656, 213.0873, 219.2744, 233.1243, 281.0811, 285.0374, 299.0942, 299.0994, 312.8970, 317.1005	M+H	C17H16O6	-1.78356	1.57207	0.00491964	0.0172066	1.4268	2.6885	151450	56332.4	179961	128586	145802	69771.7	43344.1	55881.5
6.91_531.1805m/z	531.181	6.90523	neg	7-Methoxy-2-methylisoflavone	HMDB0033980	Phenylpropanoids and polyketides	Isoflavonoids	O-methylated isoflavonoids		38.8	0	331.1885, 349.1993, 394.8907, 395.2052, 417.1868, 463.1933, 463.2103, 485.1764, 531.1807, 531.1939	2M-H	C17H14O3	-1.50023	1.54058	0.00165431	0.00852618	-1.14121	0.45338	73826.1	162835	70340.9	65680.4	85457.1	144682	179889	163934
4.27_386.1226m/z	386.123	4.26607	pos	12alpha-Hydroxyerosone	HMDB0034141	Phenylpropanoids and polyketides	Isoflavonoids	Rotenoids		46	36.1	349.0526, 355.0423, 356.4651, 363.0417, 367.7858, 368.1139, 368.2170, 385.1438, 385.2267, 386.1225	M+NH4	C20H16O7	-2.29699	1.34599	0.00679545	0.0214846	5.69581	51.8333	72058.3	1390.19	51835.6	98309.3	66030	1677.51	1196.84	1296.22
5.43_287.0563m/z	287.056	5.4291	neg	3',4',5,7-Tetrahydroxyisoflavanone	HMDB0041651	Phenylpropanoids and polyketides	Isoflavonoids	Isoflavans		52.3	65.4	215.0717, 219.0666, 225.0551, 229.1451, 241.0507, 243.0256, 243.0662, 259.0612, 269.0449, 287.0562	M-H	C15H12O6	0.586004	1.27504	0.000483916	0.0040879	4.81929	28.2326	62351.4	2208.49	62531.7	72280.1	52242.4	2384.02	2291.86	1949.59
4.42_659.1386m/z	659.139	4.4153	neg	Cicerin	HMDB0038659	Phenylpropanoids and polyketides	Isoflavonoids	O-methylated isoflavonoids		47.6	62.5	351.0474, 447.0697, 461.0918, 487.1034, 512.4164, 520.8931, 565.6313, 591.1555, 613.1332, 627.6071	2M-H	C17H14O7	-3.05099	1.10367	0.000400135	0.00368963	2.75981	6.77306	52802.3	7795.93	46580.4	60096.3	51730.2	10025.2	7547.84	5814.79
3.96_287.0541m/z	287.054	3.96405	pos	3'-Hydroxygenistein	HMDB0041658	Phenylpropanoids and polyketides	Isoflavonoids	Isoflav-2-enes	C10510	49.3	53.3	254.5456, 255.0532, 259.0607, 263.0483, 264.0572, 269.0457, 271.0270, 271.0597, 286.0789, 287.0546	M+H	C15H10O6	-3.35234	1.09941	0.00755925	0.0231345	6.36631	82.4992	47842.7	579.917	64959.4	46334.3	32234.3	527.195	616.59	595.965
5.76_481.2211m/z	481.221	5.7649	neg	Kanzonol I	HMDB0040606	Phenylpropanoids and polyketides	Isoflavonoids	Pyranoisoflavonoids		36.9	0.0393	435.1965, 435.2248, 453.5935, 456.5471, 460.2957, 466.6531, 480.1107, 481.0775, 481.1194, 481.2213	M+FA-H	C27H32O5	-4.71927	1.05417	0.0175375	0.0421581	-1.11767	0.460839	38683.1	83940.7	37279.2	25996	52774.2	66727.1	91568.3	93526.8
4.68_649.2665m/z	649.267	4.68152	pos	Liensinine	HMDB0033920	Organoheterocyclic compounds	Isoquinolines and derivatives	Benzylisoquinolines		36.5	0	218.2655, 261.7987, 268.4597, 325.1619, 329.4987, 352.4792, 365.1054, 421.1314, 487.2126, 649.2673	M+K	C37H42N2O6	-1.48173	1.14861	0.000153147	0.00222567	-40.5448	6.23459e-13	3.01575e-08	48371.3	3.01575e-08	3.01575e-08	3.01575e-08	42035.1	53980.6	49098.1
4.66_274.0835n	275.091	4.65962	pos	(R)-Methysticin	HMDB0033590	Phenylpropanoids and polyketides	Kavalactones	Unclassified	C09952	49.4	51.9	187.0768, 189.0921, 191.0703, 215.0702, 223.1558, 223.4002, 233.0812, 238.7958, 257.0798, 275.0911	M+H, M+Na, M+H-H2O	C15H14O5	-2.32023	3.96541	0.000521973	0.00424784	7.0555	133.02	586879	4411.96	493116	690350	577171	5529.61	4169.76	3536.52
4.66_319.0824m/z	319.082	4.65703	neg	11-Methoxynoryangonin	HMDB0030754	Phenylpropanoids and polyketides	Kavalactones	Unclassified		54.7	76.4	261.0741, 269.0481, 273.0771, 286.0478, 287.0564, 301.0716, 301.1194, 319.0341, 319.0833, 319.0915	M+FA-H	C15H14O5	0.450793	1.04631	3.02369e-05	0.00109496	4.3313	20.1304	42059.2	2089.34	38739.9	45323.8	42113.8	2095.1	2120.79	2052.13
0.82_191.0198m/z	191.02	0.819833	neg	Oxoglutaric acid	HMDB0000208	Organic acids and derivatives	Keto acids and derivatives	Gamma-keto acids and derivatives	C00026	53.6	69.7	133.0144, 145.2474, 146.9381, 147.0298, 154.9988, 173.0089, 173.0242, 182.2238, 191.0023, 191.0199	M+FA-H	C5H6O5	0.312822	10.0765	0.00250669	0.0110331	0.407986	1.32683	1.55978e+07	1.17557e+07	1.53161e+07	1.65786e+07	1.48987e+07	1.18752e+07	1.12541e+07	1.21378e+07
1.19_205.0354m/z	205.035	1.18545	neg	Oxoadipic acid	HMDB0000225	Organic acids and derivatives	Keto acids and derivatives	Medium-chain keto acids and derivatives	C00322	52	61	147.0663, 160.9680, 161.0447, 163.0260, 169.0145, 169.0504, 187.0249, 187.0612, 204.0877, 205.0355	M+FA-H	C6H8O5	0.352552	2.81164	0.000339152	0.00338038	-1.08496	0.471407	259647	550793	252309	265786	260848	533623	600528	518227
0.88_205.0354m/z	205.035	0.878683	neg	2-Methyl-4-oxopentanedioic acid	HMDB0039447	Organic acids and derivatives	Keto acids and derivatives	Gamma-keto acids and derivatives		55.5	78.2	145.0144, 145.0509, 146.0309, 158.9390, 161.0460, 187.0250, 187.0412, 187.0614, 188.3911, 205.0356	M+FA-H	C6H8O5	-0.0710819	2.5885	1.14428e-05	0.000692635	-1.01506	0.494807	238983	482982	234990	240911	241047	466473	496842	485631
4.61_262.1416n	307.14	4.61332	neg	Phaseolic acid	HMDB0031897	Organic acids and derivatives	Keto acids and derivatives	Medium-chain keto acids and derivatives		58.3	92.5	145.0871, 149.0454, 150.4473, 154.0665, 161.0454, 179.0562, 187.0803, 187.0964, 257.3889, 307.1400	M-H2O-H, M+FA-H	C12H22O6	0.0372203	2.53932	0.0035626	0.0139203	0.913637	1.88379	526057	279255	458941	585372	533857	246794	298882	292088
4.35_129.0557m/z	129.056	4.35228	neg	Ethyl acetoacetate	HMDB0031216	Organic acids and derivatives	Keto acids and derivatives	Beta-keto acids and derivatives	C03500	42.1	12.1	113.6075, 115.1424, 117.9960, 119.7614, 122.9030, 125.9538, 128.0353, 128.9021, 129.0186, 129.0558	M-H	C6H10O3	-0.011423	1.17351	0.000631423	0.00474524	-1.72153	0.303228	22195	73195.7	20834.5	16631.7	29118.8	68973.7	80704.6	69908.9
0.84_173.0091m/z	173.009	0.838083	neg	Dehydroascorbic acid	HMDB0001264	Organoheterocyclic compounds	Lactones	Gamma butyrolactones	C05422	53.2	67.1	130.0513, 131.0817, 139.9809, 142.9982, 143.0869, 151.0067, 154.9989, 155.0468, 172.0618, 173.0093	M-H	C6H6O6	-0.307914	4.1732	0.0010479	0.00639901	1.65777	3.15528	951834	301664	846318	1.09748e+06	911708	327329	296404	281259
4.61_568.2162n	567.209	4.61332	neg	Citrusin B	HMDB0039231	Lignans, neolignans and related compounds	Lignan glycosides	Unclassified		47.3	45.4	367.0681, 368.0710, 491.1913, 521.2028, 521.2759, 521.2877, 557.2102, 566.1245, 567.1269, 567.2091	M-H, M+FA-H	C27H36O13	1.13901	1.84953	0.000149044	0.00219746	-2.15916	0.223886	36165.5	161535	30285.9	35531.9	42678.8	150444	177474	156687
4.64_545.1987m/z	545.199	4.63833	pos	Isolariciresinol 4'-O-beta-D-glucoside	HMDB0040471	Lignans, neolignans and related compounds	Lignan glycosides	Unclassified		38.4	0	430.1370, 462.6520, 473.4561, 475.9349, 487.0825, 495.8112, 526.5588, 531.6365, 545.1247, 545.1979	M+Na	C26H34O11	-1.18285	1.67211	0.000317058	0.00326345	-1.276	0.412938	72430.2	175402	61151.1	69736.5	86403.1	175065	184057	167084
4.85_253.0507m/z	253.051	4.85298	neg	Chalconaringenin	HMDB0029631	Phenylpropanoids and polyketides	Linear 1,3-diarylpropanoids	Chalcones and dihydrochalcones	C06561	39.5	0	134.7870, 153.2614, 169.3975, 183.6968, 186.1137, 201.0639, 208.0961, 231.9133, 252.4897, 253.0508	M-H2O-H	C15H12O5	0.1536	7.66329	0.000680993	0.00496971	-1.78916	0.28934	889680	3.07486e+06	942921	836006	890113	3.47064e+06	2.68235e+06	3.07158e+06
4.14_307.0919m/z	307.092	4.13563	pos	Stercurensin	HMDB0037485	Phenylpropanoids and polyketides	Linear 1,3-diarylpropanoids	Chalcones and dihydrochalcones		37.1	0	245.0920, 247.0715, 254.0439, 260.1127, 261.0872, 263.0494, 271.0716, 279.0983, 289.0820, 307.0923	M+Na	C17H16O4	-7.55337	2.75274	0.00220365	0.0101787	-0.576741	0.670477	581406	867153	599094	526760	618362	826731	925511	849215
5.21_275.0908m/z	275.091	5.20687	pos	Phloretin	HMDB0003306	Phenylpropanoids and polyketides	Linear 1,3-diarylpropanoids	Chalcones and dihydrochalcones	C00774	53.7	73.8	190.4344, 196.2461, 200.8593, 211.0166, 230.9789, 238.3343, 252.8130, 257.0836, 274.1716, 275.0913	M+H	C15H14O5	-2.28195	1.0351	0.000205712	0.00260785	40.249	1.30663e+12	39404.7	3.01575e-08	34670.7	45089.8	38453.7	3.01575e-08	3.01575e-08	3.01575e-08
4.35_243.0648m/z	243.065	4.35305	pos	Orientalone	HMDB0039616	Benzenoids	Naphthalenes	Naphthoquinones		48.8	49.5	175.0341, 182.0447, 187.0747, 197.0588, 197.1286, 215.0699, 215.0920, 217.5273, 242.1364, 243.0648	M+H-H2O	C14H12O5	-1.44508	1.01666	0.00213332	0.00998785	2.28073	4.85924	49147.4	10114.2	39637.1	57781.8	50023.3	13457.8	7624.07	9260.73
5.98_284.0677n	285.075	5.97908	pos	Melanettin	HMDB0041758	Phenylpropanoids and polyketides	Neoflavonoids	Neoflavones	C10504	46.8	39.7	214.0618, 225.0549, 229.0862, 229.1421, 238.0905, 242.0569, 270.0518, 271.0609, 282.8368, 285.0756	M+H, M+Na, M+K	C16H12O5	-2.71522	3.19412	0.00765253	0.0233394	-2.24167	0.211441	107366	507784	136040	85963	100096	663607	454312	405432
0.73_273.0381m/z	273.038	0.7286	neg	Mevalonic acid-5P	HMDB0001343	Organic acids and derivatives	Organic phosphoric acids and derivatives	Phosphate esters	C01107	49.6	50.8	187.1192, 187.9967, 201.0886, 214.9980, 240.9873, 241.0122, 246.2024, 256.1312, 272.1989, 273.0383	M+FA-H	C6H13O7P	0.189323	2.00502	0.012228	0.03239	-2.06056	0.239724	50816.9	211981	46779.3	52008.5	53662.8	285067	186066	164811
14.06_124.0868m/z	124.087	14.0639	pos	L-Histidinol	HMDB0003431	Organic nitrogen compounds	Organonitrogen compounds	Amines	C00860	45.5	30.2	112.0395, 114.9957, 123.0554, 123.0814, 123.0917, 123.0993, 123.1166, 124.0397, 124.0779, 124.0870	M+H-H2O	C6H11N3O	-0.798725	1.35433	0.0273459	0.0582807	-0.0787292	0.946891	1.3813e+06	1.45878e+06	1.3993e+06	1.38577e+06	1.35884e+06	1.42969e+06	1.45093e+06	1.49572e+06
9.33_316.2841m/z	316.284	9.32728	pos	Dehydrophytosphingosine	HMDB0038057	Organic nitrogen compounds	Organonitrogen compounds	Amines		50.8	59.5	263.2388, 268.2633, 280.2633, 281.2486, 281.2703, 298.2737, 298.3090, 299.2560, 316.2238, 316.2846	M+H	C18H37NO3	-1.80208	1.26708	0.0346627	0.0699325	0.783016	1.72072	165130	95965.4	187638	179934	127818	73124.9	107830	106941
0.76_342.1163n	387.115	0.764683	neg	Allolactose	HMDB0038489	Organic oxygen compounds	Organooxygen compounds	Carbohydrates and carbohydrate conjugates		45.6	30.5	304.3054, 311.5368, 323.0975, 341.1093, 341.1531, 364.8531, 366.1234, 387.0211, 387.0285, 387.1136	M+FA-H, 2M-H, M-H	C12H22O11	0.321337	10.9004	0.0278497	0.0590408	0.840729	1.79095	1.13403e+07	6.33196e+06	9.03934e+06	1.20347e+07	1.29467e+07	7.89106e+06	4.78122e+06	6.3236e+06
0.73_666.2216n	711.22	0.7286	neg	Sesamose	HMDB0038871	Organic oxygen compounds	Organooxygen compounds	Carbohydrates and carbohydrate conjugates	C08248	58.7	94.7	323.0988, 341.1091, 365.1080, 383.1201, 413.1331, 425.1298, 443.1412, 485.1524, 503.1645, 665.2155	M-H, M+FA-H	C24H42O21	-0.347602	9.65791	0.0356558	0.0715139	0.702116	1.62689	1.04359e+07	6.41463e+06	8.4709e+06	1.05535e+07	1.22833e+07	7.44492e+06	5.15418e+06	6.64481e+06
12.99_547.1772m/z	547.177	12.9892	neg	Charine	HMDB0039877	Organic oxygen compounds	Organooxygen compounds	Carbohydrates and carbohydrate conjugates		41.3	30.1	279.2318, 342.8726, 379.1596, 410.8601, 478.8469, 499.1586, 529.1684, 543.1399, 543.1475, 547.1774	2M-H	C9H14N4O6	3.35788	9.57079	0.0391923	0.0767617	3.16607	8.976	4.50215e+06	501576	2.00525e+06	5.01197e+06	6.48922e+06	736479	449316	318933
0.77_365.1047m/z	365.105	0.77275	pos	Inulobiose	HMDB0029898	Organic oxygen compounds	Organooxygen compounds	Carbohydrates and carbohydrate conjugates	C03323	50.7	57	266.1746, 275.2576, 298.0791, 334.3877, 335.1435, 345.8141, 355.7505, 358.6922, 365.0302, 365.1050	M+Na	C12H22O11	-2.00201	8.83294	0.0260597	0.056331	0.695065	1.61896	8.5469e+06	5.27926e+06	7.41295e+06	8.98412e+06	9.24363e+06	6.6967e+06	4.11944e+06	5.02165e+06
0.75_342.1156n	381.078	0.754717	pos	Glucinol	HMDB0039237	Organic oxygen compounds	Organooxygen compounds	Carbohydrates and carbohydrate conjugates		41.9	15	228.0211, 262.9699, 271.0813, 298.8366, 307.1132, 324.9687, 325.0421, 325.0728, 325.1081, 325.1169	M+H-H2O, M+K, M+NH4, M+H	C12H22O11	-1.92153	8.64038	0.0300956	0.0626281	0.600403	1.51614	9.29701e+06	6.13203e+06	8.01423e+06	1.02091e+07	9.66775e+06	7.45341e+06	5.08112e+06	5.86155e+06
7.36_331.1015m/z	331.102	7.35667	pos	Phosphoribosylformylglycineamidine	HMDB0000999	Organic oxygen compounds	Organooxygen compounds	Carbohydrates and carbohydrate conjugates		39.2	1.37	229.0704, 244.3654, 262.7418, 264.3008, 268.4846, 277.2155, 313.2545, 315.8940, 331.0818, 331.1009	M+NH4	C8H16N3O8P	0.62775	5.23656	8.11593e-07	0.000237539	5.10951	34.5236	1.02691e+06	29745.2	1.05414e+06	990480	1.03611e+06	34939	25849.9	28446.5
4.35_139.0387m/z	139.039	4.35305	pos	3,4-Dihydroxybenzaldehyde	HMDB0059965	Organic oxygen compounds	Organooxygen compounds	Carbonyl compounds	C16700	50.4	55.4	111.7550, 112.1616, 113.9639, 116.9727, 120.0448, 121.0288, 132.6018, 138.0552, 138.0913, 139.0390	M+H	C7H6O3	-2.11753	4.75672	1.16819e-06	0.000261822	8.4995	361.913	825142	2279.95	857568	819368	798488	2324.92	2337.87	2177.05
0.75_209.0303m/z	209.03	0.746883	neg	Galactaric acid	HMDB0000639	Organic oxygen compounds	Organooxygen compounds	Carbohydrates and carbohydrate conjugates	C00879	52.6	63.7	147.0301, 147.0423, 150.6643, 165.0388, 173.0090, 191.0200, 191.0389, 191.0569, 207.3821, 209.0305	M-H	C6H10O8	0.00781374	4.66148	0.0147638	0.0372132	-0.686121	0.621523	1.44061e+06	2.31788e+06	1.60375e+06	1.02412e+06	1.69397e+06	2.29785e+06	2.39436e+06	2.26142e+06
1.38_321.0985m/z	321.098	1.37928	pos	alpha-Hydrojuglone 4-O-b-D-glucoside	HMDB0034242	Organic oxygen compounds	Organooxygen compounds	Carbohydrates and carbohydrate conjugates		38.4	7.26	276.5746, 280.5770, 281.0760, 289.5826, 290.0854, 302.0802, 304.0727, 312.5850, 313.0867, 321.0987	M+H-H2O	C16H18O8	4.78911	4.25209	0.000510312	0.00419688	1.63205	3.09952	986476	318267	1.06328e+06	942703	953447	408760	226653	319387
0.75_195.0510m/z	195.051	0.746883	neg	D-Ribose	HMDB0000283	Organic oxygen compounds	Organooxygen compounds	Carbohydrates and carbohydrate conjugates	C00121	54.5	73.8	147.0295, 149.0461, 159.0299, 159.0435, 162.4118, 165.0442, 177.0255, 177.0406, 177.0566, 195.0512	M+FA-H	C5H10O5	-0.242604	3.5093	0.00819941	0.0244352	0.232841	1.17515	3.25199e+06	2.76731e+06	3.30092e+06	3.08496e+06	3.37009e+06	2.78204e+06	2.8459e+06	2.67398e+06
0.75_356.1320n	401.13	0.746883	neg	4-O-Methylgalactinol	HMDB0033558	Organic oxygen compounds	Organooxygen compounds	Carbohydrates and carbohydrate conjugates		54.3	75.1	201.0885, 219.6953, 236.0780, 263.0781, 267.0712, 301.1040, 323.0976, 337.1126, 355.1251, 401.1301	M-H, M+FA-H	C13H24O11	0.399628	3.41788	0.00640907	0.0206193	0.66633	1.58703	1.2274e+06	773393	1.1195e+06	1.37786e+06	1.18483e+06	771152	706640	842388
6.38_289.0912m/z	289.091	6.3793	pos	Glucosylisomaltol	HMDB0038341	Organic oxygen compounds	Organooxygen compounds	Carbohydrates and carbohydrate conjugates		42.9	18.1	229.0707, 239.7213, 244.2140, 247.0819, 248.1260, 260.9445, 263.4315, 264.0571, 288.1559, 289.0938	M+H	C12H16O8	-2.00026	3.1431	8.3481e-06	0.000610903	6.00731	64.3249	365555	5682.94	371667	341763	383235	7358.72	4907.65	4782.46
9.79_676.3649n	721.366	9.78733	neg	(S)-Nerolidol 3-O-[a-L-rhamnopyranosyl-(1->4)-a-L-rhamnopyranosyl-(1->6)-b-D-glucopyranoside]	HMDB0040846	Organic oxygen compounds	Organooxygen compounds	Carbohydrates and carbohydrate conjugates		46.9	40.9	379.1235, 397.1353, 415.1462, 449.2688, 517.2568, 675.3606, 720.4473, 720.4579, 721.3538, 721.3662	M-H, M+FA-H	C33H56O14	-3.08711	3.08386	0.00184124	0.00909577	3.45076	10.9341	393912	36026.1	485532	324163	372040	55151.7	24602.8	28323.6
4.39_416.1682n	461.167	4.39358	neg	Phenylethyl primeveroside	HMDB0041274	Organic oxygen compounds	Organooxygen compounds	Carbohydrates and carbohydrate conjugates		39.7	0	282.1116, 284.0322, 299.0567, 307.1046, 315.6258, 325.0343, 415.1612, 460.1839, 461.0673, 461.1669	M-H, M+FA-H	C19H28O10	-0.11568	3.04725	0.000707047	0.00509735	5.97447	62.8774	350759	5578.47	281881	363644	406753	7375.67	4071.42	5288.31
0.75_193.0353m/z	193.035	0.746883	neg	Pectic acid	HMDB0003363	Organic oxygen compounds	Organooxygen compounds	Carbohydrates and carbohydrate conjugates	C00470	39.5	0		M-H	C6H10O7	-0.172438	3.044	2.31496e-06	0.000350858	-3.56255	0.0846379	31184.2	368443	29656.5	29474.8	34421.4	384685	357739	362905
0.74_395.0941m/z	395.094	0.736867	pos	Galactopinitol A	HMDB0039475	Organic oxygen compounds	Organooxygen compounds	Carbohydrates and carbohydrate conjugates		39.6	3.28	298.1028, 301.1946, 318.0845, 339.4051, 347.1710, 359.3106, 374.4978, 375.6829, 384.0218, 395.0946	M+K	C13H24O11	-2.44759	2.87166	0.00839824	0.0248403	0.69213	1.61567	850526	526424	812716	980532	758330	533066	524495	521711
0.72_557.1467m/z	557.147	0.719033	pos	Ciceritol	HMDB0032777	Organic oxygen compounds	Organooxygen compounds	Carbohydrates and carbohydrate conjugates		38.6	0.0491	203.9720, 241.4290, 275.9949, 277.0012, 379.0363, 396.0356, 438.0536, 439.0521, 499.0749, 557.1494	M+K	C19H34O16	-2.1797	2.81343	0.0166744	0.0407452	1.98259	3.95201	431526	109192	278977	546324	469279	144111	86998.8	96465.6
0.72_455.1151m/z	455.115	0.719033	pos	3-Phenylpropyl glucosinolate	HMDB0038422	Organic oxygen compounds	Organooxygen compounds	Carbohydrates and carbohydrate conjugates		38.8	3.09	127.0390, 145.0497, 155.1714, 159.3497, 163.0605, 195.0866, 222.1005, 420.2458, 454.1690, 455.1159	M+NH4	C16H23NO9S2	-0.271113	2.80707	0.0211157	0.0483538	0.891319	1.85487	705635	380422	584916	777754	754235	507486	303038	330744
4.05_406.1489m/z	406.149	4.05217	pos	Niazimin A	HMDB0038630	Organic oxygen compounds	Organooxygen compounds	Carbohydrates and carbohydrate conjugates		52.2	69.4	285.0776, 303.0860, 317.1028, 318.4243, 359.0767, 365.1213, 405.1308, 406.1043, 406.1100, 406.1503	M+Na	C18H25NO8	4.31088	2.72959	0.0122434	0.0324186	9.09284	546.031	298932	547.464	289527	184859	422411	682.525	627.464	332.402
5.18_458.1789n	457.172	5.18408	neg	3-Hydroxychavicol 1-[rhamnosyl-(1->6)-glucoside]	HMDB0037108	Organic oxygen compounds	Organooxygen compounds	Carbohydrates and carbohydrate conjugates		44	22.6	320.0902, 325.1274, 343.2106, 360.0854, 387.4151, 388.8493, 427.2555, 456.1294, 456.2305, 457.1721	M-H, M+FA-H	C21H30O11	0.220819	2.72752	0.000101441	0.00181352	-4.66051	0.0395409	11229.1	283986	12416.4	8755.89	12514.9	267030	265813	319114
4.07_395.1306m/z	395.131	4.07172	pos	Citrusin E	HMDB0039234	Organic oxygen compounds	Organooxygen compounds	Carbohydrates and carbohydrate conjugates		50.7	57.3	303.4872, 330.3269, 349.0462, 349.0533, 350.6588, 364.1107, 365.1202, 394.2932, 394.3027, 395.1311	M+Na	C17H24O9	-1.8745	2.71549	5.9757e-05	0.00143598	-1.61485	0.326499	130682	400253	106732	156289	129026	403668	406943	390148
0.71_828.2742n	873.273	0.709633	neg	Amylopectin	HMDB0003255	Organic oxygen compounds	Organooxygen compounds	Carbohydrates and carbohydrate conjugates	C00317	36.8	0		M-H, M+FA-H	C30H52O26	-0.628784	2.57502	0.00163156	0.00844722	1.81242	3.5123	347972	99072.4	313205	340436	390275	138116	55647.8	103453
2.49_685.1719m/z	685.172	2.48847	neg	DIBOA-Glc	HMDB0033734	Organic oxygen compounds	Organooxygen compounds	Carbohydrates and carbohydrate conjugates		37.1	1.79	428.8157, 449.5836, 496.0249, 505.6550, 521.9767, 552.1671, 617.0358, 647.7200, 659.4461, 685.1724	2M-H	C14H17NO9	-2.21649	2.42186	0.00821914	0.0244735	1.37095	2.5864	375060	145012	319440	360567	445171	175511	86326.4	173200
0.74_770.2901m/z	770.29	0.736867	pos	Phyllanthusol A	HMDB0035942	Organic oxygen compounds	Organooxygen compounds	Carbohydrates and carbohydrate conjugates		42.1	31.6	356.5800, 398.5622, 402.6139, 433.9693, 462.7373, 467.2532, 487.1649, 505.1732, 598.1841, 770.2913	M+H-H2O	C35H49NO19	4.49833	2.31764	0.0209936	0.0481406	-0.760956	0.590105	320229	542665	410987	212871	336830	574436	515962	537598
4.35_419.1348m/z	419.135	4.35228	neg	7-Hydroxy-5-(4-hydroxy-2-oxopentyl)-2-methylchromone 7-glucoside	HMDB0034698	Organic oxygen compounds	Organooxygen compounds	Carbohydrates and carbohydrate conjugates		49.3	51.8	234.9917, 245.0820, 247.0627, 271.0626, 286.1039, 289.0720, 320.0924, 373.0239, 418.1670, 419.1347	M-H2O-H	C21H26O10	0.138047	2.15679	0.00783208	0.0236982	6.21257	74.1602	185064	2495.46	166259	132525	256408	2780.2	2600.21	2105.98
0.73_563.1830m/z	563.183	0.7286	neg	5-O-a-L-Arabinofuranosyl-L-arabinose	HMDB0038880	Organic oxygen compounds	Organooxygen compounds	Carbohydrates and carbohydrate conjugates		57.6	92.5	179.0560, 193.0718, 207.0513, 221.0658, 224.3842, 292.1784, 337.1143, 341.1090, 517.1772, 563.1809	2M-H	C10H18O9	0.259716	2.14914	0.00820266	0.024439	2.42019	5.35241	223384	41735.3	155810	231032	283311	50332.5	39764.1	35109.1
5.45_328.1152n	351.104	5.45103	pos	Dihydromelilotoside	HMDB0038334	Organic oxygen compounds	Organooxygen compounds	Carbohydrates and carbohydrate conjugates		41.1	13.7	165.0918, 171.0808, 174.0665, 179.1071, 189.0906, 207.0998, 207.1202, 225.1129, 229.0517, 247.0623	M+H-H2O, M+NH4, M+H, M+Na	C15H20O8	-1.86777	1.9515	6.81923e-05	0.00151792	4.76778	27.2423	144685	5311.03	135781	137448	160826	7172.2	4320.77	4440.13
0.75_432.1709m/z	432.171	0.754717	pos	a-L-Arabinofuranosyl-(1->3)-[a-L-arabinofuranosyl-(1r5)]-L-arabinose	HMDB0041223	Organic oxygen compounds	Organooxygen compounds	Carbohydrates and carbohydrate conjugates		51.4	62.6	252.1078, 259.0822, 270.1183, 272.5650, 289.0918, 320.0139, 321.7454, 325.1136, 352.1521, 432.1721	M+NH4	C15H26O13	-0.546069	1.70409	0.00197364	0.00950872	1.54692	2.92194	166421	56955.5	177868	137402	183992	57717.4	49340.5	63808.8
9.95_721.3660m/z	721.366	9.95032	neg	(S)-Nerolidol 3-O-[a-L-Rhamnopyranosyl-(1->4)-a-L-rhamnopyranosyl-(1->2)-b-D-glucopyranoside]	HMDB0040845	Organic oxygen compounds	Organooxygen compounds	Carbohydrates and carbohydrate conjugates		52.3	66.9	397.1353, 415.1457, 545.1813, 572.9338, 585.1970, 623.9068, 675.3607, 720.4487, 720.4620, 721.3561	M+FA-H	C33H56O14	1.22237	1.5776	0.00719703	0.0223502	3.9903	15.8928	103623	6520.12	140906	90427.6	79534.9	13254	2966.95	3339.4
6.06_663.3605m/z	663.36	6.05855	neg	(1R,3S,4S)-1,8-Epoxy-p-menthan-3-ol glucoside	HMDB0034772	Organic oxygen compounds	Organooxygen compounds	Carbohydrates and carbohydrate conjugates		40.7	20.7	609.3090, 630.2651, 631.2651, 641.2845, 642.2900, 642.7929, 662.2859, 662.3020, 663.2554, 663.3605	2M-H	C16H28O7	1.13163	1.54864	0.00213423	0.00998785	1.38412	2.61013	147069	56345.5	129592	164331	147284	40220.1	64517	64299.4
0.75_371.0832m/z	371.083	0.746883	neg	3-O-alpha-D-Glucopyranuronosyl-D-xylose	HMDB0039723	Organic oxygen compounds	Organooxygen compounds	Carbohydrates and carbohydrate conjugates		38.5	0		M+FA-H	C11H18O11	0.191685	1.50573	0.00617635	0.0201014	-1.8712	0.273346	33083.6	121032	37943.4	29968.6	31338.7	88230.2	134663	140203
4.01_313.0568m/z	313.057	4.0106	neg	4-Glucogallic acid	HMDB0041593	Organic oxygen compounds	Organooxygen compounds	Carbohydrates and carbohydrate conjugates		44.1	26.1	199.9055, 216.7296, 246.9444, 255.0510, 257.2099, 257.6317, 277.0329, 291.6603, 295.0482, 313.0573	M-H2O-H	C13H16O10	0.790671	1.43956	0.000742118	0.0052415	2.31851	4.98818	96363.6	19318.4	87376.3	89815.3	111899	24866.3	16796.2	16292.7
4.07_278.1018m/z	278.102	4.07172	pos	Sambunigrin	HMDB0034981	Organic oxygen compounds	Organooxygen compounds	Carbohydrates and carbohydrate conjugates	C04273	39.1	1.71	226.3361, 226.6236, 231.1122, 232.0966, 235.5154, 237.0725, 250.1059, 277.1183, 278.0626, 278.1019	M+H-H2O	C14H17NO6	-1.85954	1.36406	0.000732685	0.00520326	1.47384	2.77761	107898	38845.7	101680	115730	106285	50403.3	29515.2	36618.8
7.58_677.4250m/z	677.425	7.57617	neg	Momordicoside G	HMDB0035821	Organic oxygen compounds	Organooxygen compounds	Carbohydrates and carbohydrate conjugates		38.6	0.0512	425.6571, 480.2491, 550.9425, 609.2646, 609.2754, 629.0624, 654.3023, 656.3037, 656.3132, 677.4241	M+FA-H	C37H60O8	-3.17275	1.32718	0.000750192	0.00527509	-1.18274	0.440513	51481.3	116867	41674.8	55773.3	56995.8	106784	122369	121446
2.95_332.1079n	355.099	2.94692	pos	Leonuriside A	HMDB0031721	Organic oxygen compounds	Organooxygen compounds	Carbohydrates and carbohydrate conjugates		43	27.6	153.4934, 157.6219, 167.7036, 171.0629, 180.0716, 227.0099, 296.5013, 315.7945, 332.0967, 333.1159	M+H, M+Na, M+K	C14H20O9	-8.48704	1.30405	0.0011107	0.00664388	1.04073	2.05727	123666	60111.5	122990	136367	111640	55246.6	63854.2	61233.8
5.18_427.1610m/z	427.161	5.18408	neg	Ptelatoside B	HMDB0034447	Organic oxygen compounds	Organooxygen compounds	Carbohydrates and carbohydrate conjugates		47.4	41	325.1289, 331.4519, 335.7402, 359.2096, 365.1589, 368.9843, 383.1707, 395.1711, 426.2347, 427.1594	M-H	C20H28O10	0.180283	1.28719	0.0156831	0.0389226	1.5651	2.95898	101433	34279.7	127663	105191	71444.7	28328.6	39285.7	35224.9
3.68_484.1575n	507.147	3.67638	pos	7-Methyl-1,4,5-naphthalenetriol 4-[xylosyl-(1->6)-glucoside]	HMDB0034909	Organic oxygen compounds	Organooxygen compounds	Carbohydrates and carbohydrate conjugates		39.2	0	311.6205, 320.5673, 345.0944, 372.8265, 386.0726, 444.1079, 475.1427, 490.9004, 507.0861, 507.1466	M+H-H2O, M+Na	C22H28O12	-1.22123	1.26045	0.00029453	0.00315833	9.15609	570.502	58661.2	102.824	53133.3	68557.8	54292.6	48.2901	155.734	104.447
6.38_462.1597m/z	462.16	6.3793	pos	4-(2-Nitroethyl)phenyl primeveroside	HMDB0031742	Organic oxygen compounds	Organooxygen compounds	Carbohydrates and carbohydrate conjugates		40.1	5.64	232.4780, 259.5494, 289.0922, 289.8134, 347.3814, 360.5145, 391.0781, 410.8615, 449.7719, 462.1596	M+H	C19H27NO12	-1.96401	1.25818	1.63036e-05	0.000836721	8.1436	282.792	57919.3	204.812	60671	53250	59836.8	386.357	3.01575e-08	228.08
4.62_490.2168m/z	490.217	4.61608	pos	alpha-L-Rhamnopyranosyl-(1->3)-alpha-D-galactopyranosyl-(1->3)-L-fucose	HMDB0039741	Organic oxygen compounds	Organooxygen compounds	Carbohydrates and carbohydrate conjugates		37.1	0	310.0190, 312.4542, 313.3712, 321.4044, 353.1199, 431.1457, 431.1733, 431.2045, 489.2277, 490.2199	M+NH4	C18H32O14	8.07614	1.23127	0.00247837	0.0109545	-3.83836	0.0699098	4304.09	61566.3	3181.76	4581.79	5148.71	50844.2	78202.3	55652.4
0.82_149.0455m/z	149.046	0.819833	neg	D-Apiose	HMDB0029941	Organic oxygen compounds	Organooxygen compounds	Carbohydrates and carbohydrate conjugates	C01488	52.2	62.8	127.7619, 129.0194, 130.9984, 131.0350, 133.0155, 145.8907, 147.0288, 147.5355, 149.0094, 149.0455	M-H	C5H10O5	-0.266278	1.22905	0.0412062	0.0797586	-0.571409	0.672959	135948	202015	149975	141290	116578	162674	216689	226681
9.92_863.3942m/z	863.394	9.92127	neg	(3x,5x,10x)-9,10-Didehydroisohumbertiol O-[rhamnosyl-(1->4)-rhamnosyl-(1->2)-[rhamnosyl-(1->6)]-glucoside]	HMDB0040687	Organic oxygen compounds	Organooxygen compounds	Carbohydrates and carbohydrate conjugates		37.9	0		M+FA-H	C39H62O18	2.86289	1.21571	0.00258086	0.0112269	-2.115	0.230845	16794.7	72753	26170.4	8979.53	15234.1	60013.1	82555.1	75690.9
5.81_379.1227m/z	379.123	5.81102	pos	D-Pinitol 2-O-alpha-D-Galactopyranosyl	HMDB0041487	Organic oxygen compounds	Organooxygen compounds	Carbohydrates and carbohydrate conjugates		54.9	84.2	247.0790, 265.2808, 271.0830, 283.0809, 288.6939, 289.0911, 339.3525, 361.1130, 379.1221, 379.1273	M+Na	C13H24O11	4.61499	1.19371	4.16594e-07	0.000182071	8.00941	257.675	52010	201.844	53133.8	50366.4	52529.8	282.432	122.433	200.665
4.66_295.1049n	296.112	4.65962	pos	Prunasin	HMDB0034934	Organic oxygen compounds	Organooxygen compounds	Carbohydrates and carbohydrate conjugates	C00844	41.7	17.8	254.0995, 274.7082, 277.0862, 278.1017, 278.1288, 286.6918, 287.1499, 293.8314, 295.1512, 296.1119	M+H, M+Na	C14H17NO6	-2.32955	1.18966	0.00586465	0.0194301	0.926389	1.90051	115705	60881	106683	123979	116454	78676.8	53280.7	50685.5
3.47_461.1309m/z	461.131	3.46923	neg	2-Hydroxybenzaldehyde O-[xylosyl-(1->6)-glucoside]	HMDB0034157	Organic oxygen compounds	Organooxygen compounds	Carbohydrates and carbohydrate conjugates		48.8	47.6	350.5768, 363.0669, 388.0079, 392.8761, 415.1037, 429.2976, 443.5870, 460.1329, 461.0663, 461.1307	M+FA-H	C18H24O11	1.96623	1.17724	0.0310122	0.0641491	-0.823859	0.564929	77097.2	136472	72130.7	72431.4	86729.4	141054	104042	164321
6.39_555.1722m/z	555.172	6.3869	neg	Cassitoroside	HMDB0041289	Organic oxygen compounds	Organooxygen compounds	Carbohydrates and carbohydrate conjugates		39.5	0.858	372.8333, 373.8106, 409.1501, 423.9200, 453.6620, 473.1103, 477.8856, 511.1830, 555.1079, 555.1710	M-H	C25H32O14	0.533003	1.16257	0.00224166	0.0102874	-3.74253	0.0747115	4120.46	55151.7	1801.52	959.797	9600.07	41808.8	59557.8	64088.5
11.62_649.1986m/z	649.199	11.6177	neg	cis-Ferulic acid [arabinosyl-(1->3)-[glucosyl-(1->6)]-glucosyl] ester	HMDB0034682	Organic oxygen compounds	Organooxygen compounds	Carbohydrates and carbohydrate conjugates		40.3	10.1	194.2287, 240.9292, 277.2172, 384.9386, 445.2361, 513.2242, 536.2310, 576.1620, 581.2154, 649.1891	M-H	C27H38O18	0.0405007	1.13892	0.0375576	0.0743496	3.39702	10.5343	62335	5917.36	27360.2	71135	88509.9	10455.8	6747.92	548.368
0.83_383.1300m/z	383.13	0.826383	pos	2-(4-Hydroxy-3,5-dimethoxyphenyl)ethanol 4'-glucoside	HMDB0038381	Organic oxygen compounds	Organooxygen compounds	Carbohydrates and carbohydrate conjugates		37.9	0		M+Na	C16H24O9	-3.37316	1.13376	0.00150278	0.00804349	1.29606	2.45557	81417.1	33156.1	76027	93715.2	74509.1	31495.5	34785.2	33187.6
0.76_353.0898m/z	353.09	0.764683	neg	Cryptochlorogenic acid	HMDB0030653	Organic oxygen compounds	Organooxygen compounds	Alcohols and polyols		36.6	0.355	205.0528, 218.0676, 262.0625, 263.0580, 267.0725, 268.0757, 293.0678, 352.0523, 352.0928, 353.0904	M-H	C16H18O9	5.53976	1.09761	0.00708431	0.0220966	-1.92255	0.263788	16825.6	63784.7	19950.6	15385.6	15140.7	45583.5	72097.1	73673.5
3.65_413.1669m/z	413.167	3.65355	neg	(2S)-2-Butanol O-[b-D-Apiofuranosyl-(1->6)-b-D-glucopyranoside]	HMDB0041255	Organic oxygen compounds	Organooxygen compounds	Carbohydrates and carbohydrate conjugates		53.8	71.8	367.2094, 368.0796, 368.0919, 372.5023, 377.0498, 400.4945, 403.1845, 403.8757, 413.1562, 413.1641	M+FA-H	C15H28O10	1.1294	1.09168	0.000149267	0.00219746	9.6393	797.479	43819	54.9468	37609.6	46458	47389.3	3.01575e-08	3.01575e-08	164.841
4.55_421.1144m/z	421.114	4.54745	neg	Rumexoside	HMDB0036398	Organic oxygen compounds	Organooxygen compounds	Carbohydrates and carbohydrate conjugates		51.7	65	324.8058, 331.0422, 331.0824, 335.0572, 343.0837, 353.0464, 359.0589, 375.0295, 403.1046, 421.1144	M-H	C20H22O10	1.00296	1.08564	0.000472653	0.00404216	7.3869	167.371	43857.8	262.04	41718.4	51892.2	37962.8	786.119	3.01575e-08	3.01575e-08
5.41_329.1608m/z	329.161	5.40685	neg	Picrocrocin	HMDB0005796	Organic oxygen compounds	Organooxygen compounds	Carbohydrates and carbohydrate conjugates		46.5	36.6	287.1218, 287.1492, 290.7581, 309.9213, 311.0653, 314.0089, 329.0312, 329.0695, 329.1238, 329.1606	M-H	C16H26O7	0.76094	1.08425	0.000829455	0.00556805	1.35926	2.56554	71745.5	27965.1	62223.1	76162	76851.5	29460.6	27962	26472.7
4.59_512.2268m/z	512.227	4.59137	neg	Petasinoside	HMDB0030317	Organic oxygen compounds	Organooxygen compounds	Carbohydrates and carbohydrate conjugates		44	38.6	397.1091, 443.1129, 452.2055, 465.0960, 466.2184, 466.5181, 469.1614, 480.1794, 511.1028, 512.2263	M-H2O-H	C28H37NO9	-4.20591	1.03434	0.00334417	0.0133242	-11.0317	0.000477682	19.4488	40715.1	23.3764	1.32595	33.6442	29620.3	52172.5	40352.3
3.88_365.1455m/z	365.146	3.87777	neg	2,3-Butanediol apiosylglucoside	HMDB0033063	Organic oxygen compounds	Organooxygen compounds	Carbohydrates and carbohydrate conjugates		50.7	58.2	281.1161, 297.0976, 297.8970, 297.9023, 303.1457, 318.0586, 321.1165, 321.1568, 325.7323, 365.1454	M-H2O-H	C15H28O11	0.575969	1.02582	0.000252521	0.00291518	-1.8755	0.272532	14507.3	53231.4	15280.2	14375	13866.6	56729.9	55969.5	46994.7
1.38_639.1768m/z	639.177	1.38387	neg	Bis-gamma-glutamylcysteinylbis-beta-alanine	HMDB0029413	Organic acids and derivatives	Peptidomimetics	Hybrid peptides		55.1	82.1	302.0816, 318.0764, 320.0922, 320.1319, 352.0648, 505.1056, 510.1346, 549.0727, 621.1651, 639.1765	M-H	C22H36N6O12S2	1.21758	2.23361	0.000407769	0.00371695	1.80246	3.48814	258062	73982.7	279554	242418	252213	98089.7	54488.3	69370
4.68_208.1096n	209.117	4.68152	pos	trans-Isoasarone	HMDB0031469	Benzenoids	Phenol ethers	Anisoles	C17846	39.9	7.63	163.0750, 163.1115, 167.9777, 169.7796, 173.0951, 173.1327, 190.0938, 191.0328, 191.0699, 191.1068	M+H, M+NH4, M+H-H2O	C12H16O3	-1.68567	1.06288	0.010484	0.0290254	1.47377	2.77747	70180.4	25267.7	55187.8	67492	87861.3	30025.3	24912.9	20864.9
4.66_239.0925m/z	239.093	4.65703	neg	Zingerone	HMDB0032590	Benzenoids	Phenols	Methoxyphenols	C17497	53.2	67	190.0876, 193.0730, 194.8780, 195.1027, 200.0354, 221.0799, 229.0354, 233.0525, 233.0721, 239.0924	M+FA-H	C11H14O3	0.235052	1.83806	0.000331604	0.00333993	1.17358	2.25571	224153	99371.4	204280	233909	234271	94531.2	108292	95290.4
7.13_357.0618m/z	357.062	7.13368	neg	3',4,4'-Trihydroxypulvinone	HMDB0030563	Benzenoids	Phenols	Benzenediols		49.6	52.3	289.1672, 290.7280, 306.3905, 311.0548, 313.0716, 313.1062, 314.0781, 330.6194, 344.4355, 357.0619	M+FA-H	C17H12O6	0.702496	1.37512	0.0111265	0.0302817	0.523919	1.43786	247158	171894	256430	242959	242086	145780	168316	201585
4.18_426.0942n	427.102	4.17948	pos	Epigallocatechin 3-O-(4-hydroxybenzoate)	44257118	Lipids and lipid-like molecules	Polyketides	Flavonoids		49.4	52.6	271.0604, 283.0596, 283.0811, 287.0546, 290.4359, 297.0762, 299.0549, 391.0793, 393.8953, 409.0918	M+H-H2O, M+H	C22H18O9	-2.02226	4.35872	0.00181465	0.00901994	8.4311	345.154	717383	2078.44	647293	909414	595441	2648.87	1860.99	1725.45
5.45_314.0784n	315.086	5.45103	pos	Pectolinarigenin	5320438	Lipids and lipid-like molecules	Polyketides	Flavonoids		52.8	69.7	229.0493, 235.3443, 257.0441, 272.0670, 283.0474, 292.0493, 300.0628, 300.0961, 314.6426, 315.0861	M+H, M+Na	C17H14O6	-2.1439	1.68711	0.000110041	0.00189322	10.3374	1293.8	104400	80.6923	100351	117805	95042.7	157.111	84.9656	3.01575e-08
1.38_683.1408m/z	683.141	1.38387	neg	Kaempferide 5-glucoside-7-glucuronide	44257992	Lipids and lipid-like molecules	Polyketides	Flavonoids		37	0	318.0700, 320.0924, 330.0690, 340.0589, 342.0742, 362.0399, 364.0592, 554.0948, 665.1313, 683.1402	M+FA-H	C28H30O17	-8.94241	1.05237	0.000666313	0.00491387	1.69464	3.23696	59406.8	18352.6	65241	55637.7	57341.6	24460	14304.2	16293.6
9.22_1068.5505n	1067.54	9.22033	neg	Soyasaponin bg	HMDB0038721	Lipids and lipid-like molecules	Prenol lipids	Terpene glycosides		55.1	76.9	583.4024, 723.4099, 733.4522, 741.4245, 879.5157, 967.5361, 1049.5348, 1050.5350, 1067.1814, 1067.5439	M-H, M+FA-H	C54H84O21	-0.000209491	19.6689	0.0202935	0.047008	1.00864	2.01202	3.16043e+07	1.57078e+07	2.97542e+07	3.32047e+07	3.18541e+07	2.39183e+07	1.06537e+07	1.25512e+07
9.05_940.5036n	939.496	9.04562	neg	Dehydrosoyasaponin I	HMDB0039331	Lipids and lipid-like molecules	Prenol lipids	Terpene glycosides	C13837	47.8	40.3	455.3518, 512.8009, 654.9890, 812.8826, 831.6458, 836.9655, 878.3477, 921.4850, 921.5101, 939.4962	M-H, M+FA-H	C48H76O18	0.430443	14.824	0.0171398	0.0415274	-1.28341	0.410824	6.26375e+06	1.52468e+07	5.28292e+06	6.48293e+06	7.02539e+06	1.96962e+07	1.32494e+07	1.27948e+07
9.05_940.5002n	941.507	9.05222	pos	Pisumsaponin II	HMDB0038317	Lipids and lipid-like molecules	Prenol lipids	Terpene glycosides		55.6	82.6	421.3461, 439.3571, 457.3677, 597.3792, 603.4220, 615.3897, 633.3990, 779.4540, 795.4532, 941.5054	M+H, M+Na	C48H76O18	-3.16994	13.2143	0.00368545	0.0142393	-1.58317	0.333747	3.35386e+06	1.00491e+07	3.07002e+06	3.14003e+06	3.85152e+06	1.21238e+07	8.54731e+06	9.47618e+06
8.87_956.4984n	955.491	8.86633	neg	Ginsenoside Ro	HMDB0034534	Lipids and lipid-like molecules	Prenol lipids	Terpene glycosides	C17543	46.3	32.9	613.3740, 738.7332, 836.5978, 909.4873, 937.4615, 937.4763, 937.8089, 938.4730, 938.4997, 955.4915	M-H, M+FA-H	C48H76O19	0.355771	10.9425	0.00916576	0.0264654	-2.18993	0.219162	1.33151e+06	6.07546e+06	1.31958e+06	1.39509e+06	1.27985e+06	7.91225e+06	4.45304e+06	5.86111e+06
8.88_956.4953n	957.503	8.87765	pos	Sandosaponin B	HMDB0031883	Lipids and lipid-like molecules	Prenol lipids	Terpene glycosides		57.2	90.4	381.3144, 421.3457, 439.3566, 457.3679, 501.1414, 597.3784, 615.3895, 633.3986, 795.4513, 957.5036	M+H, M+Na, M+K	C48H76O19	-2.89793	8.23002	0.00166118	0.00853764	-1.73809	0.299767	1.09166e+06	3.64171e+06	1.28007e+06	938119	1.0568e+06	4.27999e+06	3.41133e+06	3.2338e+06
8.12_957.5068m/z	957.507	8.11958	neg	Soyasaponin V	HMDB0039517	Lipids and lipid-like molecules	Prenol lipids	Terpene glycosides		57.1	87.1	525.3996, 597.3868, 615.3900, 795.4537, 895.5052, 939.4965, 940.5005, 956.5020, 957.1899, 957.5075	M-H	C48H78O19	0.409436	6.70582	0.000658346	0.00486726	-0.945189	0.519362	1.8069e+06	3.47908e+06	1.95914e+06	1.79225e+06	1.66932e+06	3.4411e+06	3.23578e+06	3.76037e+06
9.22_1135.5304m/z	1135.53	9.22033	neg	Tragopogonsaponin G	HMDB0037923	Lipids and lipid-like molecules	Prenol lipids	Terpene glycosides		48.7	47.8	781.4086, 925.4445, 943.4679, 1049.5275, 1067.5433, 1089.2817, 1089.5259, 1089.7797, 1090.7748, 1135.5311	M+FA-H	C56H82O21	-2.42099	6.52241	0.0202729	0.0469909	0.821416	1.76714	4.02602e+06	2.27827e+06	3.82984e+06	4.24912e+06	3.99911e+06	3.17294e+06	1.71532e+06	1.94656e+06
6.65_974.5059n	975.513	6.65447	pos	Madecassoside	HMDB0040122	Lipids and lipid-like molecules	Prenol lipids	Terpene glycosides		44.8	36.4	421.3458, 439.3570, 457.3673, 501.1403, 597.3757, 615.3904, 633.3973, 651.4102, 813.4554, 975.5146	M+H, M+Na	C48H78O20	-2.8179	6.4635	8.23502e-05	0.00166088	1.41648	2.66933	2.44416e+06	915644	2.56496e+06	2.30384e+06	2.46367e+06	1.02267e+06	842940	881322
7.36_456.3594n	439.356	7.35667	pos	alpha-Elemolic acid	HMDB0034964	Lipids and lipid-like molecules	Prenol lipids	Triterpenoids	C08623	55.3	81.6	233.1902, 245.1902, 273.2212, 381.3146, 403.3348, 409.3451, 421.3459, 439.2294, 439.2690, 439.3571	M+H-H2O, M+H	C30H48O3	-2.08519	5.41826	3.50152e-05	0.00117749	2.87148	7.31814	1.24144e+06	169638	1.24921e+06	1.16018e+06	1.31492e+06	225530	137377	146008
8.32_942.5159n	943.523	8.31583	pos	Soyasaponin I	HMDB0034649	Lipids and lipid-like molecules	Prenol lipids	Terpene glycosides	C08983	57.4	91.7	423.3614, 441.3720, 581.3814, 599.3932, 605.4400, 617.4033, 635.4147, 781.4708, 797.4670, 943.5261	M+H, M+Na	C48H78O18	-3.0527	5.14846	0.0164377	0.0403292	-0.199873	0.870627	7.25542e+06	8.33355e+06	7.04445e+06	6.98371e+06	7.73809e+06	8.57722e+06	8.22759e+06	8.19584e+06
9.39_1083.5382m/z	1083.54	9.39365	neg	AzIV	HMDB0034545	Lipids and lipid-like molecules	Prenol lipids	Terpene glycosides		57.4	94.6	1019.5086, 1019.5370, 1037.5333, 1037.7491, 1037.7815, 1039.5262, 1040.5454, 1041.5266, 1051.5442, 1083.5392	M-H	C54H84O22	0.0408948	5.04625	0.0183524	0.0436576	1.37835	2.5997	1.69043e+06	650239	1.37399e+06	1.96998e+06	1.72732e+06	1.04913e+06	349799	551793
9.21_923.4970m/z	923.497	9.21402	pos	28-Glucosyloleanolic acid 3-[arabinosyl-(1->2)-6-methylglucuronide]	HMDB0039420	Lipids and lipid-like molecules	Prenol lipids	Terpene glycosides		54.5	77.4	441.3722, 549.3925, 567.4044, 581.3821, 585.4152, 599.3950, 725.4230, 743.4380, 761.4415, 923.5005	M+H-H2O	C48H76O18	-3.10424	4.87613	0.0298733	0.0622784	1.23194	2.34883	1.75585e+06	747542	1.51931e+06	1.67047e+06	2.07776e+06	1.25882e+06	506904	476905
11.58_571.2892m/z	571.289	11.5807	neg	Ganoderic acid H	HMDB0035987	Lipids and lipid-like molecules	Prenol lipids	Triterpenoids		37.6	0	435.1458, 444.4292, 460.8455, 493.3922, 503.1920, 510.3502, 511.3442, 570.3694, 571.1969, 571.2899	M-H	C32H44O9	-3.59972	4.75829	0.000824471	0.00555106	1.07576	2.10784	1.60114e+06	759613	1.51638e+06	1.59975e+06	1.68729e+06	769762	618404	890673
0.74_275.1231m/z	275.123	0.736867	pos	Mintsulfide	HMDB0038151	Lipids and lipid-like molecules	Prenol lipids	Sesquiterpenoids		38.7	2.63	229.1178, 231.1338, 241.0820, 247.1303, 257.1161, 258.1084, 259.0927, 274.0904, 274.1007, 275.1233	M+K	C15H24S	0.351911	4.08795	0.000327865	0.00331707	-1.22796	0.42692	459745	1.07689e+06	464054	471097	444084	1.04398e+06	1.00587e+06	1.18081e+06
9.21_440.3644n	423.361	9.21402	pos	3beta-3-Hydroxy-18-lupen-21-one	HMDB0035355	Lipids and lipid-like molecules	Prenol lipids	Triterpenoids		53	72.6	231.2108, 241.1945, 243.2112, 255.2102, 257.2265, 269.2254, 365.3198, 405.3524, 423.2405, 423.3615	M+H-H2O, M+H	C30H48O2	-2.39258	3.95466	0.0134165	0.0346563	0.985707	1.98028	1.26807e+06	640349	1.17051e+06	1.22792e+06	1.40578e+06	901382	516894	502770
13.50_637.3726m/z	637.373	13.5025	neg	Avenestergenin B2	HMDB0035266	Lipids and lipid-like molecules	Prenol lipids	Triterpenoids		48.4	55.7	551.9980, 553.2884, 558.0151, 593.3514, 615.4219, 619.3536, 619.3633, 620.3651, 636.3590, 637.3728	M+FA-H	C37H52O6	-3.34495	3.93185	2.04823e-06	0.000325525	-9.21975	0.00167717	944.447	563119	999.036	310.795	1523.51	553037	590033	546287
6.27_1074.5609n	1073.55	6.26998	neg	Matesaponin 3	HMDB0040964	Lipids and lipid-like molecules	Prenol lipids	Terpene glycosides		45.2	28.9	369.5889, 491.2769, 562.9650, 568.4068, 761.2285, 790.7867, 885.3384, 957.5090, 1055.5371, 1073.5532	M-H, M+FA-H	C53H86O22	-0.16384	3.66886	0.00350229	0.0137538	-1.15103	0.450303	422142	937461	421819	530333	314273	1.04514e+06	860063	907180
7.76_1116.5330n	1117.54	7.76233	pos	28-Glucosyloleanolic acid 3-[rhamnosyl-(1->2)-galactosyl-(1->3)-glucuronide]	HMDB0040859	Lipids and lipid-like molecules	Prenol lipids	Terpene glycosides		52.5	66.5	365.3198, 405.3509, 423.3616, 501.1429, 581.3828, 599.3942, 775.4258, 793.4330, 955.4871, 1117.5413	M+H, M+Na	C54H84O24	-2.06088	3.41682	0.00184535	0.00910899	-2.55185	0.170536	90592.3	531220	106234	72374.6	93168.4	649091	460704	483864
6.26_1074.5587n	1075.57	6.26282	pos	Melilotussaponin O1	HMDB0031965	Lipids and lipid-like molecules	Prenol lipids	Terpene glycosides		50.2	55.4	441.3727, 555.4058, 581.3831, 599.3931, 737.4807, 749.4459, 767.4548, 913.5123, 929.5087, 1075.5665	M+H, M+Na	C53H86O22	-2.2292	3.29936	0.00262617	0.011354	-1.00974	0.496637	408495	822523	423790	451732	349964	926771	744996	795801
7.36_632.3910n	615.388	7.35667	pos	Lucyoside K	HMDB0041353	Lipids and lipid-like molecules	Prenol lipids	Terpene glycosides		47.4	42	291.2305, 351.1796, 365.1958, 403.3363, 421.3465, 439.3584, 457.3664, 579.3654, 597.3804, 615.3884	M+H-H2O, M+H	C36H56O9	-2.23021	3.13029	9.62858e-06	0.000645267	3.61757	12.2743	388592	31659.1	396008	366748	403022	44097.7	25443.4	25436.2
9.05_438.3487n	439.356	9.05222	pos	Momordicinin	HMDB0034726	Lipids and lipid-like molecules	Prenol lipids	Triterpenoids		50.5	60.9	231.1749, 243.2103, 245.1889, 255.2102, 269.2253, 283.2081, 311.2373, 363.3021, 403.3362, 421.3464	M+H-H2O, M+H	C30H46O2	-2.51175	3.08407	0.0156865	0.0389238	-1.34303	0.394192	251776	638714	223013	239827	292489	825277	531698	559168
3.97_444.1998n	443.192	3.96637	neg	Cynaroside A	HMDB0040532	Lipids and lipid-like molecules	Prenol lipids	Terpene lactones		45.5	30	219.1387, 237.1489, 238.0705, 238.9319, 281.1382, 306.0562, 374.0829, 432.2801, 443.0911, 443.1925	M-H, 2M-H	C21H32O10	0.505176	3.07882	0.0309848	0.0641031	1.28781	2.44158	684797	280473	454536	746152	853703	347551	242155	251713
8.63_912.5086n	911.501	8.62808	neg	28-[Glucosyl-(1->6)-glucosyl]oleanolic acid 3-arabinoside	HMDB0036362	Lipids and lipid-like molecules	Prenol lipids	Terpene glycosides		45.1	26.4	403.0902, 409.3460, 425.3456, 437.3464, 457.3670, 615.3922, 652.3720, 676.8364, 893.4877, 911.5010	M-H, M+FA-H	C47H76O17	0.425555	2.92598	0.0296385	0.0619203	0.337904	1.26392	1.73764e+06	1.3748e+06	1.57023e+06	1.78379e+06	1.85889e+06	1.49947e+06	1.26831e+06	1.35662e+06
7.77_1115.5284m/z	1115.53	7.76835	neg	Azukisaponin VI	HMDB0038623	Lipids and lipid-like molecules	Prenol lipids	Terpene glycosides		55.1	78.7	941.3807, 957.5063, 1071.5330, 1079.5150, 1080.5035, 1080.8721, 1097.5182, 1106.4958, 1114.4978, 1115.5292	M-H2O-H	C54H86O25	0.336317	2.90561	0.00449714	0.0162047	-2.25699	0.209207	86141.4	411751	99637.8	77723	81063.3	522514	341049	371691
9.28_794.4430n	795.45	9.28217	pos	Spinasaponin A	HMDB0034533	Lipids and lipid-like molecules	Prenol lipids	Terpene glycosides	C08984	50.5	57.8	273.2197, 381.3155, 409.3484, 421.3463, 439.3571, 457.3641, 597.3785, 615.3856, 633.3983, 795.4493	M+H, M+Na	C42H66O14	-2.80944	2.84633	0.0326891	0.0667739	-1.80984	0.285223	139213	488085	105347	113142	199152	659334	298524	506399
5.25_347.1713m/z	347.171	5.25033	neg	Nepetariaside	HMDB0039014	Lipids and lipid-like molecules	Prenol lipids	Terpene glycosides		50.8	57.9	283.1555, 301.1656, 321.4401, 342.9610, 345.8291, 346.2314, 347.0766, 347.1258, 347.1649, 347.1714	M-H	C16H28O8	0.478265	2.68842	0.00187722	0.00923319	-5.34606	0.0245853	6844.99	278418	8467.54	5183.8	6883.63	225075	350043	260135
5.27_396.1752n	441.175	5.27258	neg	4,5-Dihydroniveusin A	HMDB0032844	Lipids and lipid-like molecules	Prenol lipids	Terpene lactones		38	0.998	305.1372, 317.1385, 329.1365, 335.1469, 373.1868, 377.1597, 395.0774, 395.1689, 439.1602, 441.1742	M-H, M+FA-H	C20H28O8	-8.15451	2.61611	3.46746e-05	0.00117047	3.23397	9.40854	279615	29719.2	279567	300854	258422	28535.5	31991.8	28630.4
9.38_440.3645n	423.361	9.38298	pos	Ganoderol B	HMDB0035314	Lipids and lipid-like molecules	Prenol lipids	Triterpenoids		47.1	42.8	255.2098, 257.2265, 269.2264, 295.1525, 355.1832, 365.3227, 405.3514, 423.2332, 423.2383, 423.3616	M+H-H2O, M+H	C30H48O2	-2.13945	2.53421	0.0380508	0.0750756	1.06616	2.09386	533443	254766	427581	520393	652356	382451	182626	199221
7.15_456.3594n	439.356	7.1514	pos	beta-Elemolic acid	HMDB0034961	Lipids and lipid-like molecules	Prenol lipids	Triterpenoids		56.3	87.5	231.1754, 233.1905, 245.1900, 259.2043, 273.2200, 381.3145, 403.3345, 409.3464, 421.3466, 439.3572	M+H-H2O, M+H	C30H48O3	-2.11023	2.48747	0.0125641	0.0330588	-2.08	0.236514	77128.4	326105	65129.7	75631.5	90624	422084	223834	332399
5.81_1104.5731n	1103.57	5.80978	neg	Araloside G	HMDB0040850	Lipids and lipid-like molecules	Prenol lipids	Terpene glycosides		46.1	41.1	638.7759, 687.2778, 777.4492, 846.3502, 892.0168, 911.0671, 1063.4840, 1077.3260, 1085.5406, 1103.5640	M-H, M+FA-H	C54H88O23	1.3443	2.4713	0.00170727	0.00868936	-0.952966	0.516569	246118	476448	265260	261567	211528	485460	428556	515326
8.09_1060.5458n	1059.54	8.08815	neg	Medicoside I	HMDB0039280	Lipids and lipid-like molecules	Prenol lipids	Terpene glycosides		52.7	65.3	983.5172, 983.5370, 997.5258, 997.5447, 1041.5328, 1042.5474, 1058.5186, 1058.5437, 1059.1628, 1059.5381	M-H, M+FA-H	C52H84O22	0.374601	2.42591	0.0128735	0.0336203	-0.690667	0.619567	386365	623604	443069	382317	333709	688546	535789	646478
7.20_970.4746n	971.482	7.19743	pos	Amaranthussaponin II	HMDB0041352	Lipids and lipid-like molecules	Prenol lipids	Terpene glycosides		37.3	0	487.3388, 609.3411, 627.3527, 633.3984, 645.3592, 663.3698, 809.4221, 825.4301, 971.4761, 971.4907	M+H, M+Na	C48H74O20	-2.80528	2.40768	0.000245612	0.00286507	1.18716	2.27704	380784	167228	358867	409092	374393	149875	178608	173200
6.39_972.4929n	971.486	6.3869	neg	Azukisaponin IV	HMDB0035269	Lipids and lipid-like molecules	Prenol lipids	Terpene glycosides		42.9	25	732.0161, 775.5905, 802.2602, 909.4761, 951.4043, 951.5708, 951.7491, 953.3052, 953.4748, 971.4860	M-H, M+FA-H	C48H76O20	-0.0897677	2.27539	0.00248201	0.0109587	-0.825474	0.564297	253450	449143	234193	282402	243755	406068	492187	449176
7.83_944.4955n	945.503	7.83305	pos	Araliasaponin II	HMDB0036968	Lipids and lipid-like molecules	Prenol lipids	Terpene glycosides		52.3	66.4	457.3659, 553.3856, 571.3980, 589.4097, 597.3765, 615.3874, 633.3995, 765.4415, 783.4487, 945.5080	M+H, M+Na	C47H76O19	-2.68762	2.26396	9.03426e-05	0.00171569	4.2199	18.6344	198402	10647.1	183142	191072	220992	15264.1	7192.25	9484.86
7.17_1085.5503m/z	1085.55	7.1743	pos	Lablaboside A	HMDB0032892	Lipids and lipid-like molecules	Prenol lipids	Terpene glycosides		54.4	80.1	583.3993, 597.3760, 601.4089, 615.3873, 741.4258, 747.4670, 759.4314, 777.4379, 939.4916, 1085.5525	M+H-H2O	C54H86O23	-2.21687	2.2352	0.00117995	0.00689726	2.15553	4.45533	240869	54063.1	220025	221707	280875	75287.8	42509.7	44391.8
4.37_511.1457m/z	511.146	4.37122	neg	Agnuside	HMDB0036561	Lipids and lipid-like molecules	Prenol lipids	Terpene glycosides		53.1	71.2	342.0546, 357.0974, 360.0662, 442.1604, 449.1091, 465.1403, 479.1200, 510.0997, 511.1443, 511.1525	M+FA-H	C22H26O11	-0.0694323	2.18069	0.00495281	0.0172774	3.45432	10.9611	201823	18412.6	241468	137063	226937	20379.6	15711.9	19146.3
6.51_927.4964m/z	927.496	6.51062	neg	Elatoside E	HMDB0040852	Lipids and lipid-like molecules	Prenol lipids	Triterpenoids		39.5	1.25	544.6285, 599.0360, 632.6540, 698.7311, 705.0469, 780.0197, 792.2784, 840.6388, 842.0429, 927.4954	M+FA-H	C46H74O16	0.610524	2.15596	0.000476412	0.00406085	-2.16813	0.222499	49288.3	221521	55516.5	50750.3	41598.1	253389	203237	207938
8.50_633.3860m/z	633.386	8.5004	neg	2alpha-Hydroxypyracrenic acid	HMDB0029780	Lipids and lipid-like molecules	Prenol lipids	Triterpenoids		36.1	0	446.5865, 471.3332, 489.3443, 522.5104, 531.3560, 540.3773, 564.2803, 579.9293, 633.2999, 633.3862	M-H	C39H54O7	9.9083	2.07795	3.83527e-06	0.000450065	-2.50232	0.176492	33681.4	190838	35723.5	38861	26459.8	192925	193609	185979
8.49_1039.5135m/z	1039.51	8.49412	neg	Araloside B	HMDB0034536	Lipids and lipid-like molecules	Prenol lipids	Terpene glycosides		45.6	34.6	539.5441, 578.0617, 608.4513, 671.5915, 766.0914, 782.4174, 869.3361, 940.3923, 995.4803, 1039.5120	M-H2O-H	C52H82O22	1.52108	2.0675	1.14138e-05	0.000692635	-3.99594	0.0626763	10422.1	166285	8683.19	8995.46	13587.7	167821	155942	175091
7.49_1091.5607m/z	1091.56	7.48798	pos	Kudzusaponin SA3	HMDB0041242	Lipids and lipid-like molecules	Prenol lipids	Terpene glycosides		53.3	72.7	597.3790, 615.3865, 633.3965, 747.4268, 753.4702, 765.4338, 783.4476, 929.5113, 945.5048, 1091.5587	M+H	C53H86O23	-2.32329	2.01515	1.49261e-05	0.00080201	4.49372	22.5291	154913	6876.14	144780	155843	164117	9673.75	3416.34	7538.34
8.09_1060.5426n	1061.55	8.08902	pos	Dulcin	HMDB0040616	Lipids and lipid-like molecules	Prenol lipids	Terpene glycosides		50.3	60.6	501.1440, 511.3783, 581.3829, 599.3935, 617.4077, 669.3964, 719.4336, 737.4474, 899.4983, 1061.5573	M+H, M+Na	C52H84O22	-2.68927	2.00699	0.0370041	0.0735177	-0.839295	0.558917	222652	398363	240907	201846	225202	488600	295945	410545
13.42_776.4217n	777.429	13.4191	pos	Lyciumoside IV	HMDB0033499	Lipids and lipid-like molecules	Prenol lipids	Terpene glycosides		39.7	19.8	550.8242, 554.5195, 561.9369, 656.3568, 669.4061, 713.3300, 755.9826, 784.6846, 799.2603, 799.4116	M+Na, M+K, M+H	C38H64O16	2.97081	2.00364	0.0015849	0.00830262	1.56652	2.96188	227510	76812.7	262994	196325	223212	84581.1	72541.4	73315.8
8.22_1099.5322m/z	1099.53	8.21858	neg	Elatoside D	HMDB0040858	Lipids and lipid-like molecules	Prenol lipids	Terpene glycosides		53.4	72.1	1076.0156, 1076.5099, 1076.5317, 1076.6671, 1077.0149, 1081.5229, 1081.7720, 1082.7570, 1087.5094, 1099.5316	M-H2O-H	C54H86O24	-0.767926	1.93612	0.0285891	0.0602389	1.22879	2.34371	275688	117629	353746	208628	264691	138396	75583.6	138908
3.96_265.1430m/z	265.143	3.96405	pos	Cynaratriol	HMDB0034983	Lipids and lipid-like molecules	Prenol lipids	Terpene lactones		55.1	80.3	201.1271, 203.1065, 205.1223, 211.1117, 217.1219, 219.1373, 229.1216, 235.1325, 247.1326, 265.1430	M+H-H2O	C15H22O5	-1.59895	1.92293	0.010958	0.0299365	1.4455	2.72357	232582	85395.9	177194	237252	283299	108500	72663.5	75023.7
7.19_970.4772n	969.47	7.19322	neg	28-Glucosyl-3b-hydroxy-12-oleanene-30-methoxy-28-oic acid 3-[arabinosyl-(1->3)-glucuronide]	HMDB0038983	Lipids and lipid-like molecules	Prenol lipids	Terpene glycosides		42.2	21.1	647.0182, 760.7355, 761.4157, 768.4166, 827.3518, 833.4268, 835.2065, 841.0543, 907.5100, 969.4706	M-H, M+FA-H	C48H74O20	-0.101245	1.91512	0.0215606	0.0490879	0.549291	1.46337	481692	329167	473428	517886	453762	263101	391430	332970
6.77_959.5183m/z	959.518	6.76547	pos	Centellasaponin A	HMDB0040120	Lipids and lipid-like molecules	Prenol lipids	Terpene glycosides		49.6	59.5	457.3669, 597.3804, 615.3860, 621.4360, 633.4007, 651.4145, 797.4631, 813.4583, 959.4875, 959.5115	M+H	C48H78O19	-2.8066	1.91059	0.0115226	0.0310372	1.29581	2.45514	246425	100371	214389	297686	227199	83517.8	141245	76350.4
5.81_1104.5708n	1105.58	5.81102	pos	Medinoside E	HMDB0040826	Lipids and lipid-like molecules	Prenol lipids	Terpene glycosides		50.3	60.8	455.3514, 581.3821, 585.4146, 599.3951, 617.4046, 767.4895, 779.4555, 797.4669, 959.5179, 1105.5712	M+H, M+Na	C54H88O23	-0.729484	1.90785	0.00131067	0.00735715	-0.932514	0.523944	150364	286985	163088	148092	139912	317169	264903	278882
6.65_456.3596n	439.356	6.65447	pos	Trametenolic acid B	HMDB0035511	Lipids and lipid-like molecules	Prenol lipids	Triterpenoids		52.1	66.6	285.2215, 321.0019, 381.3166, 409.3464, 421.3461, 423.2408, 433.9566, 437.1893, 439.2281, 439.3572	M+H-H2O, M+H	C30H48O3	-1.56679	1.85664	3.4706e-06	0.000425328	1.82368	3.53984	174812	49384.3	174001	176260	174176	56065.1	47008.9	45078.8
6.65_1106.5486n	1107.56	6.65447	pos	Soyasaponin A2	HMDB0038607	Lipids and lipid-like molecules	Prenol lipids	Terpene glycosides		50.5	61	579.3689, 589.4113, 597.3769, 615.3925, 633.4002, 747.4257, 765.4386, 783.4520, 945.5027, 1107.5555	M+H, M+Na	C53H86O24	-2.07872	1.84506	4.90465e-05	0.00133499	3.81933	14.1167	133856	9482.12	144551	122432	134585	13214.9	6724.69	8506.74
7.55_1082.5274n	1083.53	7.54882	pos	Lablabsaponin I	HMDB0041042	Lipids and lipid-like molecules	Prenol lipids	Terpene glycosides		52.9	73.7	595.3613, 599.3926, 613.3672, 631.3790, 739.4042, 745.4534, 757.4142, 775.4287, 937.4804, 1083.5231	M+H, M+Na	C54H82O22	-2.22582	1.83682	0.00533597	0.0181742	1.29956	2.46154	219315	89096.6	210195	239848	207902	131733	69245.4	66311.9
5.72_1120.5663n	1119.56	5.71995	neg	Camellioside D	HMDB0039115	Lipids and lipid-like molecules	Prenol lipids	Terpene glycosides		48.9	54.4	869.3660, 888.9186, 898.9568, 1050.0020, 1092.5474, 1101.5350, 1113.1605, 1118.5470, 1119.0514, 1119.5596	M-H, M+FA-H	C54H88O24	-0.181844	1.81571	0.00149038	0.00800123	-2.10451	0.232531	37540.5	161443	36008.2	43281.4	33332	192753	147844	143733
7.79_325.2022m/z	325.202	7.79363	neg	Fauronyl acetate	HMDB0036422	Lipids and lipid-like molecules	Prenol lipids	Sesquiterpenoids		48.7	47	239.1646, 241.1442, 245.1916, 251.1654, 289.1813, 291.1940, 307.1909, 308.1951, 309.2065, 325.2028	M+FA-H	C17H28O3	0.70298	1.79795	0.000911673	0.00587124	-2.17548	0.221368	34170	154358	39912.7	25799.5	36797.8	141584	180230	141261
7.49_987.4808m/z	987.481	7.48568	neg	Cynarasaponin J	HMDB0039560	Lipids and lipid-like molecules	Prenol lipids	Terpene glycosides		43.8	22.2	573.3821, 580.2592, 601.3709, 611.7400, 622.8695, 645.3636, 673.7648, 773.1445, 930.0856, 987.4805	M+FA-H	C47H74O19	0.179775	1.69412	0.0366628	0.0730378	-1.85877	0.275711	47544.7	172444	54958.5	40492.6	47183.2	251252	118937	147143
9.99_1058.5669n	1057.56	9.99388	neg	Matesaponin 2	HMDB0040963	Lipids and lipid-like molecules	Prenol lipids	Terpene glycosides		42	17.7	314.6064, 327.0110, 354.5505, 515.8448, 641.4159, 748.4144, 852.5289, 998.2294, 1010.7698, 1057.5588	M-H, M+FA-H	C53H86O21	0.712721	1.66741	0.0102494	0.0286146	-1.54139	0.343554	57977.2	168757	58350.5	52976.1	62605	195758	120737	189777
4.42_587.2350m/z	587.235	4.4153	neg	Cinncassiol C1 19-glucoside	HMDB0035167	Lipids and lipid-like molecules	Prenol lipids	Terpene glycosides		45	27.4	395.4640, 421.5985, 443.1867, 485.2031, 497.1085, 525.2381, 543.1133, 587.0907, 587.1348, 587.2380	M+FA-H	C26H38O12	0.941712	1.66357	0.00662869	0.0211008	1.97274	3.92512	144723	36870.9	110799	144110	179260	49884.9	28375.1	32352.8
3.99_319.1508m/z	319.151	3.9859	pos	3,8-Dihydroxy-6-methoxy-7(11)-eremophilen-12,8-olide	HMDB0041551	Lipids and lipid-like molecules	Prenol lipids	Terpene lactones		39.7	8.39	268.0110, 273.0402, 277.1294, 279.0478, 280.1639, 284.0867, 284.1142, 301.1421, 302.1246, 319.1512	M+Na	C16H24O5	-2.84935	1.65064	0.0256554	0.0557477	2.99224	7.95709	130458	16395.1	187670	129908	73794.8	18379.3	13926.6	16879.5
7.49_988.4856n	989.493	7.48798	pos	Medicagenic acid 3-O-[b-D-glucosyl-(1->6)-b-D-glucosyl-(1->3)-b-D-glucoside]	HMDB0039487	Lipids and lipid-like molecules	Prenol lipids	Terpene glycosides		48.1	47.7	471.3473, 489.3590, 501.1501, 611.3574, 629.3652, 647.3800, 665.3844, 827.4346, 988.5836, 989.4937	M+H, M+Na	C48H76O21	-2.2885	1.64669	0.00997913	0.0281011	-2.79374	0.144212	18148.6	125847	18440.6	15985.3	20019.9	172537	103156	101847
12.27_331.2237m/z	331.224	12.268	pos	Annosquamosin B	HMDB0031379	Lipids and lipid-like molecules	Prenol lipids	Diterpenoids		46.7	39.2	147.6831, 148.4977, 220.9047, 228.7975, 235.8249, 285.1345, 309.6107, 328.6926, 331.0818, 331.2242	M+Na	C19H32O3	-2.29673	1.64423	0.00460794	0.0164353	1.8548	3.61701	144095	39838.1	108700	160750	162834	36607.9	48265.1	34641.2
6.38_997.4942m/z	997.494	6.3793	pos	Asiaticoside B	HMDB0029892	Lipids and lipid-like molecules	Prenol lipids	Terpene glycosides		48.5	53.3	813.5710, 824.1595, 875.8478, 932.0193, 935.3045, 955.9712, 978.4408, 996.2899, 996.4808, 997.4957	M+Na	C48H78O20	-3.72516	1.59584	0.00017371	0.00238365	0.848152	1.80019	210349	116848	216583	197923	216540	122251	111698	116595
4.53_365.1818m/z	365.182	4.52557	neg	(1S,2S,4R,8S)-p-Menthane-1,2,8,9-tetrol 2-glucoside	HMDB0039975	Lipids and lipid-like molecules	Prenol lipids	Terpene glycosides		48.2	44.7	298.1296, 300.0273, 301.1657, 307.1395, 315.0513, 320.1119, 329.0879, 347.0758, 365.1191, 365.1819	M-H	C16H30O9	0.392592	1.59289	0.00186666	0.0091885	-1.09449	0.468302	84022.4	179419	75167.7	76014	100885	182589	194879	160790
9.99_1058.5641n	1059.57	9.99242	pos	Helianthoside A	HMDB0040945	Lipids and lipid-like molecules	Prenol lipids	Terpene glycosides		49.8	59.8	525.3935, 581.3834, 599.3957, 626.5007, 721.4971, 733.4498, 751.4558, 913.5037, 913.5230, 1059.5638	M+H, M+Na	C53H86O21	-1.98901	1.57914	0.00566075	0.0189591	-1.86755	0.274039	36591.4	133526	33283.8	35226.7	41263.8	137904	100808	161867
4.59_524.2262n	523.219	4.59137	neg	Gibberellin A38 glucosyl ester	HMDB0036903	Lipids and lipid-like molecules	Prenol lipids	Terpene glycosides		48.5	49.1	347.1055, 358.1007, 360.1556, 361.1658, 418.1241, 435.1326, 436.1325, 478.1433, 479.1533, 523.2177	M-H, M+FA-H	C26H36O11	0.887219	1.50722	0.000276759	0.0030601	-1.78052	0.291078	34399.5	118179	31740.3	30937.9	40520.2	130217	109098	115222
5.65_517.2291m/z	517.229	5.65343	neg	Cinnamoside	HMDB0038923	Lipids and lipid-like molecules	Prenol lipids	Terpene glycosides		45.1	29.7	400.8341, 415.1974, 446.3615, 449.1091, 455.2297, 471.0574, 471.0745, 480.9632, 503.3396, 517.2297	M-H	C24H38O12	0.1313	1.50413	4.8183e-05	0.00133001	2.18817	4.55728	105906	23238.8	102143	101826	113748	26518	19493.5	23704.9
4.35_577.2290m/z	577.229	4.35228	neg	Nomilinic acid	HMDB0035771	Lipids and lipid-like molecules	Prenol lipids	Triterpenoids		37	0		M+FA-H	C28H36O10	-0.118296	1.47948	2.47791e-06	0.00035226	10.6251	1579.32	79683.7	50.4544	82472.1	80823.2	75756	3.01575e-08	86.6627	64.7004
6.51_929.5084m/z	929.508	6.5094	pos	Araliasaponin I	HMDB0036476	Lipids and lipid-like molecules	Prenol lipids	Terpene glycosides		54.7	80.2	365.3209, 405.3523, 423.3616, 441.3713, 555.4039, 581.3782, 599.3941, 749.4441, 767.4520, 929.5077	M+H	C47H76O18	-2.18681	1.47853	5.05351e-05	0.00134324	-1.93543	0.261444	28311.9	108291	29098	30292.1	25545.6	116194	102526	106152
6.58_1089.5499m/z	1089.55	6.58033	neg	Pitheduloside F	HMDB0034866	Lipids and lipid-like molecules	Prenol lipids	Terpene glycosides		55	84.3	178.9772, 179.0567, 221.0659, 236.4706, 345.0122, 394.1121, 999.5259, 1043.5083, 1071.5199, 1089.5490	M+FA-H	C52H84O21	1.12696	1.44029	0.0128528	0.033584	-1.04257	0.485463	78861.1	162445	83903.2	80265.8	72414.3	197409	131067	158860
8.88_438.3487n	439.356	8.87765	pos	Thujyl 19-trachylobanoate	HMDB0036840	Lipids and lipid-like molecules	Prenol lipids	Diterpenoids		44	28.7	257.1886, 269.2277, 274.3748, 282.8644, 307.2439, 403.3370, 404.3464, 414.2860, 421.2924, 421.3460	M+H-H2O, M+H	C30H46O2	-2.3823	1.43675	0.00252431	0.0110875	-1.74237	0.298878	33415	111801	38221.5	28711.7	33311.8	134390	101119	99894.5
6.63_956.4953n	957.503	6.63142	pos	Sandosaponin A	HMDB0031884	Lipids and lipid-like molecules	Prenol lipids	Terpene glycosides		50.5	71.4	455.3522, 473.3650, 595.3619, 613.3755, 619.4183, 631.3827, 649.3965, 795.4493, 811.4451, 957.5042	M+H-H2O, M+H	C48H76O19	-2.9473	1.41436	0.0387547	0.0761264	-0.423514	0.745606	254447	341262	254370	292812	216160	311437	374221	338129
5.72_1120.5642n	1121.57	5.72002	pos	Araliasaponin IV	HMDB0036478	Lipids and lipid-like molecules	Prenol lipids	Terpene glycosides		55.1	86.2	441.3727, 501.1454, 581.3854, 585.4142, 599.3950, 617.4003, 779.4547, 797.4635, 959.5151, 1121.5717	M+H, M+Na	C54H88O24	-2.11794	1.37506	0.00395565	0.0149307	-1.62503	0.324202	34855.1	107510	36587.1	35980.7	31997.5	131296	91891.9	99343.7
9.19_955.4908m/z	955.491	9.18795	neg	28-Glucuronyloleanolic acid 3-[galactosyl-(1->3)-glucoside]	HMDB0040857	Lipids and lipid-like molecules	Prenol lipids	Terpene glycosides		39.6	2.54	353.2461, 395.4185, 484.5627, 534.0705, 575.5168, 674.2114, 789.1682, 888.7839, 909.7664, 955.4918	M-H	C48H76O19	0.0364712	1.31818	0.0016581	0.00852981	-2.14328	0.226365	19164.5	84661.9	20669.7	15777	21046.9	98556	69170.2	86259.5
8.67_926.5245n	925.517	8.67305	neg	Oleanolic acid 3-[rhamnosyl-(1->4)-glucosyl-(1->6)-glucoside]	HMDB0040860	Lipids and lipid-like molecules	Prenol lipids	Terpene glycosides		43.5	23	655.4157, 658.5756, 663.3856, 714.1966, 755.7837, 778.9501, 795.4327, 846.2729, 907.5000, 925.5167	M-H, M+FA-H	C48H78O17	0.686967	1.31109	0.000635319	0.00476212	-0.420931	0.746942	188310	252108	185481	187722	191728	263667	250787	241870
9.00_926.4874n	925.48	9.00392	neg	Durupcoside B	HMDB0030976	Lipids and lipid-like molecules	Prenol lipids	Terpene glycosides		39.4	2.37	111.9436, 113.0276, 131.0352, 149.0454, 152.6946, 191.0560, 490.6107, 720.0693, 842.0649, 925.4807	M-H, M+FA-H	C47H74O18	-0.0836539	1.30867	0.00589966	0.0195046	-1.32717	0.398551	44080.2	110601	36402.2	41958.1	53880.5	132995	102333	96476.9
5.18_1089.5484m/z	1089.55	5.18408	neg	Jujuboside B	HMDB0035745	Lipids and lipid-like molecules	Prenol lipids	Triterpenoids		52.2	67.4	139.0042, 143.0349, 163.0613, 163.9002, 205.0719, 247.0833, 269.0446, 926.0197, 1071.5453, 1089.5485	M+FA-H	C52H84O21	-0.327134	1.28945	0.00811866	0.0242818	-0.661409	0.63226	111925	177024	116326	122551	96899.3	167716	198657	164699
5.52_543.1724m/z	543.172	5.51915	neg	Musabalbisiane B	HMDB0038681	Lipids and lipid-like molecules	Prenol lipids	Diterpenoids		38.7	0	367.1413, 409.4897, 457.1704, 489.4883, 498.1420, 499.1827, 505.1432, 526.3156, 533.6844, 543.1697	M+FA-H	C23H30O12	1.01124	1.28362	5.43058e-06	0.00049128	-4.98224	0.0316371	1960.88	61980.5	1407.24	1748.89	2726.52	61892.2	58887.8	65161.4
7.36_651.4089m/z	651.409	7.35667	pos	Arjunolic acid 3-glucoside	HMDB0040941	Lipids and lipid-like molecules	Prenol lipids	Terpene glycosides		39	0	400.7529, 403.3385, 421.3468, 439.3560, 457.3675, 472.2449, 472.7520, 504.8398, 613.7581, 615.3906	M+H	C36H58O10	-2.15816	1.26651	3.21238e-06	0.000413781	4.06169	16.699	62102.5	3718.94	60949.9	60222.1	65135.4	4449.55	3615.97	3091.3
5.68_543.3128m/z	543.313	5.67602	pos	Tomentosic acid	HMDB0034501	Lipids and lipid-like molecules	Prenol lipids	Triterpenoids		36.5	0	459.2201, 459.7319, 460.6324, 481.3210, 498.4267, 501.1014, 525.3021, 527.8699, 542.2287, 543.3135	M+K	C30H48O6	9.04987	1.24166	0.000792373	0.00542992	2.54664	5.84271	69212.2	11845.9	58831.6	80243.9	68560.9	10238.4	11609.1	13690.2
7.81_691.3483m/z	691.348	7.8136	neg	Epirosmanol	HMDB0035812	Lipids and lipid-like molecules	Prenol lipids	Terpene lactones		37.4	0		2M-H	C20H26O5	-0.664127	1.23968	0.0120802	0.032132	-2.66019	0.158199	11523.8	72843.8	13183.8	10590.1	10797.5	45059.8	83146.3	90325.3
9.19_956.4953n	957.503	9.19235	pos	Amaranthussaponin I	HMDB0041237	Lipids and lipid-like molecules	Prenol lipids	Terpene glycosides		47.7	51.9	179.4046, 189.1644, 315.1504, 321.0827, 421.3450, 421.3805, 439.3566, 597.3768, 633.4003, 957.4956	M+H, M+Na	C48H76O19	-2.87867	1.22671	1.34192e-05	0.000763943	-2.91216	0.132847	8403.88	63259.6	10092	4827.74	10291.9	61881.7	62353.9	65543.1
9.01_926.4847n	927.492	9.0074	pos	Quinoside D	HMDB0039851	Lipids and lipid-like molecules	Prenol lipids	Terpene glycosides		38	0		M+H, M+Na	C47H74O18	-3.0745	1.22234	0.0272979	0.0582254	-2.23395	0.212577	17057.7	80242.6	12960.6	15626	22586.5	116924	63561.7	60242.7
8.05_1055.5068m/z	1055.51	8.05475	neg	Medicoside J	HMDB0039293	Lipids and lipid-like molecules	Prenol lipids	Terpene glycosides		39	0		M-H2O-H	C52H82O23	-0.0073764	1.17192	0.0168721	0.041095	-0.99389	0.502122	56563.6	112649	46502.2	52301.2	70887.3	136663	97293.4	103991
5.25_1104.5329n	1105.54	5.25115	pos	Tuberoside C (Ullucus tuberosus)	HMDB0032932	Lipids and lipid-like molecules	Prenol lipids	Terpene glycosides		36.3	0		M+H, M+Na	C53H84O24	-2.10364	1.11051	2.7285e-05	0.00105633	-2.31364	0.201153	11332.6	56338.3	12751.1	11990.9	9255.85	58697	57503.9	52814
6.52_951.4900m/z	951.49	6.52418	pos	Medicoside F	HMDB0040951	Lipids and lipid-like molecules	Prenol lipids	Terpene glycosides		41.3	15.5	299.0755, 304.0244, 343.0638, 361.0753, 426.1659, 441.6589, 518.3204, 678.0508, 819.0100, 951.4910	M+Na	C47H76O18	-2.56784	1.10314	1.50609e-05	0.000805773	-1.8749	0.272647	16624.2	60973.6	16237.8	19448.5	14186.4	60164.7	62746.6	60009.6
1.38_331.0674m/z	331.067	1.38387	neg	3-Glucogallic acid	HMDB0039322	Lipids and lipid-like molecules	Prenol lipids	Terpene glycosides		44.7	27.6	218.9882, 220.0205, 246.9445, 262.9323, 262.9785, 263.9350, 264.0104, 284.9606, 313.0567, 331.0671	M-H	C13H16O10	0.914456	1.10257	0.000486524	0.00410019	1.637	3.11019	66284.7	21312.1	70569.3	70509.2	57775.4	19686.5	21934.2	22315.6
5.81_1171.5533m/z	1171.55	5.80978	neg	Acetylsoyasaponin A6	HMDB0039478	Lipids and lipid-like molecules	Prenol lipids	Terpene glycosides		49.9	55.1	607.2975, 637.3716, 799.4329, 817.4401, 869.8770, 979.4889, 1103.5630, 1125.5449, 1126.0433, 1171.5508	M-H	C57H88O25	-0.726088	1.09847	0.00102817	0.00632554	-1.22618	0.427448	33700.3	78840.7	39124.6	34207	27769.3	82069.3	70637.4	83815.3
6.01_456.3596n	439.356	6.01103	pos	Soyasapogenol E	HMDB0034652	Lipids and lipid-like molecules	Prenol lipids	Triterpenoids	C17420	50.3	58.8	285.2213, 381.3136, 409.3430, 409.3484, 421.3457, 438.3452, 439.2288, 439.2339, 439.3003, 439.3575	M+H-H2O, M+H	C30H48O3	-1.65847	1.09408	0.0177856	0.0426271	-0.46927	0.72233	127683	176766	116811	131007	135232	198489	160234	171575
4.90_429.2108m/z	429.211	4.89658	neg	Acuminoside	HMDB0029347	Lipids and lipid-like molecules	Prenol lipids	Terpene glycosides		49.4	59.1	277.1420, 295.1520, 360.0553, 361.2235, 365.1961, 383.2053, 428.2390, 429.0818, 429.2091, 429.2151	M-H2O-H	C21H36O10	-4.98557	1.08913	0.00768089	0.0233915	-0.783684	0.580882	64151.3	110438	56443.6	70375.7	65634.6	97405.2	126076	107832
5.45_525.1977m/z	525.198	5.45148	neg	16,17-Dihydro-16a,17-dihydroxygibberellin A7 17-glucoside	HMDB0040649	Lipids and lipid-like molecules	Prenol lipids	Terpene glycosides		44.6	26.7	387.5067, 405.1536, 481.2043, 488.9508, 507.1862, 518.2150, 524.2753, 524.3557, 524.8594, 525.1975	M-H	C25H34O12	-0.0259001	1.08663	0.00817118	0.0243803	1.80211	3.48731	65032.5	18648.3	49638.3	66161.1	79298.2	26839	14737.8	14368.2
6.40_456.3596n	439.356	6.39512	pos	Ganoderic acid Z	HMDB0040456	Lipids and lipid-like molecules	Prenol lipids	Triterpenoids		43.9	26.2	383.7599, 393.1783, 404.8470, 409.3417, 409.3489, 421.3465, 423.6960, 439.2292, 439.3015, 439.3574	M+H-H2O, M+H	C30H48O3	-1.57459	1.08121	0.00722775	0.0224205	0.54593	1.45996	144692	99107.1	145285	136574	152218	114373	88617.5	94330.8
8.92_635.4014m/z	635.401	8.91883	neg	L-Citronellol glucoside	HMDB0029850	Lipids and lipid-like molecules	Prenol lipids	Terpene glycosides		45.5	38.6	189.0442, 210.4057, 227.9680, 362.9394, 438.4838, 442.2104, 473.3477, 491.3579, 533.3712, 635.4051	2M-H	C16H30O6	0.301418	1.06604	5.26763e-05	0.00135942	-3.36672	0.0969429	4463.07	46038.1	4547.56	4847.17	3994.48	50554.1	43593.7	43966.4
13.04_1063.5149m/z	1063.51	13.0371	neg	AzIII	HMDB0034544	Lipids and lipid-like molecules	Prenol lipids	Terpene glycosides		44.8	33	172.1360, 198.5779, 253.7993, 314.2971, 363.0841, 463.0159, 618.9889, 843.4547, 950.5388, 1063.5139	M-H2O-H	C54H82O22	2.75379	1.0648	0.000407114	0.00371695	-2.65752	0.158492	7886.36	49758.6	13446.3	3280.56	6932.22	44887.8	52679.5	51708.5
5.16_236.1408n	219.137	5.16298	pos	Eremopetasidione	HMDB0040778	Lipids and lipid-like molecules	Prenol lipids	Sesquiterpenoids		53.8	73.5	175.1114, 177.0915, 177.1270, 183.1166, 189.0906, 191.1428, 201.0912, 201.1272, 219.1017, 219.1377	M+H-H2O, M+H	C14H20O3	-2.04241	1.05644	0.0427188	0.082005	0.406982	1.32591	200352	151105	186185	229560	185311	136720	165439	151158
4.07_433.1673m/z	433.167	4.07172	pos	Eremopetasitenin C3	HMDB0032772	Lipids and lipid-like molecules	Prenol lipids	Terpene lactones		37.3	4.87	353.0994, 371.1700, 373.1474, 385.5893, 389.1214, 393.2950, 415.1504, 417.1198, 427.2415, 433.1686	M+Na	C21H30O6S	4.41985	1.05081	0.00368895	0.0142462	1.6097	3.05188	62721	20551.6	75445.2	56919.5	55798.4	26013	17792.6	17849.2
4.22_374.1215n	373.114	4.22495	neg	Geniposidic acid	HMDB0034942	Lipids and lipid-like molecules	Prenol lipids	Terpene glycosides	C11673	47.1	41	289.0721, 290.0763, 291.0787, 292.0829, 305.0663, 327.0602, 329.0884, 355.1042, 372.1457, 373.1133	M-H, M+FA-H	C16H22O10	0.613023	1.04333	9.16796e-05	0.00172162	2.17985	4.53106	51144	11287.4	47103.1	52534	53794.7	13960	9016.48	10885.8
6.04_264.1362n	263.129	6.03642	neg	Istanbulin A	HMDB0037055	Lipids and lipid-like molecules	Prenol lipids	Terpene lactones		49.5	50	186.1045, 188.0842, 189.0905, 201.1285, 203.1075, 204.1155, 219.1391, 245.1178, 248.1062, 263.1290	M-H, M+FA-H	C15H20O4	0.193372	1.01608	0.00396667	0.0149542	-1.52491	0.347502	21011.4	60464.1	18453.2	18747	25834	48733.4	69579.9	63079
9.01_675.4451m/z	675.445	9.0074	pos	Ginsenoside Rh5	HMDB0038016	Lipids and lipid-like molecules	Prenol lipids	Terpene glycosides		38.6	0		M+Na	C37H64O9	1.36842	1.00815	0.000135019	0.00210088	-2.57522	0.167796	7510.49	44759.7	10084.8	5493.49	6953.18	43001.9	49137.5	42139.6
8.51_657.3804m/z	657.38	8.5074	pos	Lansioside B	HMDB0035102	Lipids and lipid-like molecules	Prenol lipids	Terpene glycosides		37.1	0	308.7135, 317.7071, 337.5911, 371.5791, 502.7859, 506.1209, 521.6685, 581.0795, 646.9734, 657.3813	M+K	C36H58O8	6.50598	1.00151	0.000207107	0.00261543	-3.35769	0.0975516	3990.56	40907.2	3408.1	5629.81	2933.77	46372.4	38338	38011.1
0.78_323.0286m/z	323.029	0.782517	neg	Uridine 5'-monophosphate	HMDB0000288	Nucleosides, nucleotides, and analogues	Pyrimidine nucleotides	Pyrimidine ribonucleotides	C00105	49.1	49	208.0280, 211.0015, 223.7821, 231.9323, 233.0470, 280.0225, 308.8799, 322.0479, 322.0826, 323.0294	M-H	C9H13N2O9P	0.142717	1.30872	0.00847906	0.0250109	-1.29402	0.407813	46386.8	113745	64892.1	30659.1	43609.1	95458.3	117007	128770
3.79_158.0823m/z	158.082	3.78742	neg	2-Acetylpyrrolidine	HMDB0037293	Organoheterocyclic compounds	Pyrrolidines	Unclassified		50.6	60.4	116.0253, 116.0583, 116.0718, 118.9698, 124.6425, 129.0197, 130.9742, 130.9837, 143.7088, 158.0824	M+FA-H	C6H11NO	0.578932	1.27812	1.87116e-05	0.000892369	1.93284	3.81807	80732	21144.7	75852	84173.3	82170.6	20905	21139.8	21389.4
3.76_417.2013m/z	417.201	3.76427	pos	Glaudine	HMDB0030170	Alkaloids and derivatives	Rhoeadine alkaloids	Unclassified		40.3	8.61	351.5131, 356.1460, 367.4986, 369.6716, 392.9252, 416.1158, 416.1952, 417.1365, 417.1476, 417.2013	M+NH4	C22H25NO6	-1.75687	1.86691	5.54938e-05	0.00138891	10.1996	1175.94	127504	108.427	133502	135577	113432	140.686	131.547	53.0472
4.90_471.1874m/z	471.187	4.89658	neg	11,13-Dihydrotaraxinic acid glucosyl ester	HMDB0035867	Lipids and lipid-like molecules	Saccharolipids	Unclassified		49	47.6	425.1817, 425.2402, 426.1919, 435.1281, 435.1359, 470.3200, 471.1392, 471.1468, 471.1866, 471.1962	M+FA-H	C21H30O9	0.409906	2.01923	4.55961e-06	0.000473048	-2.06029	0.239767	46806.4	195216	38560.3	53529.9	48329.1	195244	195290	195113
3.12_432.1270n	431.12	3.11748	neg	Licoagroside B	HMDB0036523	Lipids and lipid-like molecules	Saccharolipids	Unclassified		39.5	0.208	319.1032, 328.9816, 342.1620, 362.0110, 362.4251, 366.3784, 388.1778, 394.9333, 425.1752, 431.1196	M-H, M+FA-H	C18H24O12	0.477663	1.89062	0.000642548	0.00479895	0.884007	1.84549	288941	156566	289441	286009	291372	177007	130768	161922
9.55_1159.5544m/z	1159.55	9.54702	neg	Ceposide D	HMDB0031372	Lipids and lipid-like molecules	Steroids and steroid derivatives	Steroidal glycosides		54.7	77.3	1003.0608, 1053.5289, 1091.3595, 1095.5444, 1100.3428, 1113.5493, 1113.7881, 1113.8170, 1114.8077, 1159.4695	M-H2O-H	C56H90O26	0.208017	1.93484	0.0260344	0.0562959	-1.83446	0.280397	61468.8	219221	54244.3	54074.2	76088	309468	173322	174872
5.18_1106.5503n	1105.54	5.18408	neg	Neomacrostemonoside D	HMDB0034308	Lipids and lipid-like molecules	Steroids and steroid derivatives	Steroidal glycosides		46.1	39.9	763.4246, 804.2471, 940.8019, 1029.7449, 1059.5427, 1087.5291, 1104.5215, 1104.5499, 1105.3052, 1105.5439	M-H, M+FA-H	C53H86O24	-0.559745	1.83805	0.0274954	0.0584842	0.499694	1.41391	484883	342937	523476	506545	424627	399952	309653	319205
7.15_421.3454m/z	421.345	7.1514	pos	Brassicasterol	HMDB0011181	Lipids and lipid-like molecules	Steroids and steroid derivatives	Ergostane steroids	C08813	49.4	55.3	227.1789, 241.1947, 253.1959, 267.2115, 283.2089, 327.2668, 363.3064, 403.3355, 421.2186, 421.3456	M+Na	C28H46O	3.31077	1.38081	0.00794274	0.0238993	-2.77053	0.146551	12894.6	87987.4	11342.4	13087.7	14253.8	113321	60622.3	90019.2
10.08_825.4618m/z	825.462	10.0811	neg	Goyaglycoside f	HMDB0037124	Lipids and lipid-like molecules	Steroids and steroid derivatives	Steroidal glycosides		47.8	52.4	349.2017, 385.7480, 401.2556, 409.6696, 428.5456, 459.1090, 469.2406, 501.9519, 681.8445, 779.4502	M+FA-H	C42H68O13	-3.06203	1.2985	0.000898719	0.00582464	-1.26579	0.41587	44634.2	107327	43311.4	45737.1	44854.1	107515	119436	95031.2
10.55_641.3911m/z	641.391	10.5462	neg	Asparagoside B	HMDB0029315	Lipids and lipid-like molecules	Steroids and steroid derivatives	Steroidal glycosides		38.6	0	297.1841, 299.9517, 309.2065, 313.1796, 327.2188, 459.3148, 551.3604, 577.3743, 595.3851, 641.3881	M+FA-H	C33H56O9	0.701659	1.27367	0.000163486	0.00229915	-5.74755	0.0186129	1128.24	60615.8	1811.84	689.617	883.253	57094.5	69212.9	55540.1
9.05_1029.4911m/z	1029.49	9.04562	neg	Agavasaponin C'	HMDB0033811	Lipids and lipid-like molecules	Steroids and steroid derivatives	Steroidal glycosides		40.8	10.1	152.6870, 153.9511, 262.6707, 320.6329, 373.4408, 587.8880, 773.0022, 939.4974, 975.4780, 1029.4906	M-H2O-H	C50H80O23	-0.134569	1.10799	0.0229536	0.0513616	-1.41325	0.375465	30764	81935.8	23074.5	33812	35405.5	109046	72012.7	64748.8
13.17_446.3387n	447.346	13.1727	pos	Secasterone	HMDB0040999	Lipids and lipid-like molecules	Steroids and steroid derivatives	Ergostane steroids		39	0	335.2209, 344.1928, 345.6010, 354.9638, 365.2828, 389.4761, 389.9074, 443.3903, 447.2865, 447.3469	M+H, M+Na	C28H46O4	-1.99896	1.09978	0.00370882	0.0142956	-1.03075	0.489457	44470	90855.8	44889.2	49547	38973.8	87791.4	80565.8	104210
4.92_435.1299m/z	435.13	4.9185	neg	(Z)-Resveratrol 4'-glucoside	HMDB0030565	Phenylpropanoids and polyketides	Stilbenes	Stilbene glycosides		57.2	87.7	285.0773, 301.0314, 315.0878, 327.0883, 345.0983, 357.0986, 399.1103, 417.1189, 434.0778, 435.1298	M+FA-H	C20H22O8	0.475542	4.46062	0.000162497	0.00229808	6.41009	85.0412	739385	8694.43	669800	843576	704779	15490.4	4880.56	5712.3
4.24_374.1590m/z	374.159	4.24482	pos	Licoagrodione	HMDB0033027	Phenylpropanoids and polyketides	Stilbenes	Unclassified		38.8	0	222.1354, 234.1116, 285.0746, 321.1100, 339.1205, 356.1490, 357.1361, 373.1830, 374.1100, 374.1571	M+NH4	C20H20O6	-2.25617	1.52869	0.0040632	0.0151733	8.00626	257.113	90079.3	350.349	63792.4	90201.2	116244	423.882	290.911	336.254
6.62_273.0770m/z	273.077	6.62078	neg	(Z)-Resveratrol	HMDB0034118	Phenylpropanoids and polyketides	Stilbenes	Unclassified		48.6	45.9	223.8877, 225.3260, 229.0876, 232.0529, 235.9578, 236.8197, 249.7155, 259.2408, 268.2805, 273.0770	M+FA-H	C14H12O3	0.828955	1.30893	0.00211598	0.00993136	10.8804	1885.12	64695.7	34.3192	69951	77249.9	46886.2	76.1087	26.7953	0.0536715
5.01_311.1272m/z	311.127	5.00922	pos	Artocarbene	HMDB0031744	Phenylpropanoids and polyketides	Stilbenes	Unclassified		47.9	45.6	265.0835, 268.1108, 279.1015, 279.1346, 280.1072, 281.0803, 283.1310, 292.1971, 296.1042, 311.1270	M+H	C19H18O4	-1.88388	1.25975	3.98752e-06	0.000455808	-1.99154	0.251471	19395.1	77126.5	17674.5	20230	20280.7	74984.5	79782.3	76612.7
4.18_451.1242m/z	451.124	4.18128	neg	(E)-Oxyresveratrol 3'-O-b-D-glucoside	HMDB0040555	Phenylpropanoids and polyketides	Stilbenes	Stilbene glycosides		48.8	48.7	247.0610, 249.0607, 255.0295, 267.0713, 271.0605, 289.0719, 313.0959, 407.0767, 407.1469, 451.1228	M+FA-H	C20H22O9	-0.831913	1.03564	0.000751957	0.00528091	7.62634	197.586	40063.9	202.767	47461.2	32575.3	40155.1	33.9424	273.288	301.07
5.21_629.1137m/z	629.114	5.20548	neg	2-O-p-Coumaroyl-1,6-digalloyl-beta-D-glucopyranoside	HMDB0039168	Phenylpropanoids and polyketides	Tannins	Unclassified		43.6	24.7	407.1133, 413.0866, 431.0604, 453.0671, 461.0714, 491.0805, 509.0923, 569.0925, 583.2609, 629.1122	M-H	C29H26O16	-1.81288	2.02209	0.00922075	0.0265871	1.32433	2.50417	268162	107086	242757	293005	268723	168967	75078.8	77212.6
4.57_591.1158m/z	591.116	4.56885	neg	Theasinensin C	HMDB0038829	Phenylpropanoids and polyketides	Tannins	Complex tannins		49.6	63.2	411.0709, 425.0905, 429.0805, 435.0688, 439.0670, 440.0719, 453.0824, 468.0722, 573.1042, 591.1138	M-H2O-H	C30H26O14	2.23138	1.89312	1.44906e-05	0.000791995	4.5515	23.4497	136439	5818.37	130662	146206	132449	8862.21	3482.23	5110.65
5.03_630.1197n	675.119	5.0296	neg	2-O-(4-Hydroxycinnamoyl)-1,6-di-O-galloyl-beta-D-glucopyranose	HMDB0039193	Phenylpropanoids and polyketides	Tannins	Unclassified		40.8	13.4	327.0497, 391.0631, 431.0620, 464.6342, 481.1075, 569.0963, 583.2612, 585.1201, 597.1038, 629.1116	M-H, M+FA-H	C29H26O16	-3.82032	1.53231	0.00863868	0.0253868	1.76276	3.39347	130906	38575.9	108232	148052	136435	68707.2	26523.7	20496.9
1.92_331.0674m/z	331.067	1.92243	neg	beta-Glucogallin	HMDB0038728	Phenylpropanoids and polyketides	Tannins	Unclassified		48.8	47.1	263.9369, 265.0326, 269.0909, 287.1023, 293.4659, 312.9121, 313.0570, 326.7570, 331.0621, 331.0674	M-H	C13H16O10	0.931746	1.30011	0.0068792	0.0216744	1.0714	2.10147	125662	59797.3	132559	143428	101000	57772.4	58089.5	63530
0.78_191.0795n	236.078	0.782517	neg	Calystegine C1	HMDB0031346	Alkaloids and derivatives	Tropane alkaloids	Unclassified		45.1	26.5	148.9476, 158.0457, 171.3236, 192.0878, 194.0679, 200.0565, 207.3969, 218.0673, 231.6685, 236.0776	M-H, M+FA-H	C7H13NO5	0.461018	5.61354	0.00378916	0.0145023	-0.977615	0.507819	1.24194e+06	2.44564e+06	1.24498e+06	1.43318e+06	1.04766e+06	2.14394e+06	2.71362e+06	2.47936e+06
4.48_172.0980m/z	172.098	4.48243	neg	Nor-psi-tropine	HMDB0031667	Alkaloids and derivatives	Tropane alkaloids	Unclassified		42.7	14.8	130.0874, 130.3836, 144.0454, 144.0894, 144.2835, 147.7671, 151.5360, 171.0205, 172.0401, 172.0981	M+FA-H	C7H13NO	0.587645	1.45023	2.50753e-05	0.00100132	1.88112	3.68361	105363	28603.3	98595.7	110115	107379	28976.4	28655.8	28177.7
1.25_175.0842n	198.073	1.24787	pos	Calystegine B2	HMDB0038594	Alkaloids and derivatives	Tropane alkaloids	Unclassified	C10851	41.5	10.9	174.9686, 180.0632, 181.0502, 185.8330, 192.9793, 193.0018, 196.3250, 197.9851, 198.0374, 198.0735	M+Na, M+K	C7H13NO4	-1.57817	1.03583	0.000547584	0.00436069	0.742551	1.67313	98766.7	59031	105533	98660.4	92106.8	59601.6	59937.2	57554.2
14.35_609.4320m/z	609.432	14.3482	pos	Peltatol C	HMDB0038699	Lignans, neolignans and related compounds	Unclassified	Unclassified		37.3	0	73.0015, 91.9378, 92.8723, 126.9858, 138.5796, 207.9565, 224.2701, 269.1372, 391.9155, 609.4329	M+H-H2O	C42H58O4	2.82902	2.187	8.36766e-05	0.00167071	-7.31393	0.00628476	1106.7	176093	2155.97	898.058	266.076	182235	190858	155185
5.88_732.3023m/z	732.302	5.87742	neg	3'-N-Debenzoyl-2'-deoxytaxol	24892787	Unclassified	Unclassified	Unclassified		36.8	0	679.2859, 679.7917, 686.2877, 686.2983, 686.7985, 688.2904, 688.7929, 709.3003, 709.7993, 732.1744	M-H	C40H47NO12	-0.28232	2.00297	4.11619e-05	0.00126872	3.99632	15.9592	156292	9793.21	160387	166379	142110	8940.84	7097.49	13341.3
0.83_332.1335m/z	332.134	0.826383	pos	5'-O-beta-D-Glucosylpyridoxine	440188	Unclassified	Unclassified	Unclassified		53.8	75.2	138.3025, 143.5810, 146.7050, 152.0706, 170.0814, 270.1444, 302.4164, 314.1235, 331.2348, 332.1331	M+H	C14H21NO8	-1.37994	1.25951	5.81336e-05	0.00141582	1.8066	3.49816	81242.5	23224.3	76612.1	79740.6	87374.7	23954.9	22015.2	23702.9
4.35_538.1313n	561.121	4.35305	pos	Isolimocitrol 3-glucoside	HMDB0038757	Hydrocarbons	Unsaturated hydrocarbons	Enynes		41.2	17.7	339.0846, 381.0972, 387.0907, 442.3629, 444.8947, 447.4456, 485.1094, 503.1184, 521.1292, 539.1608	M+H, M+Na	C24H26O14	-1.86374	2.77932	0.00314546	0.012801	7.67575	204.471	295530	1445.34	385072	230387	271132	1599.42	1230.14	1506.46
12.86_279.2328m/z	279.233	12.8558	neg	(5Z,8Z)-1,5,8-Heptadecatriene	HMDB0041082	Hydrocarbons	Unsaturated hydrocarbons	Olefins		39.5	0	199.4916, 217.2481, 223.2091, 231.1857, 244.7193, 244.9557, 259.9396, 263.5308, 279.1620, 279.2331	M+FA-H	C17H30	-0.531714	2.4861	0.0428848	0.0821947	3.57916	11.9518	297450	24887.5	124195	326584	441572	38857.5	22934.6	12870.3

## Sheet: S100_S141
ID	m/z	Retention time (min)	Ion mode	Metabolites	Compound ID	Super Class	Class	Sub Class	kegg	Score	Fragmentation Score	Fragment Ions	Adducts	Formula	Mass Error (ppm)	VIP	P-value	adj.P-value	log2(FC)	FC	average(S100)	average(S141)	S100-1	S100-2	S100-3	S141-1	S141-2	S141-3
5.01_520.1945n	565.193	5.00713	neg	(7'S,8'S)-4,7'-Epoxy-3,8'-bilign-7-ene-3',5-dimethoxy-4',9,9'-triol 4'-glucoside	HMDB0040636	Phenylpropanoids and polyketides	2-arylbenzofuran flavonoids	Unclassified		39.8	0	323.0926, 324.1008, 339.1232, 357.1343, 384.9363, 421.2058, 473.1461, 518.1954, 519.1926, 519.2000	M-H, M+FA-H	C26H32O11	0.08386	5.2821	0.00815634	0.0402127	-0.86728	0.54818	892369	1.62788e+06	723003	1.13671e+06	817390	1.52492e+06	1.79413e+06	1.56459e+06
0.78_499.1419m/z	499.142	0.782517	neg	epsilon-Viniferin	HMDB0030604	Phenylpropanoids and polyketides	2-arylbenzofuran flavonoids	Unclassified		37	0	202.0362, 218.0669, 219.0500, 223.0462, 236.0776, 237.0617, 262.0569, 323.0306, 499.1323, 499.1439	M+FA-H	C28H22O6	4.59294	2.43971	0.010183	0.0456512	-1.718	0.30397	66743.4	219572	62844.2	30876.4	106510	251328	237495	169893
4.86_255.0640m/z	255.064	4.85525	pos	Moracin J	HMDB0033308	Phenylpropanoids and polyketides	2-arylbenzofuran flavonoids	Unclassified		37.7	9.19	213.4990, 221.0199, 222.5047, 223.5233, 232.5289, 234.1785, 241.0389, 254.1361, 255.0392, 255.0647	M+H-H2O	C15H12O5	-4.22852	1.79885	0.0257472	0.0781337	-1.26092	0.417278	63219.8	151505	105114	46665.4	37880	174529	125276	154712
4.72_787.3612m/z	787.361	4.72225	neg	Hordatine B glucoside	HMDB0030460	Phenylpropanoids and polyketides	2-arylbenzofuran flavonoids	Unclassified		50.5	62.6	238.9732, 254.3669, 276.7389, 343.2131, 358.5417, 362.9635, 415.1450, 631.5791, 682.1973, 741.3571	M+FA-H	C35H50N8O10	-2.72489	1.56511	0.00339661	0.0245258	2.07208	4.20492	80864.2	19230.8	64017.8	81121.9	97452.9	16571.4	23645.1	17476
5.01_339.1235m/z	339.124	5.00713	neg	(7'x,8'x)-4,7'-Epoxy-3,8'-bilign-7-ene-3,5'-dimethoxy-4',9,9'-triol	HMDB0041276	Phenylpropanoids and polyketides	2-arylbenzofuran flavonoids	Unclassified		50	54.9	306.0912, 307.0198, 307.0972, 308.1054, 309.0772, 309.1102, 310.1153, 323.0932, 324.1003, 339.1238	M-H2O-H	C20H22O6	-0.707519	1.1905	0.0066469	0.0355986	-0.919481	0.528699	41548.2	78585.8	33300.4	54009.2	37335	73570.9	84902.5	77283.9
4.98_595.2038m/z	595.204	4.98475	neg	Scorzonoside	HMDB0038718	Phenylpropanoids and polyketides	2-arylbenzofuran flavonoids	Unclassified		45.5	32.4	360.1516, 369.1347, 371.0618, 389.0724, 397.0749, 421.4730, 549.1964, 573.2706, 595.1322, 595.2114	M+FA-H	C27H34O12	1.01267	1.18618	0.0012995	0.015118	-2.2862	0.205014	8958.64	43697.6	13435.6	7407.46	6032.9	43869.2	49975.1	37248.5
5.74_738.1416n	737.134	5.74228	neg	Prunin 4'',6''-di-O-gallate	HMDB0033652	Phenylpropanoids and polyketides	2-arylbenzofuran flavonoids	Unclassified		39.4	7.6	349.0567, 374.6287, 375.0345, 383.0775, 413.0832, 499.0854, 561.0815, 569.0923, 714.2803, 737.1376	M-H, M+FA-H	C35H30O18	-2.15124	1.13606	0.00559098	0.0325591	-5.44297	0.0229881	769.34	33466.9	855.406	1452.62	3.01575e-08	45152.5	30063.7	25184.4
1.68_310.1204n	309.113	1.67877	neg	Moracin N	HMDB0041298	Phenylpropanoids and polyketides	2-arylbenzofuran flavonoids	Unclassified		38.2	0.124	241.0347, 243.1349, 245.1530, 249.0975, 251.0663, 251.9755, 264.1070, 267.1075, 309.1129, 309.1187	M-H, M+FA-H	C19H18O4	-0.262523	1.11839	0.00964334	0.0442359	-1.11578	0.461442	27701.9	60033.3	30365.3	20190.1	32550.2	48443.9	66620	65035.9
6.27_613.1202m/z	613.12	6.26998	neg	Chrysophanol 8-(6-galloylglucoside)	HMDB0037087	Benzenoids	Anthracenes	Anthraquinones		48.2	42.6	301.0334, 323.0406, 357.0596, 401.0869, 445.0754, 447.0897, 463.0879, 491.0828, 513.0630, 613.1182	M+FA-H	C28H24O13	0.557317	2.82545	0.0207887	0.0684917	-1.49163	0.35561	120460	338741	150181	169984	41214.3	423871	282631	309721
0.66_156.0765m/z	156.076	0.657783	pos	5-Oxo-2(5H)-isoxazolepropanenitrile	HMDB0031338	Organoheterocyclic compounds	Azoles	Isoxazoles		40.6	13.1	121.4233, 128.0194, 131.9753, 134.2864, 138.0656, 139.0037, 139.0499, 139.8112, 145.6377, 156.0767	M+NH4	C6H6N2O2	-1.88626	4.60589	0.014302	0.0551293	2.53164	5.7823	692038	119682	910125	438658	727329	91775.4	142225	125046
14.68_844.5757m/z	844.576	14.6778	pos	Pyropheophytin b	HMDB0034248	Benzenoids	Benzene and substituted derivatives	Styrenes	C19506	37.5	0.0079	538.7603, 597.4880, 610.0552, 615.4992, 619.4814, 633.5071, 726.6688, 757.5732, 791.5221, 817.1118	M+NH4	C53H70N4O4	2.61081	1.66844	0.014641	0.0559164	-0.935956	0.522696	81646.4	156202	47321.1	99821.3	97796.8	146493	166364	155751
4.62_219.1013m/z	219.101	4.61608	pos	(R)-Bitalin A	HMDB0040358	Benzenoids	Benzene and substituted derivatives	Acetophenones		50	54.9	189.1090, 191.1066, 193.0176, 200.1276, 201.0547, 201.0909, 211.0276, 218.1075, 219.0287, 219.1013	M+H	C13H14O3	-1.17582	1.40279	4.48712e-05	0.0039175	-2.52311	0.173967	9989.57	57422.1	8413.98	12534.9	9019.79	57181.2	61234.9	53850.3
6.57_454.3441n	437.341	6.5703	pos	beta-Elemonic acid	HMDB0034963	Benzenoids	Benzene and substituted derivatives	Unclassified	C16927	52.5	69.6	238.1738, 244.0733, 264.1238, 326.4730, 326.9775, 327.6179, 370.3494, 374.3302, 419.3300, 437.3416	M+H-H2O, M+H	C30H46O3	-1.39866	1.18628	0.000633174	0.0108631	-1.69271	0.309346	15354.2	49634.6	14810.1	12728.9	18523.7	44036.5	54752.1	50115.2
7.58_329.2239m/z	329.224	7.57617	neg	Hordenine	HMDB0004366	Benzenoids	Benzene and substituted derivatives	Phenethylamines	C06199	39.5	1.15	274.1895, 291.1961, 292.2003, 293.2027, 310.2109, 311.2116, 312.2192, 328.1570, 328.2214, 329.2241	2M-H	C10H15NO	1.42064	1.02108	0.0458655	0.112785	0.592155	1.5075	92546.4	61390.8	108967	72629.7	96042.2	56761.7	63138.5	64272.2
1.18_118.0419n	136.076	1.18228	pos	Benzofuran	HMDB0032929	Organoheterocyclic compounds	Benzofurans	Unclassified	C14512	41.3	14.6	102.0556, 109.2401, 113.9642, 114.5943, 117.6475, 118.0351, 118.0654, 118.0862, 119.0360, 119.0492	M+H, M+NH4	C8H6O	0.215978	1.77841	0.00919925	0.0431384	1.42206	2.67967	131585	49104.9	165979	114237	114540	55326	44800.5	47188.2
4.05_294.1212n	295.128	4.05217	pos	gamma-Glutamylphenylalanine	HMDB0000594	Organic acids and derivatives	Carboxylic acids and derivatives	Amino acids, peptides, and analogues		53.1	70	254.4490, 255.2430, 272.0894, 277.2158, 281.0888, 299.1001, 300.0784, 300.0839, 317.1105, 317.1205	M+H-H2O, M+Na, M+H	C14H18N2O5	-1.42908	12.1229	0.0126217	0.0514703	-1.60793	0.32807	1.8658e+06	5.68721e+06	2.42074e+06	1.61733e+06	1.55933e+06	7.22057e+06	4.311e+06	5.53005e+06
0.74_147.0761m/z	147.076	0.736867	pos	L-Glutamine	HMDB0000641	Organic acids and derivatives	Carboxylic acids and derivatives	Amino acids, peptides, and analogues	C00064	55	83.6	130.0343, 130.0499, 131.0344, 132.3863, 134.9048, 138.1732, 138.5003, 138.8791, 142.7286, 147.0761	M+H	C5H10N2O3	-2.09493	8.99222	0.00134285	0.0153177	4.49549	22.5568	2.0899e+06	92650.5	2.58283e+06	1.77962e+06	1.90723e+06	40567.3	125257	112127
2.49_310.1167n	309.109	2.48847	neg	gamma-Glutamyltyrosine	HMDB0011741	Organic acids and derivatives	Carboxylic acids and derivatives	Amino acids, peptides, and analogues		44.8	27.1	241.0690, 247.1103, 263.9975, 265.1200, 272.9637, 273.0881, 275.8503, 282.0071, 291.0981, 309.1099	M-H, 2M-H, M-H2O-H	C14H18N2O6	0.813087	6.9865	0.0130194	0.0523347	-1.15527	0.448981	1.03815e+06	2.31223e+06	1.22375e+06	998049	892641	2.54498e+06	1.75011e+06	2.6416e+06
4.07_294.1219n	293.115	4.07423	neg	L-gamma-Glutamyl-beta-phenyl-beta-L-alanine	HMDB0038514	Organic acids and derivatives	Carboxylic acids and derivatives	Amino acids, peptides, and analogues		51.7	62.5	205.1347, 213.1035, 214.0880, 217.0466, 231.1139, 232.0975, 249.1250, 257.0934, 275.1040, 293.1149	M-H, 2M-H, M-H2O-H	C14H18N2O5	1.23385	6.14565	0.0182292	0.0636409	-1.72204	0.30312	435428	1.43649e+06	558713	367600	379971	1.89476e+06	1.02465e+06	1.39005e+06
0.74_104.0709m/z	104.071	0.736867	pos	gamma-Aminobutyric acid	HMDB0000112	Organic acids and derivatives	Carboxylic acids and derivatives	Amino acids, peptides, and analogues	C00334	54.6	80.6	88.2318, 89.9504, 91.2233, 92.1479, 96.4426, 101.1119, 101.1186, 102.6624, 103.0393, 104.0713	M+H	C4H9NO2	2.6167	5.72725	0.00142405	0.0157088	1.76134	3.39014	1.15055e+06	339381	1.3371e+06	1.00581e+06	1.10874e+06	278982	393362	345801
0.79_174.1001n	175.107	0.790533	pos	N-Acetylornithine	HMDB0003357	Organic acids and derivatives	Carboxylic acids and derivatives	Amino acids, peptides, and analogues	C00437	49.3	51	140.0706, 146.0923, 153.4785, 157.0965, 158.0821, 158.0926, 159.5903, 174.0838, 175.0908, 175.1078	M+H, M+K	C7H14N2O3	-2.07161	5.55709	0.000850979	0.0124387	1.42852	2.69171	1.21665e+06	452000	1.20218e+06	1.08372e+06	1.36406e+06	502702	422370	430929
0.74_147.0530n	148.06	0.736867	pos	O-Acetylserine	HMDB0003011	Organic acids and derivatives	Carboxylic acids and derivatives	Amino acids, peptides, and analogues	C00979	50.2	58.8	109.5135, 110.8165, 111.9689, 112.0397, 113.0000, 113.9639, 122.2196, 129.0547, 129.0659, 130.0499	M+H-H2O, M+H	C5H9NO4	-1.14603	5.32239	0.00614648	0.0342967	1.12914	2.18728	1.33845e+06	611925	1.61183e+06	1.1888e+06	1.21472e+06	601435	597748	636590
0.83_118.0862m/z	118.086	0.826383	pos	L-Valine	HMDB0000883	Organic acids and derivatives	Carboxylic acids and derivatives	Amino acids, peptides, and analogues	C00183	49.1	51.5	99.8342, 100.0248, 100.0760, 100.1129, 101.0599, 117.0546, 117.0734, 118.0348, 118.0659, 118.0864	M+H	C5H11NO2	-0.262141	5.31401	0.000666942	0.0110577	1.82426	3.54125	967224	273131	1.07257e+06	832811	996290	241433	283228	294733
0.77_116.0706m/z	116.071	0.77275	pos	L-Proline	HMDB0000162	Organic acids and derivatives	Carboxylic acids and derivatives	Amino acids, peptides, and analogues	C00148	52.4	67.9	87.0445, 87.6766, 92.1475, 95.2897, 98.0605, 98.9845, 100.6597, 108.1791, 112.2925, 116.0707	M+H	C5H9NO2	-0.0881914	5.15812	0.00504403	0.03071	2.1474	4.4303	870510	196490	1.10455e+06	783125	723860	148174	219724	221572
4.92_290.0895n	291.097	4.92098	pos	N-Malonyltryptophan	HMDB0039500	Organic acids and derivatives	Carboxylic acids and derivatives	Amino acids, peptides, and analogues		53.4	72.6	227.0813, 229.0967, 231.0763, 245.0919, 247.1088, 250.1413, 255.0763, 273.0868, 273.1861, 291.0972	M+H, M+Na, M+K, M+H-H2O	C14H14N2O5	-2.48891	4.43551	0.0037219	0.0258641	-1.00179	0.49938	488669	978551	363133	464358	638516	984393	964882	986379
0.73_133.0375n	132.03	0.7286	neg	L-Aspartic acid	HMDB0000191	Organic acids and derivatives	Carboxylic acids and derivatives	Amino acids, peptides, and analogues	C00049	50.1	52.3	113.0356, 114.0197, 115.0037, 123.7799, 123.9566, 124.2880, 128.0227, 128.1874, 131.0464, 132.0303	M-H2O-H, M-H	C4H7NO4	-0.211877	3.75844	0.019114	0.0654623	4.61768	24.5504	402866	16409.8	249626	363831	595142	8312.55	21468.8	19447.9
1.25_116.0110n	115.004	1.25128	neg	Fumaric acid	HMDB0000134	Organic acids and derivatives	Carboxylic acids and derivatives	Dicarboxylic acids and derivatives	C00122	41.4	8.39	98.0248, 99.0088, 99.9258, 102.5435, 103.0139, 106.2639, 111.1058, 112.9807, 114.9341, 115.0037	M-H, 2M-H	C4H4O4	0.195762	3.50554	0.00477848	0.0298391	2.28939	4.88849	395410	80886	323213	359134	503884	70188.4	88363.2	84106.3
0.73_176.0564m/z	176.056	0.7286	neg	4-Hydroxyproline	HMDB0000725	Organic acids and derivatives	Carboxylic acids and derivatives	Amino acids, peptides, and analogues	C01157	55.2	77	131.0461, 132.0415, 132.0668, 145.0621, 146.0461, 155.6681, 158.0460, 158.2136, 158.9253, 176.0566	M+FA-H	C5H9NO3	-0.310915	3.47321	0.0115513	0.0489645	1.53963	2.9072	484925	166801	361178	486444	607154	142453	179077	178874
0.77_204.1106n	205.118	0.77275	pos	N6-Acetyl-5S-hydroxy-L-lysine	HMDB0033891	Organic acids and derivatives	Carboxylic acids and derivatives	Amino acids, peptides, and analogues		49.5	53.9	144.9581, 145.0968, 169.0245, 170.0811, 178.1010, 178.9473, 186.0764, 186.1125, 187.0819, 187.1075	M+H-H2O, M+H	C8H16N2O4	-1.90786	3.41978	0.00953709	0.0439549	1.86997	3.65524	422541	115599	319340	403592	544690	115140	118904	112752
0.75_191.1022m/z	191.102	0.754717	pos	N-(gamma-Glutamyl)ethanolamine	HMDB0039222	Organic acids and derivatives	Carboxylic acids and derivatives	Amino acids, peptides, and analogues		52.1	69.1	146.0925, 156.0287, 156.0648, 173.0918, 174.0757, 174.0861, 174.1013, 190.1074, 190.1440, 191.1014	M+H	C7H14N2O4	-2.1582	3.35414	0.000143475	0.00633714	1.8798	3.68024	374103	101652	347312	364235	410762	107682	99121.3	98152.7
3.38_308.0778m/z	308.078	3.38282	neg	N-Feruloylaspartic acid	HMDB0040830	Organic acids and derivatives	Carboxylic acids and derivatives	Amino acids, peptides, and analogues		51.9	63.9	233.0043, 240.9286, 240.9817, 246.0777, 262.0725, 262.0994, 264.0872, 290.0668, 290.0971, 308.0757	M-H	C14H15NO7	0.836628	2.97424	0.000319776	0.00820144	-3.35002	0.0980719	23188.7	236446	27884.3	17156.2	24525.7	272754	216860	219725
1.31_187.0478n	210.037	1.31273	pos	1-(Malonylamino)cyclopropanecarboxylic acid	HMDB0031700	Organic acids and derivatives	Carboxylic acids and derivatives	Amino acids, peptides, and analogues		47.4	40	186.0253, 192.0279, 192.0656, 194.0808, 204.2881, 206.6274, 209.0300, 209.1254, 209.2113, 210.0372	M+Na, M+K, M+H, M+H-H2O	C7H9NO5	-1.38852	2.96629	0.00555136	0.0324423	-1.12736	0.457752	186984	408484	169452	176158	215343	483595	382420	359437
12.21_377.1427m/z	377.143	12.2123	neg	Glycylglycylglycine	HMDB0029419	Organic acids and derivatives	Carboxylic acids and derivatives	Amino acids, peptides, and analogues		41.9	24.6	309.1765, 315.1388, 315.9363, 333.1513, 338.3804, 359.1310, 373.1127, 374.1184, 377.0962, 377.1429	2M-H	C6H11N3O4	0.231342	2.92774	0.0019906	0.0186383	3.37453	10.3713	237497	22899.4	287952	184599	239940	24965.6	21490.9	22241.6
4.46_345.1438m/z	345.144	4.46283	pos	N-(4-Hydroxycinnamoyl)tyrosine	HMDB0039502	Organic acids and derivatives	Carboxylic acids and derivatives	Amino acids, peptides, and analogues		44	26.9	327.1346, 328.1159, 331.1284, 344.1480, 344.1583, 344.1754, 345.0632, 345.1043, 345.1128, 345.1449	M+NH4	C18H17NO5	-1.99654	2.87656	2.44696e-05	0.00302483	-3.25724	0.104586	23201.5	221841	13794.3	36788.7	19021.6	231921	212422	221181
0.83_147.0894n	130.086	0.826383	pos	(2R,3R,4R)-2-Amino-4-hydroxy-3-methylpentanoic acid	HMDB0029449	Organic acids and derivatives	Carboxylic acids and derivatives	Amino acids, peptides, and analogues		47.1	44.1	102.0553, 108.8191, 112.0759, 112.0871, 113.9639, 116.2920, 129.0739, 129.9955, 130.0497, 130.0862	M+H-H2O, M+H	C6H13NO3	-1.17197	2.58086	0.0299811	0.0857027	0.885873	1.84788	413667	223860	435482	321730	483789	160559	258149	252872
0.73_132.0535n	131.046	0.7286	neg	L-Asparagine	HMDB0000168	Organic acids and derivatives	Carboxylic acids and derivatives	Amino acids, peptides, and analogues	C00152	50.8	55.7	114.0197, 114.0279, 115.0037, 115.3294, 116.5357, 119.1524, 128.0227, 130.0100, 131.0355, 131.0462	M-H2O-H, M-H	C4H8N2O3	0.134177	2.44505	0.00448229	0.0287992	3.20646	9.23084	171918	18624.4	201569	120065	194121	8913.31	27636	19323.8
0.66_147.1125m/z	147.113	0.657783	pos	L-Lysine	HMDB0000182	Organic acids and derivatives	Carboxylic acids and derivatives	Amino acids, peptides, and analogues	C00047	48.8	53.2	128.9504, 129.1021, 129.1388, 130.0170, 130.0499, 130.0863, 130.0965, 146.0293, 147.0763, 147.1130	M+H	C6H14N2O2	-1.85457	2.42014	0.0102696	0.0458686	3.65536	12.6001	168629	13383.2	222403	105829	177656	11141.5	15716	13292.2
5.34_187.0976m/z	187.098	5.33973	neg	cis-3-Hexenyl acetate	HMDB0040215	Organic acids and derivatives	Carboxylic acids and derivatives	Carboxylic acid derivatives	C19757	48.6	44.1	133.5778, 142.1242, 143.1078, 143.8991, 163.8600, 169.0871, 184.7932, 186.1136, 186.9298, 187.0976	M+FA-H	C8H14O2	0.441178	2.4009	0.00257337	0.0211121	2.56391	5.9131	170308	28801.8	143285	211799	155840	27004.5	31393.8	28007.3
0.69_154.0623m/z	154.062	0.688433	neg	L-2-Amino-3-(1-pyrazolyl)propanoic acid	HMDB0034267	Organic acids and derivatives	Carboxylic acids and derivatives	Amino acids, peptides, and analogues		54.4	79.3	115.9857, 118.0413, 121.3415, 134.0362, 134.4937, 136.0517, 137.0358, 146.3967, 151.0385, 154.0624	M-H	C6H9N3O2	0.415148	2.37838	0.0206689	0.0683142	3.10952	8.63095	177082	20517.1	244943	99989.6	186314	14380.8	23302.9	23867.6
1.30_117.0194m/z	117.019	1.29575	neg	Succinic acid	HMDB0000254	Organic acids and derivatives	Carboxylic acids and derivatives	Dicarboxylic acids and derivatives	C00042	52.1	61.6	107.8941, 109.5427, 113.4573, 113.5735, 116.0256, 116.0350, 116.0724, 116.9286, 116.9371, 117.0195	M-H	C4H6O4	0.479077	2.27059	0.00146166	0.015898	1.2516	2.38106	221062	92841.8	211794	200828	250563	79722.7	99399	99403.5
7.29_317.0983m/z	317.098	7.2937	neg	3-Hydroxymugineic acid	HMDB0033927	Organic acids and derivatives	Carboxylic acids and derivatives	Amino acids, peptides, and analogues		46.8	39.7	248.9606, 249.1113, 250.1416, 251.1161, 261.2611, 275.0998, 276.7566, 284.3096, 299.0668, 317.0978	M-H2O-H	C12H20N2O9	-2.0767	2.25579	0.000488478	0.00975526	3.91684	15.1038	133070	8810.35	155874	115426	127910	7213.77	9672.76	9544.52
0.74_119.0584n	120.065	0.736867	pos	L-Threonine	HMDB0000167	Organic acids and derivatives	Carboxylic acids and derivatives	Amino acids, peptides, and analogues	C00188	49.8	53.7	101.0793, 102.0553, 102.3847, 111.5665, 112.3172, 117.9932, 119.0900, 119.3244, 120.0573, 120.0656	M+H-H2O, M+H	C4H9NO3	1.61351	2.1899	0.00103323	0.0136292	1.94659	3.85462	160370	41604.6	162490	136488	182132	33511.5	48344.7	42957.5
0.83_114.0550m/z	114.055	0.826383	pos	5-Aminolevulinic acid	HMDB0001149	Organic acids and derivatives	Carboxylic acids and derivatives	Amino acids, peptides, and analogues	C00430	44.9	26.9	100.0246, 108.4700, 108.9585, 112.9999, 113.0235, 113.0347, 113.0599, 113.0715, 113.9638, 114.0551	M+H-H2O	C5H9NO3	0.191441	2.14865	0.000218003	0.00711306	-1.33253	0.397072	73197.8	184344	90009.2	62797.5	66786.9	187794	180860	184378
0.79_192.0974m/z	192.097	0.790533	pos	4-Hydroxycitrulline	HMDB0029384	Organic acids and derivatives	Carboxylic acids and derivatives	Amino acids, peptides, and analogues		50.1	61.4	147.0136, 150.6034, 152.0181, 156.0653, 170.0298, 174.0400, 174.0871, 174.1120, 191.1028, 192.0987	M+H	C6H13N3O4	-2.26766	2.04171	0.000387333	0.00886616	-2.00286	0.249505	33477.9	134177	51144.6	21880	27409.1	137628	131760	133144
3.15_321.0730m/z	321.073	3.14908	neg	Vulgaxanthin II	HMDB0029841	Organic acids and derivatives	Carboxylic acids and derivatives	Amino acids, peptides, and analogues	C08569	49.2	50.2	233.0954, 241.0611, 254.9199, 255.0511, 259.0724, 277.0322, 285.0516, 303.0641, 304.0677, 321.0728	M-H2O-H	C14H16N2O8	0.537021	1.77448	0.00230022	0.0199947	-1.71141	0.305361	34592.8	113285	21706.7	40117.8	41954	94580.1	123740	121535
4.77_251.0788n	252.086	4.7682	pos	N-Carboxyacetyl-D-phenylalanine	HMDB0039102	Organic acids and derivatives	Carboxylic acids and derivatives	Amino acids, peptides, and analogues		51.7	64	210.1095, 213.9003, 216.0654, 226.4694, 229.2407, 234.0755, 238.5377, 246.4665, 251.1261, 252.0856	M+H, M+Na, M+H-H2O	C12H13NO5	-2.11796	1.70195	8.76372e-05	0.00518011	-1.77815	0.291556	28630.8	98200	23703.2	28915.9	33273.4	93922.9	95919.6	104758
1.12_130.0861m/z	130.086	1.12473	pos	L-Pipecolic acid	HMDB0000716	Organic acids and derivatives	Carboxylic acids and derivatives	Amino acids, peptides, and analogues	C00408	42.2	19	112.0879, 113.9639, 125.9611, 129.0544, 129.0739, 129.9791, 129.9961, 130.0500, 130.0657, 130.0864	M+H	C6H11NO2	-0.880827	1.59423	0.0437454	0.109311	0.719601	1.64673	191596	116350	169979	166146	238663	95017.5	125754	128277
0.77_160.0845n	161.092	0.77275	pos	D-Alanyl-D-alanine	HMDB0003459	Organic acids and derivatives	Carboxylic acids and derivatives	Amino acids, peptides, and analogues	C00993	45.4	32.8	101.0714, 102.0238, 125.0241, 125.0344, 125.0711, 129.1016, 139.8771, 142.0350, 143.0339, 143.0815	M+H-H2O, M+H	C6H12N2O3	-1.64493	1.47101	0.00337661	0.0244908	1.14872	2.21718	99589.3	44917.2	86745	95908.5	116114	43808.1	47507.6	43435.8
5.88_322.1363n	323.146	5.88007	pos	N2-Galacturonyl-L-lysine	HMDB0033105	Organic acids and derivatives	Carboxylic acids and derivatives	Amino acids, peptides, and analogues		41.9	28	103.1406, 126.0061, 126.6038, 165.8790, 210.8194, 214.1169, 273.1075, 273.1255, 283.0641, 305.1309	M+H-H2O, M+H	C12H22N2O8	-3.96066	1.45939	0.00329095	0.0241725	1.94738	3.85674	73131.4	18962	68836.5	60910.6	89647	19660.8	20304.2	16920.8
6.15_365.1195m/z	365.119	6.14685	neg	Isomugineic acid	HMDB0033555	Organic acids and derivatives	Carboxylic acids and derivatives	Amino acids, peptides, and analogues		42.2	16.7	228.9644, 229.1444, 229.9149, 233.1157, 248.1726, 249.1103, 251.1265, 297.1323, 319.1140, 365.1235	M+FA-H	C12H20N2O8	-2.16353	1.40368	0.00371956	0.025855	3.91154	15.0484	53329	3543.82	69477.7	42930	47579.2	2579.64	4319.18	3732.64
3.81_202.0440m/z	202.044	3.8085	pos	L-Oxalylalbizziine	HMDB0039164	Organic acids and derivatives	Carboxylic acids and derivatives	Amino acids, peptides, and analogues		54.7	85.8	154.0418, 156.0387, 158.0453, 158.0808, 167.0071, 184.6874, 185.0175, 187.9121, 197.8436, 202.0440	M+H-H2O	C6H9N3O6	-8.28077	1.38157	0.00128736	0.0150786	0.334611	1.26104	224433	177975	220888	234664	217747	177130	174132	182663
1.30_301.0544m/z	301.054	1.29575	neg	(S)C(S)S-S-Methylcysteine sulfoxide	HMDB0029432	Organic acids and derivatives	Carboxylic acids and derivatives	Amino acids, peptides, and analogues		38	2.15	258.0451, 275.0138, 276.0536, 282.2327, 283.0394, 283.0445, 284.1236, 287.1249, 300.9926, 301.0537	2M-H	C4H9NO3S	3.30635	1.37914	0.00235089	0.0201645	0.719016	1.64606	120471	73187.4	115216	117453	128743	65696.5	83820.2	70045.5
0.74_148.0563n	149.064	0.736867	pos	3-(Methylthio)propyl acetate	HMDB0031717	Organic acids and derivatives	Carboxylic acids and derivatives	Carboxylic acid derivatives		38.5	0		M+H-H2O, M+H	C6H12O2S	3.49739	1.29486	0.00685901	0.0362975	1.04814	2.06786	83294.8	40280.7	99977.1	76207.7	73699.7	39151.4	40979.7	40710.9
2.01_247.1286m/z	247.129	2.0069	pos	gamma-Glutamylvaline	HMDB0011172	Organic acids and derivatives	Carboxylic acids and derivatives	Amino acids, peptides, and analogues		52.7	66.7	223.4507, 224.5339, 224.9269, 225.1659, 229.1167, 230.1025, 241.9765, 242.7869, 244.6476, 247.1279	M+H	C10H18N2O5	-1.07223	1.29089	0.0360769	0.0962962	1.50097	2.83034	75217.9	26575.6	100016	46831.5	78805.6	31635.9	23237.2	24853.6
6.44_277.1406m/z	277.141	6.441	pos	Saccharopine	HMDB0000279	Organic acids and derivatives	Carboxylic acids and derivatives	Amino acids, peptides, and analogues	C00449	45.9	37.3	220.6677, 235.1724, 236.9977, 243.0043, 259.1305, 266.3818, 268.8565, 272.6979, 273.3817, 277.1407	M+H	C11H20N2O6	4.23848	1.21078	0.00101238	0.0135586	-2.05582	0.240512	11373.9	47290.5	7493.84	15042.1	11585.9	54386.5	43039.6	44445.3
12.79_353.1427m/z	353.143	12.7875	neg	O-Ureidohomoserine	HMDB0012271	Organic acids and derivatives	Carboxylic acids and derivatives	Amino acids, peptides, and analogues		39.2	9.06	290.3339, 294.4859, 296.5183, 309.1545, 311.5417, 312.1592, 330.5946, 335.1305, 351.8260, 353.1429	2M-H	C5H11N3O4	0.145984	1.15104	0.0124078	0.0510699	1.75483	3.37486	50332.9	14914.1	62409.8	35207.7	53381.2	12618.7	18380.2	13743.3
0.73_118.0510m/z	118.051	0.7286	neg	L-Homoserine	HMDB0000719	Organic acids and derivatives	Carboxylic acids and derivatives	Amino acids, peptides, and analogues	C00263	48.1	42.9	75.0088, 83.0140, 87.0086, 89.0246, 92.1444, 101.0245, 113.7489, 116.9288, 118.0301, 118.0511	M-H	C4H9NO3	-0.0277094	1.14023	0.000398802	0.00894627	2.34825	5.09206	39582.7	7773.42	42696.3	34133.2	41918.7	6231.25	7435.76	9653.24
0.74_166.0529m/z	166.053	0.736867	pos	Methionine sulfoxide	HMDB0002005	Organic acids and derivatives	Carboxylic acids and derivatives	Amino acids, peptides, and analogues	C02989	49.4	59.4	111.0450, 120.0808, 121.0317, 131.0166, 140.4787, 148.0498, 149.0265, 162.3638, 165.0769, 166.0530	M+H	C5H11NO3S	-1.90463	1.12733	0.000169196	0.00663993	2.23757	4.71602	39001	8269.89	41739.9	35728.2	39534.8	5618.96	10487.9	8702.86
0.74_258.1095m/z	258.109	0.736867	pos	Pyro-L-glutaminyl-L-glutamine	HMDB0039229	Organic acids and derivatives	Carboxylic acids and derivatives	Amino acids, peptides, and analogues		37.5	0		M+H	C10H15N3O5	3.91151	1.04286	0.00633145	0.0347713	-2.1467	0.225828	8036.35	35586.1	8390.26	6793.37	8925.43	34046.3	27419.9	45292.1
1.38_202.0723m/z	202.072	1.38387	neg	Avenic acid B	HMDB0038751	Organic acids and derivatives	Carboxylic acids and derivatives	Amino acids, peptides, and analogues		49.2	49.9	145.0150, 156.0671, 158.0823, 158.9763, 159.0667, 173.0941, 184.0616, 201.0400, 201.1132, 202.0723	M-H2O-H	C8H15NO6	1.01965	1.0337	0.0104823	0.0464136	-0.900887	0.535557	31837.5	59447.5	27020.1	26484.8	42007.6	53816.3	65334.8	59191.3
0.74_203.1499m/z	203.15	0.736867	pos	Asymmetric dimethylarginine	HMDB0001539	Organic acids and derivatives	Carboxylic acids and derivatives	Amino acids, peptides, and analogues	C03626	38.6	0		M+H	C8H18N4O2	-1.78894	1.03104	0.0288381	0.0835699	0.878104	1.83796	65619.2	35702.2	78453.4	52040.5	66363.7	26605.7	42205	38296
2.27_148.0522n	166.086	2.26555	pos	trans-Cinnamic acid	HMDB0000930	Phenylpropanoids and polyketides	Cinnamic acids and derivatives	Cinnamic acids	C10438	46.2	41.5	131.9749, 132.0654, 148.0395, 148.0754, 148.9585, 148.9770, 148.9884, 149.0233, 149.0345, 149.0597	M+H, M+NH4, M+H-H2O	C9H8O2	-1.32562	8.58895	0.0023726	0.0202429	2.31403	4.9727	2.32656e+06	467867	2.69772e+06	1.79854e+06	2.48343e+06	474074	470449	459078
1.18_164.0471n	182.081	1.18228	pos	cis-p-Coumaric acid	HMDB0030677	Phenylpropanoids and polyketides	Cinnamic acids and derivatives	Hydroxycinnamic acids and derivatives	C06738	46.8	43.7	142.9669, 145.0732, 147.0438, 156.7359, 164.0439, 164.0702, 164.0827, 164.1068, 164.1263, 165.0549	M+H, M+NH4, M+H-H2O	C9H8O3	-1.22915	4.09751	0.009896	0.0449122	1.39488	2.62967	710035	270009	897423	603662	629019	299926	246689	263412
0.84_164.0470n	182.081	0.8442	pos	4-Hydroxycinnamic acid	HMDB0002035	Phenylpropanoids and polyketides	Cinnamic acids and derivatives	Hydroxycinnamic acids and derivatives	C00811	51.7	62.8	129.0179, 137.0596, 142.0348, 142.9662, 147.0440, 147.0563, 149.0273, 164.0706, 165.0194, 165.0546	M+H, M+NH4	C9H8O3	-1.93965	3.15186	9.28848e-05	0.00532355	1.22774	2.342	419116	178957	440422	399628	417298	197706	166811	172353
0.90_799.2365m/z	799.236	0.90045	neg	Raphanusol A	HMDB0039175	Phenylpropanoids and polyketides	Cinnamic acids and derivatives	Hydroxycinnamic acids and derivatives		36	0	540.3904, 540.5850, 578.7645, 589.6030, 598.3428, 606.8997, 610.7922, 637.8621, 775.0195, 799.2365	M+FA-H	C34H42O19	8.28911	2.37548	0.0276832	0.0816104	-1.36994	0.386907	97802.1	252779	170257	72543.2	50605.5	283614	198357	276367
4.16_239.0562m/z	239.056	4.15932	neg	Isoferulic acid	HMDB0000955	Phenylpropanoids and polyketides	Cinnamic acids and derivatives	Hydroxycinnamic acids and derivatives	C10470	55.8	80.4	177.0721, 179.0351, 189.3451, 193.0507, 193.0722, 195.0664, 208.7571, 217.2967, 221.0459, 239.0563	M+FA-H	C10H10O4	0.313433	2.36742	0.00568244	0.0328511	-1.7442	0.298499	61844.2	207184	32674.2	115550	37308.6	205434	207561	208556
4.01_401.1092m/z	401.109	4.0106	neg	1-O-Feruloylglucose	HMDB0036938	Phenylpropanoids and polyketides	Cinnamic acids and derivatives	Hydroxycinnamic acids and derivatives		49.3	49.4	333.1902, 341.0881, 343.0460, 345.9906, 355.1013, 355.1764, 357.0826, 400.1437, 401.0029, 401.1080	M+FA-H	C16H20O9	0.696639	1.94793	0.000470272	0.00960157	-2.22359	0.214108	24938.2	116474	28490.1	20169.7	26154.7	130572	101563	117289
8.46_290.1877n	291.195	8.45553	pos	Octyl 4-methoxycinnamic acid	HMDB0061861	Phenylpropanoids and polyketides	Cinnamic acids and derivatives	Cinnamic acid esters		39	0.84	130.0694, 131.0848, 145.1011, 198.6241, 199.1490, 230.2476, 231.2514, 233.6062, 256.2632, 273.1857	M+H-H2O, M+H	C18H26O3	-1.85122	1.64651	0.0119902	0.0499768	2.29452	4.90592	90320.8	18410.6	121170	65877.6	83914.4	13519.4	21274.9	20437.4
4.12_325.0931m/z	325.093	4.11572	neg	1-O-p-Coumaroyl-beta-D-glucose	HMDB0036936	Phenylpropanoids and polyketides	Cinnamic acids and derivatives	Hydroxycinnamic acids and derivatives		56.2	85.1	236.8170, 245.0831, 265.0588, 281.0483, 283.7149, 289.0722, 309.0509, 309.1262, 325.0327, 325.0933	M-H	C15H18O8	0.525785	1.32528	0.00572179	0.0329735	-0.756994	0.591728	65953.7	111460	55717.7	79519.4	62624.1	102243	116100	116036
10.44_565.1623m/z	565.162	10.4396	neg	Avenanthramide 1p	HMDB0029282	Phenylpropanoids and polyketides	Cinnamic acids and derivatives	Hydroxycinnamic acids and derivatives		39.3	2.44	451.1678, 451.1747, 472.2285, 497.1725, 504.3101, 519.1555, 548.1096, 564.3263, 564.3340, 565.1641	2M-H	C16H13NO4	1.1659	1.30148	0.00124191	0.0148254	1.0427	2.06008	81475.3	39549.6	80301.1	77028.7	87096.2	33614.1	37333	47701.8
5.16_592.2155n	637.213	5.16177	neg	Osmanthuside B	HMDB0038749	Phenylpropanoids and polyketides	Cinnamic acids and derivatives	Hydroxycinnamic acids and derivatives		42.1	18.2	387.1467, 420.9662, 454.0863, 455.0841, 543.8722, 547.2796, 563.9488, 590.1110, 590.1182, 591.1773	M-H, M+FA-H, M-H2O-H	C29H36O13	-0.199097	1.24694	0.000806502	0.0121087	-3.09827	0.116769	5031.59	43090	12468.8	1864.69	761.272	40163.3	46599.1	42507.6
4.25_356.1110n	355.104	4.24682	neg	1-O-2'-Hydroxy-4'-methoxycinnamoyl-b-D-glucose	HMDB0040866	Phenylpropanoids and polyketides	Cinnamic acids and derivatives	Hydroxycinnamic acids and derivatives		50.3	56.7	237.0767, 265.0708, 266.0406, 287.1508, 288.0478, 295.0825, 309.1307, 310.0317, 322.0800, 355.1032	M-H, M+FA-H	C16H20O9	0.617458	1.22418	0.00192796	0.0182649	-0.625795	0.648063	68527.4	105742	59260.4	73765.3	72556.5	109225	106306	101695
4.37_431.1196m/z	431.12	4.37122	neg	1-O-Sinapoylglucose	HMDB0041175	Phenylpropanoids and polyketides	Cinnamic acids and derivatives	Hydroxycinnamic acids and derivatives		42.1	34.5	327.0525, 331.1763, 363.1663, 385.1094, 385.1491, 386.1912, 430.2076, 430.2422, 431.1000, 431.1084	M+FA-H	C17H22O10	0.349835	1.01016	0.00045839	0.00951111	-1.49919	0.353753	13696.1	38716.6	13290.7	16036.5	11761.1	34827.8	41594.8	39727.1
9.03_432.2370m/z	432.237	9.02975	pos	Clausarinol	HMDB0041407	Phenylpropanoids and polyketides	Coumarins and derivatives	Pyranocoumarins		51.4	65.6	345.1635, 355.1592, 369.1702, 387.1323, 387.1801, 387.2324, 399.9238, 408.4764, 432.1769, 432.2383	M+NH4	C24H30O6	-2.48197	1.69465	0.0336972	0.0924787	0.723695	1.65141	203740	123374	228858	189134	193229	112439	165653	92029.1
4.79_304.0948n	303.088	4.7868	neg	(R)-Heraclenol	HMDB0030745	Phenylpropanoids and polyketides	Coumarins and derivatives	Furanocoumarins		46.4	34.9	241.0869, 242.0585, 244.0740, 259.0974, 261.0769, 269.0445, 270.0533, 285.0767, 288.0641, 303.0876	M-H, M+FA-H, 2M-H	C16H16O6	0.422467	1.08665	0.0124293	0.0510799	-3.56747	0.0843497	2834.73	33606.9	2883.38	3207.22	2413.59	47753.1	25176.4	27891.1
4.70_705.2721m/z	705.272	4.70377	pos	Myricanol 5-beta-sophoroside	HMDB0036529	Phenylpropanoids and polyketides	Diarylheptanoids	Cyclic diarylheptanoids		39.6	6.91	516.1724, 543.0878, 548.1994, 550.1033, 591.6969, 632.0523, 673.2487, 679.4708, 705.2512, 705.2728	M+Na	C33H46O15	-1.16624	2.09248	2.14994e-05	0.00295504	-2.50176	0.176561	22596.3	127980	19009.5	31583.4	17196	128919	128698	126324
1.12_118.0863m/z	118.086	1.12473	pos	2-Methyltetrahydrofuran-3-one	HMDB0031178	Organoheterocyclic compounds	Dihydrofurans	Furanones		41.1	11.4	100.0761, 100.1128, 102.9850, 107.6258, 111.1717, 114.6014, 117.0553, 118.0343, 118.0657, 118.0864	M+NH4	C5H8O2	0.345516	3.0862	0.00153478	0.0162339	2.80114	6.96992	276764	39708.4	327972	221813	280508	34757.3	43245.8	41122.2
10.44_294.2197n	293.212	10.4396	neg	2-Hydroxylinolenic acid	HMDB0031103	Lipids and lipid-like molecules	Fatty Acyls	Lineolic acids and derivatives		54.7	77.1	256.1325, 264.1705, 274.1895, 275.2018, 275.2338, 292.1675, 292.2002, 293.1411, 293.1790, 293.2124	M-H, 2M-H	C18H30O3	0.732702	8.00236	0.00155153	0.0163071	1.22292	2.33419	2.79831e+06	1.19884e+06	2.77071e+06	2.48469e+06	3.13952e+06	1.08282e+06	1.14499e+06	1.3687e+06
9.41_276.2084n	277.216	9.40525	pos	Stearidonic acid	HMDB0006547	Lipids and lipid-like molecules	Fatty Acyls	Lineolic acids and derivatives	C16300	52.8	69.1	185.1317, 187.1486, 194.9578, 199.1478, 217.7613, 219.7350, 224.1120, 241.1940, 259.1143, 259.2052	M+H-H2O, M+H	C18H28O2	-2.06368	4.25835	0.0133523	0.0529201	3.14626	8.85358	551819	62327.2	679949	322004	653504	45676.9	82788.6	58515.9
9.86_313.2388m/z	313.239	9.86385	neg	9,10-DHOME	HMDB0004704	Lipids and lipid-like molecules	Fatty Acyls	Fatty acids and conjugates		53.9	74.4	273.6153, 277.2177, 278.6244, 294.2164, 295.2282, 296.2333, 311.2231, 312.2258, 313.0338, 313.2388	M-H	C18H34O4	1.08376	1.94588	0.0314372	0.0884323	1.28031	2.42892	182865	75286.7	239137	131674	177785	70411.4	96881.5	58567.3
5.59_416.2049n	415.198	5.58627	neg	Ethyl 7-epi-12-hydroxyjasmonate glucoside	HMDB0036340	Lipids and lipid-like molecules	Fatty Acyls	Fatty acyl glycosides		52.2	63.3	331.1150, 343.2126, 353.1983, 355.1763, 356.1812, 370.2590, 371.1700, 373.1864, 374.1925, 415.1973	M-H, M+FA-H	C20H32O9	0.525733	1.93904	0.0279227	0.0819358	0.386298	1.30704	445536	340876	498640	422468	415501	364239	347875	310512
11.79_295.2279m/z	295.228	11.7889	neg	12-Hydroxy-8,10-octadecadienoic acid	HMDB0029998	Lipids and lipid-like molecules	Fatty Acyls	Lineolic acids and derivatives		48	42.9	173.5483, 181.9606, 196.9478, 199.3127, 201.8534, 241.3389, 249.2222, 268.2536, 295.1962, 295.2278	M-H	C18H32O3	0.129181	1.80833	0.000338544	0.008299	-2.12272	0.229614	23429.1	102037	27880	15686.1	26721.1	113334	95045.9	97731.4
8.24_212.1409n	195.138	8.23977	pos	Cucurbic acid	HMDB0029388	Lipids and lipid-like molecules	Fatty Acyls	Lineolic acids and derivatives		47.3	40.6	149.9611, 154.9899, 159.1167, 163.0388, 172.9771, 177.1270, 194.1149, 195.1013, 195.1194, 195.1360	M+H-H2O, M+H, M+Na	C12H20O3	-1.73976	1.60808	1.92597e-05	0.00291013	2.89205	7.42324	71833.5	9676.84	73764.6	66926.3	74809.5	7943.63	11095.2	9991.75
10.11_307.1918m/z	307.192	10.1133	neg	Corchorifatty acid D	HMDB0033243	Lipids and lipid-like molecules	Fatty Acyls	Lineolic acids and derivatives		54.1	74.9	240.9288, 245.1914, 247.1697, 247.2047, 263.2013, 271.1708, 289.1813, 289.2131, 291.1968, 307.1916	M-H	C18H28O4	0.9539	1.45596	0.00443089	0.0286167	1.68419	3.21359	76377.2	23766.9	67655.7	93469.8	68006.3	18359.1	23849.6	29092.1
3.72_305.1608m/z	305.161	3.72123	neg	1-(beta-D-Glucopyranosyloxy)-3-octanone	HMDB0031315	Lipids and lipid-like molecules	Fatty Acyls	Fatty acyl glycosides		43.7	23.4	199.0977, 217.1074, 236.9167, 267.7920, 287.0565, 287.1506, 288.1555, 305.0682, 305.0852, 305.1608	M-H	C14H26O7	0.829331	1.0546	0.0167054	0.0603362	-0.688788	0.620375	49718.4	80142.6	43081.3	57767.1	48306.9	68912	90977.9	80537.9
8.60_323.1866m/z	323.187	8.59818	neg	Cibaric acid	HMDB0038580	Lipids and lipid-like molecules	Fatty Acyls	Lineolic acids and derivatives		53.8	72.8	243.1755, 247.1341, 254.9167, 255.8459, 265.1456, 287.1649, 288.1709, 305.1764, 318.1581, 323.1865	M-H	C18H28O5	0.620328	1.03588	0.00421358	0.0277243	1.98405	3.95602	35729.2	9031.59	41262.4	38919.4	27005.7	6823.72	10241.2	10029.9
4.57_595.1308m/z	595.131	4.56885	neg	Quercetin 3-glucoside 7-xyloside	HMDB0037364	Phenylpropanoids and polyketides	Flavonoids	Flavonoid glycosides		42.3	13.8	309.0620, 327.0722, 353.0876, 371.0622, 389.0731, 389.1812, 397.0767, 415.0886, 594.1576, 595.1306	M-H	C26H28O16	0.635257	5.93363	0.0466708	0.114055	-6.38903	0.0119319	12226.8	1.02472e+06	30789.4	3260.68	2630.44	1.7354e+06	635868	702880
4.63_459.1301m/z	459.13	4.63475	neg	4'-O-methyl-(-)-epicatechin-5-O-beta-glucuronide	HMDB0029181	Phenylpropanoids and polyketides	Flavonoids	Flavonoid glycosides		56.4	84.3	325.1083, 337.1085, 339.0874, 351.0875, 369.0981, 381.0979, 411.1083, 423.1077, 441.1195, 459.1301	M-H2O-H	C23H26O11	0.82632	4.89531	0.0139137	0.0542889	-1.67759	0.312605	286584	916761	493063	243925	122764	1.05674e+06	713237	980301
4.57_619.1258m/z	619.126	4.57178	pos	Quercetin 3-lathyroside	HMDB0037536	Phenylpropanoids and polyketides	Flavonoids	Flavonoid glycosides		44	24.3	516.1088, 517.2758, 526.3524, 563.6115, 585.5781, 591.6320, 601.1085, 601.1168, 606.4172, 619.1265	M+Na	C26H28O16	-1.86003	3.61275	0.0439837	0.109664	-6.71228	0.00953681	3590.03	376439	9660.62	565.616	543.844	632484	231426	265406
4.37_449.1091m/z	449.109	4.37122	neg	Neocarthamin	HMDB0037476	Phenylpropanoids and polyketides	Flavonoids	Flavonoid glycosides		53	67.1	259.0594, 269.0458, 286.0481, 287.0564, 311.0567, 342.0598, 355.0676, 421.1121, 431.0985, 449.1095	M-H	C21H22O11	0.471684	3.21773	0.0241927	0.0751017	0.919836	1.8919	602191	318300	472126	685124	649322	405737	249239	299923
5.38_441.3444n	464.334	5.38367	pos	Cyanidin 3-gentiobioside	HMDB0041637	Phenylpropanoids and polyketides	Flavonoids	Flavonoid glycosides		36.9	0.177	436.3157, 436.3218, 453.3444, 455.3289, 455.3953, 455.8303, 457.3152, 458.2998, 463.8362, 464.3343	M+Na, M+K	C25H47NO5	-2.39506	3.12178	0.00364552	0.0255402	0.515271	1.42926	816419	571217	887399	770864	790995	537059	597584	579008
4.90_595.1308m/z	595.131	4.89658	neg	Quercetin 3-xylosyl-(1->6)-glucoside	HMDB0040488	Phenylpropanoids and polyketides	Flavonoids	Flavonoid glycosides		40.1	3.37	353.0889, 371.0622, 389.0728, 397.0778, 397.1324, 415.0876, 445.0588, 551.3095, 594.2806, 595.1303	M-H	C26H28O16	0.604359	2.9737	0.0439374	0.109592	-5.292	0.025524	6615.73	259196	10588.7	3420.85	5837.6	432849	164382	180358
2.17_1033.2045m/z	1033.2	2.17332	neg	4beta-(2-Aminoethylthio)epicatechin 3-gallate	HMDB0037478	Phenylpropanoids and polyketides	Flavonoids	Flavans		37.4	3.9	497.1159, 528.0254, 549.0754, 585.0977, 673.0772, 708.0886, 778.6744, 807.7196, 853.1411, 1033.2041	2M-H	C24H23NO10S	3.11078	2.57907	0.0117135	0.0493998	-0.939337	0.521472	190705	365705	144836	196127	231152	303906	397983	395227
4.57_663.1182m/z	663.118	4.56885	neg	Tricin 7-diglucuronoside	HMDB0037460	Phenylpropanoids and polyketides	Flavonoids	Flavonoid glycosides		38.1	0	375.0707, 393.0437, 397.0774, 411.0557, 419.0594, 443.0944, 573.1203, 617.1128, 619.2150, 663.0972	M-H2O-H	C29H30O19	-3.0331	2.22076	0.0394203	0.101912	-6.30321	0.0126632	1787.75	141176	3798.39	1361.18	203.672	233525	90570.9	99433.6
4.46_476.1319n	475.134	4.46033	neg	Orientin 7,3'-dimethyl ether	HMDB0037450	Phenylpropanoids and polyketides	Flavonoids	Flavonoid glycosides		39.1	0	363.0703, 406.0408, 408.0296, 428.0199, 429.0276, 429.1254, 430.1822, 431.0587, 431.1924, 475.1346	M-H2O-H, M-H	C23H24O11	0.125587	1.87241	0.000901395	0.0127354	-1.57134	0.336497	43850.6	130315	42508.8	47111.1	41932	113609	146987	130350
4.27_641.1729m/z	641.173	4.2673	neg	(2R)-6,8-Diglucopyranosyl-4',5,7-trihydroxyflavanone	HMDB0037407	Phenylpropanoids and polyketides	Flavonoids	Flavonoid glycosides		50.7	57.5	578.1346, 578.3544, 594.1582, 595.0750, 595.1473, 596.1477, 596.1564, 602.8696, 618.1163, 641.1741	M+FA-H	C27H32O15	0.924319	1.81642	0.0139351	0.0543295	-1.81483	0.284238	34291.8	120645	63894.9	21188.9	17791.6	138006	92088.4	131840
0.73_925.2439m/z	925.244	0.7286	neg	Peonidin-3-glucoside	HMDB0013689	Phenylpropanoids and polyketides	Flavonoids	Flavonoid glycosides	C12141	38.3	0		2M-H	C22H23O11+	3.37205	1.77104	0.00924477	0.0432334	-2.58207	0.167002	16221.9	97136	33762.2	14892.7	10.6062	123370	74888.3	93149.6
7.23_567.1146m/z	567.115	7.22827	neg	Prunin 6''-O-gallate	HMDB0037582	Phenylpropanoids and polyketides	Flavonoids	Flavonoid glycosides		46	33.1	389.7373, 399.0734, 401.0835, 403.8230, 445.0788, 511.6544, 534.0860, 555.6710, 556.0349, 567.1137	M-H2O-H	C28H26O14	0.385468	1.67881	0.0132387	0.0527097	-2.297	0.203485	18977.7	93263	26561.6	26927.5	3443.93	123772	71625.2	84391.9
4.68_593.1510m/z	593.151	4.6789	neg	Kaempferol 3-neohesperidoside	HMDB0037573	Phenylpropanoids and polyketides	Flavonoids	Flavonoid glycosides		46.7	41.5	388.1719, 389.0753, 397.0788, 405.1731, 441.0900, 447.1915, 488.0717, 549.2167, 554.5036, 593.1515	M-H	C27H30O15	-0.364194	1.62474	0.00113811	0.0142199	2.14574	4.42519	83224	18806.9	93121.5	87442.9	69107.7	18223.9	14418.5	23778.2
4.50_739.2083m/z	739.208	4.50363	neg	Mauritianin	HMDB0040562	Phenylpropanoids and polyketides	Flavonoids	Flavonoid glycosides		45	30	389.5996, 407.5013, 427.1095, 447.5227, 520.2288, 578.0220, 624.5763, 627.9047, 638.7204, 739.2098	M-H	C33H40O19	-1.10126	1.50726	0.0198335	0.0667862	-1.49492	0.354801	34369.6	96869.9	22269.1	59988	20851.6	90114.6	82827.3	117668
4.57_597.1435m/z	597.144	4.57178	pos	Quercetin 3-arabinoside 7-glucoside	HMDB0037355	Phenylpropanoids and polyketides	Flavonoids	Flavonoid glycosides		45	33.1	441.1183, 442.1158, 451.7964, 467.6089, 537.1102, 543.3860, 561.1293, 579.1437, 580.1463, 597.1495	M+H	C26H28O16	-2.45311	1.37524	0.0497363	0.118753	-6.47041	0.0112775	624.657	55389.7	491.906	674.55	707.516	94615.6	32799.7	38753.9
5.59_549.1570m/z	549.157	5.58627	neg	Neolicuroside	HMDB0040728	Phenylpropanoids and polyketides	Flavonoids	Flavonoid glycosides		36.5	0	437.1795, 445.1456, 459.1623, 459.1720, 463.1562, 481.2261, 503.1619, 505.1669, 549.1515, 549.1600	M-H	C26H30O13	-7.92016	1.3402	0.00620482	0.0344249	0.741572	1.672	114328	68377.9	129924	106790	106269	72782.5	71731.8	60619.5
9.41_651.1605m/z	651.16	9.411	neg	6''-Acetylapiin	HMDB0035464	Phenylpropanoids and polyketides	Flavonoids	Flavonoid glycosides		37	0		M+FA-H	C28H30O15	6.30856	1.32976	0.00407159	0.0272293	2.87025	7.3119	52433.4	7170.96	50029.3	40748.8	66522.1	4637.78	8484.14	8390.97
4.77_304.0940n	305.101	4.7682	pos	4'-O-methyl-(-)-epicatechin	HMDB0029179	Phenylpropanoids and polyketides	Flavonoids	Flavans		47.9	44.9	221.0808, 238.3106, 245.0819, 259.0597, 263.0916, 287.0911, 304.0524, 305.0539, 305.0630, 305.1013	M+H, M+Na, M+H-H2O	C16H16O6	-2.13771	1.32877	0.00690289	0.03645	-3.82936	0.0703474	3393.97	48245.8	4546.33	2745.43	2890.13	65612.5	37737.3	41387.6
4.66_594.1569n	617.147	4.65962	pos	Orientin 2''-rhamnoside	HMDB0037446	Phenylpropanoids and polyketides	Flavonoids	Flavonoid glycosides		42.6	31.6	102.8881, 135.6272, 151.8703, 181.0864, 185.0417, 193.0861, 209.0820, 331.1010, 578.1368, 617.1461	M+H, M+Na	C27H30O15	-2.68043	1.2716	0.00584535	0.033369	2.69331	6.46797	48376.7	7479.42	60774.2	49068.8	35287	5051.54	5962.16	11424.6
4.53_419.1495m/z	419.15	4.52557	neg	Kuwanon A	HMDB0029505	Phenylpropanoids and polyketides	Flavonoids	Flavones		38.1	3.14	241.0829, 265.9885, 267.0620, 283.1165, 285.0727, 357.8696, 361.1414, 418.2405, 419.0974, 419.1499	M-H	C25H24O6	-1.16939	1.2475	1.2033e-05	0.0025015	-2.77967	0.145625	6366.78	43720.4	6725.97	7778.47	4595.89	42014.9	43503	45643.4
7.50_568.1210n	591.11	7.50237	pos	Neobignonoside	HMDB0033006	Phenylpropanoids and polyketides	Flavonoids	Flavonoid glycosides		41.2	11.5	393.1685, 421.8338, 423.0692, 426.1714, 440.0511, 441.0787, 469.0767, 472.7228, 475.3583, 591.1110	M+H, M+Na, M+NH4	C28H24O13	-1.24165	1.22733	0.009186	0.0431269	-2.23752	0.212051	10477.7	49411.4	16007	12207.4	3218.75	63712.3	39470.1	45051.7
4.57_769.2234m/z	769.223	4.56885	neg	Isorhamnetin 3-O-[a-L-rhamnopyranosyl-(1->3)-a-L-rhamnopyranosyl-(1->6)-b-D-glucopyranoside]	HMDB0039850	Phenylpropanoids and polyketides	Flavonoids	Flavonoid glycosides		36.7	0		M-H	C34H42O20	4.83313	1.22572	9.71313e-06	0.0025015	-3.77304	0.0731478	2840.1	38826.8	2150.23	2937.37	3432.69	36367.9	39950.4	40162.1
5.27_523.1076m/z	523.108	5.27367	pos	3,3',5,6-Tetrahydroxy-4',7-dimethoxyflavone 3-glucuronide	HMDB0038263	Phenylpropanoids and polyketides	Flavonoids	Flavonoid glycosides		40.7	9.73	342.4419, 350.9904, 387.2354, 392.8121, 401.2648, 409.0289, 420.2027, 434.9930, 475.3915, 523.1078	M+H	C23H22O14	-1.16214	1.16456	0.0137696	0.053955	-2.52932	0.17322	7447.06	42992	13565.7	6279	2496.5	58041.5	31720.9	39213.6
4.35_289.0702m/z	289.07	4.35305	pos	Norartocarpanone	HMDB0037314	Phenylpropanoids and polyketides	Flavonoids	Flavans		54.5	77.4	241.0504, 243.0651, 247.0585, 247.0909, 253.0498, 259.0598, 261.0754, 271.0601, 288.0589, 289.0708	M+H	C15H12O6	-1.73467	1.15159	0.0392783	0.101636	0.779109	1.71607	91405.8	53264.6	72692.6	101757	99768	69527.8	40953.7	49312.2
4.24_635.1580m/z	635.158	4.24482	pos	Aromadendrin 3,7-diglucoside	HMDB0040559	Phenylpropanoids and polyketides	Flavonoids	Flavonoid glycosides		38.4	2.02	237.1608, 278.3987, 319.5314, 329.0742, 373.0334, 450.2335, 578.9701, 579.0624, 622.1312, 635.1579	M+Na	C27H32O16	-0.479565	1.1202	0.00736944	0.0378717	-1.78942	0.289289	13218.9	45694.5	23263.1	10644.3	5749.28	43090.3	53214.2	40778.9
2.22_827.1879m/z	827.188	2.21748	neg	Luteolin 7-O-(2-apiosyl-4-glucosyl-6-malonyl)-glucoside	HMDB0029259	Phenylpropanoids and polyketides	Flavonoids	Flavonoid glycosides		38.6	0.645	343.0553, 368.5686, 389.0963, 402.9766, 483.1255, 487.0968, 505.1083, 775.2662, 827.1625, 827.1891	M-H	C35H40O23	-1.08139	1.11911	0.000706281	0.0113214	-2.99591	0.125355	4387.14	34997.6	2565.2	4486.6	6109.61	29045.4	36588.5	39359.1
4.61_619.1699m/z	619.17	4.61332	neg	Rhamnazin 3-rutinoside	HMDB0037467	Phenylpropanoids and polyketides	Flavonoids	Flavonoid glycosides	C17441	43.8	47.8	253.0512, 298.9013, 302.3408, 307.0861, 365.9343, 396.4191, 443.3297, 451.1277, 613.7708, 619.1708	M-H2O-H	C29H34O16	4.74095	1.11712	0.00455099	0.0290426	-1.99698	0.250524	10350.9	41316.8	10628.9	4706.21	15717.4	48802.4	33730.1	41418
7.36_446.1203n	469.11	7.35667	pos	3,6,7-Trihydroxy-4'-methoxyflavone 7-rhamnoside	HMDB0041455	Phenylpropanoids and polyketides	Flavonoids	Flavonoid glycosides		47.1	40.4	341.2216, 351.7277, 354.9012, 357.4582, 359.0762, 385.0934, 428.2629, 428.2693, 429.0585, 429.1181	M+H-H2O, M+H, M+Na	C22H22O10	-2.17969	1.0957	0.00473571	0.0296614	0.471728	1.38677	109522	78976	115718	101782	111064	72599.4	84586.2	79742.5
4.51_740.2148n	741.222	4.50738	pos	Kaempferol 3-(2''-rhamnosylrutinoside)	HMDB0037432	Phenylpropanoids and polyketides	Flavonoids	Flavonoid glycosides		38.8	3.02	92.1484, 153.3165, 172.4984, 220.9814, 287.0543, 296.0508, 464.4702, 516.7894, 520.1575, 728.2780	M+H, M+Na	C33H40O19	-2.15452	1.07417	0.0340315	0.0930676	-2.01852	0.246811	10929.3	44281.9	3.01575e-08	29056.2	3731.57	40308.5	37815.4	54721.6
4.66_711.2127m/z	711.213	4.65703	neg	Glucoliquiritin apioside	HMDB0041149	Phenylpropanoids and polyketides	Flavonoids	Flavonoid glycosides		41	15.6	402.6125, 439.9592, 452.2997, 490.8454, 561.6332, 570.8497, 665.2158, 668.7178, 674.9404, 710.5260	M-H	C32H40O18	-2.12849	1.05617	0.00214311	0.0192966	-1.71407	0.304798	12197.5	40018.3	9728.44	12668.7	14195.4	32682.1	44826.4	42546.2
6.09_462.1154n	485.105	6.0942	pos	Isoswertiajaponin	HMDB0037449	Phenylpropanoids and polyketides	Flavonoids	Flavonoid glycosides		46.9	38.4	276.8329, 281.4668, 301.0364, 301.0703, 316.0450, 349.9897, 354.8121, 359.9299, 409.4578, 447.6468	M+H, M+Na	C22H22O11	-1.83461	1.05145	0.0161581	0.0591933	9.0981	548.027	30032.4	54.801	19635.2	25871.7	44590.2	59.4626	104.94	3.01575e-08
4.51_363.1543m/z	363.154	4.50738	pos	2',7-Dihydroxy-4'-methoxy-8-prenylflavan	HMDB0036399	Phenylpropanoids and polyketides	Flavonoids	Flavans		37	0	307.1299, 313.1161, 317.1732, 318.0325, 320.5799, 325.7327, 331.1274, 334.1225, 345.1448, 363.1518	M+Na	C21H24O4	-6.94005	1.04948	3.13303e-05	0.00334521	-3.49453	0.088724	2575.13	29024.1	1409.5	4390.18	1925.72	30478.8	27455.4	29138.1
5.05_709.2799m/z	709.28	5.05223	neg	Licoagrodin	HMDB0035372	Phenylpropanoids and polyketides	Flavonoids	Flavans		38.7	16.5	652.2797, 652.7880, 653.3697, 663.2756, 663.7772, 677.2456, 686.2778, 686.7831, 708.4605, 709.2807	M-H2O-H	C45H44O9	-1.1321	1.01772	5.71911e-05	0.00432462	-4.69623	0.0385739	997.506	25859.6	1846	822.917	323.602	28129.4	25872.9	23576.5
[truncated: 209 more rows]

## Sheet: S124_S141
ID	m/z	Retention time (min)	Ion mode	Metabolites	Compound ID	Super Class	Class	Sub Class	kegg	Score	Fragmentation Score	Fragment Ions	Adducts	Formula	Mass Error (ppm)	VIP	P-value	adj.P-value	log2(FC)	FC	average(S124)	average(S141)	S124-1	S124-2	S124-3	S141-1	S141-2	S141-3
[truncated: 420 more rows]
