# Supplementary material for: Metabolomic and Transcriptomic Analyses of Flavonoid Biosynthesis in Different Colors of Soybean Seed Coats
Source: Int J Mol Sci. 2024 Dec 31;26(1):294. doi: 10.3390/ijms26010294 (PMC11720147; doi:10.3390/ijms26010294)
Supplement: Supplementary file 1 [file ijms-26-00294-s001.zip › Table S3 Flavonoids.xlsx]

## Sheet: S26-vs.-S141
Compound ID	Metabolites	VIP	P-value	FC	Type
HMDB0029243	Cyanidin 3-O-(6''-malonyl-arabinoside)	3.86228	1.00672e-05	2.96761e+13	up
HMDB0037656	Proanthocyanidin A1	3.10254	0.0031084	2.00365e+13	up
HMDB0030864	Trifolin	2.40029	0.000153816	1.15433e+13	up
HMDB0005794	Quercetin	2.04704	0.0325209	9.76616e+12	up
HMDB0036120	Alliumoside A	1.71776	0.00284798	6.1125e+12	up
HMDB0038716	Pavetannin A2	1.70724	1.80174e-05	5.80295e+12	up
HMDB0039303	Epicatechin-(4beta->8)-epigallocatechin 3-O-gallate	1.18454	0.0378016	3.3148e+12	up
HMDB0037970	Eujambolin	1.26815	0.000374274	3.24404e+12	up
HMDB0038820	Isorhamnetin 3-(6''-malonylglucoside)	1.26016	6.74916e-05	3.16891e+12	up
HMDB0037362	Isoquercitrin	1.22103	5.96379e-05	2.97766e+12	up
HMDB0030812	Acerosin	1.12026	0.0211897	2.82497e+12	up
HMDB0038033	Malvidin 3-laminaribioside	1.12186	0.00125322	2.56765e+12	up
HMDB0033101	Kaempferol 4'-glucoside 7-rhamnoside	1.00526	0.00789305	2.16549e+12	up
HMDB0029228	4-Methyl-epicatechin	2.29208	0.00320585	1.21324e+08	up
HMDB0038858	Oolongtheanin	1.41129	0.0274139	157537	up
HMDB0037744	Isorhamnetin 3-O-[b-L-rhamnofuranosyl-(1->6)-D-glucopyranoside]	2.14914	0.000357222	122952	up
HMDB0039319	Kaempferol 3-rhamnoside 7-xyloside	1.63564	0.000118761	122214	up
HMDB0040472	Agamanone	2.55789	9.50402e-05	44262.7	up
HMDB0037352	Caryatin glucoside	4.76934	0.000858607	38611.3	up
HMDB0029263	3,7-Dimethylquercetin	5.95239	0.000345301	17473.9	up
HMDB0038825	3',8-Dimethoxyapigenin 7-glucoside	21.8703	0.000170091	13297.1	up
HMDB0037360	Azaleatin 3-glucoside	36.4451	3.78916e-05	11893.4	up
HMDB0033648	4',5,6,7,8-Pentahydroxy-3'-methoxyflavone	4.65288	1.54895e-05	11717.6	up
HMDB0040293	(-)-Epigallocatechin 3-(4-methyl-gallate)	1.365	0.000202205	11673.8	up
HMDB0039338	Pollenin B	30.3165	1.02921e-06	8422.77	up
HMDB0040479	3',7-Dimethoxy-4',5,8-trihydroxyflavone 8-glucoside	18.3973	0.000103611	8338.62	up
HMDB0002655	Isorhamnetin	2.23643	4.23602e-05	7025.29	up
HMDB0037457	Spinatoside	2.25863	6.11851e-07	6885.22	up
HMDB0041310	Luteoforol	30.0567	7.66977e-05	6279.27	up
HMDB0041597	Glucodistylin	7.89615	4.75915e-05	5890.95	up
HMDB0029270	Quercetin 3-O-(6"-malonyl-glucoside) 7-O-glucoside	1.10405	9.62361e-05	5656.26	up
HMDB0039746	4''-O-Acetylafzelin	1.49646	0.000318268	4320.82	up
HMDB0037932	Quercetin 4'-glucoside	16.2402	1.31635e-06	3562.12	up
HMDB0030239	6''-O-Caffeoylastragalin	1.14304	7.90693e-05	3549.62	up
HMDB0029500	Kaempferol 3-glucuronide	1.26345	0.00596986	3460.43	up
HMDB0037673	Cinnamtannin D1	4.63598	0.000377593	3005.42	up
HMDB0037754	Wharangin	1.28675	0.00208313	2854.81	up
HMDB0039373	6''-(4-Carboxy-3-hydroxy-3-methylbutanoyl)hyperin	2.87992	0.0017081	2481.19	up
HMDB0037346	6''-Malonylcosmosiin	2.4216	0.000120117	2291.76	up
HMDB0037468	Spinacetin 3-glucoside	6.62284	3.96979e-05	2072.67	up
HMDB0038370	Procyanidin C1	10.9917	0.00136048	1946.64	up
HMDB0037439	Kaempferol 7-(6''-galloylglucoside)	1.66796	0.000267303	1880.21	up
HMDB0029754	Procyanidin B1	16.8097	0.000844536	1864.74	up
HMDB0002780	Catechin	17.3728	2.50595e-05	1749.87	up
HMDB0038357	Gambiriin A1	3.53312	5.52883e-07	1647.31	up
HMDB0029502	Kaempferol 3-alpha-L-arabinofuranoside	2.28864	0.000352736	1595.23	up
HMDB0036264	Quercetin 7-glucuronide 3-rhamnoside	1.47197	9.60678e-05	1418.99	up
HMDB0037947	7-Galloylcatechin	2.51229	0.00378857	1338.4	up
HMDB0037935	Multinoside A	2.29364	3.71968e-05	1277.86	up
HMDB0041238	Loquatoside	1.14594	0.00380551	1172.62	up
HMDB0041638	(-)-Epigallocatechin 3'-glucuronide	1.38246	3.05974e-06	1162.78	up
HMDB0037946	Catechin 3'-glucoside	4.22142	4.76917e-07	1159.55	up
HMDB0031968	Malvidin 3-glucoside-4-vinylphenol	1.99524	0.000262065	1117.13	up
HMDB0037420	Maysin 3'-methyl ether	1.06235	0.00129187	980.485	up
HMDB0037366	Quercetin 3-(6''-acetylglucoside)	3.33323	1.97146e-05	978.593	up
HMDB0037359	Azaleatin 3-arabinoside	2.06445	8.51743e-05	936.522	up
HMDB0038088	3-Ferulylpelargonidin 5-glucoside	3.05441	5.21297e-05	891.941	up
HMDB0033973	Procyanidin B2	12.9888	0.000151864	857.425	up
HMDB0035504	Epicatechin-(4beta->6)-epicatechin-(2beta->7,4beta->8)-epicatechin	3.03172	0.000994628	846.027	up
HMDB0030775	Quercetin 3-galactoside	18.6948	5.98721e-08	778.98	up
HMDB0041640	(-)-Epigallocatechin 7-glucuronide	5.48288	4.39946e-08	778.744	up
HMDB0037541	Patuletin 3-gentiobioside	2.4114	4.70116e-07	771.646	up
HMDB0038367	Procyanidin B6	5.36368	0.00128764	718.407	up
HMDB0037336	Sudachiin A	10.1873	0.0001851	700.455	up
HMDB0037096	Pilosin	1.23942	4.24699e-05	599.573	up
HMDB0033650	Estragonoside	6.97074	1.88287e-05	594.675	up
HMDB0041358	Quercetin 3-beta-laminaribioside	2.51889	6.72908e-05	584.673	up
HMDB0034043	Tricetanidin	4.38665	0.00166469	577.394	up
HMDB0037753	4',8-Dimethylgossypetin 3-glucoside	6.10275	5.24117e-05	576.002	up
HMDB0037462	Tricin 7-neohesperidoside	1.66405	0.000710963	559.709	up
HMDB0037944	(-)-Epicatechin 3-O-gallate	1.27483	0.00100838	542.119	up
HMDB0041639	(-)-Epigallocatechin 3-glucuronide	4.38087	7.33091e-06	497.878	up
HMDB0038766	2''-O-trans-p-Coumaroylastragalin	1.11027	0.00327912	481.476	up
HMDB0036634	Phlorizin	2.64354	0.000141266	365.443	up
HMDB0037574	Biorobin	6.37889	0.000133834	351.827	up
HMDB0031967	Precarthamin	1.14478	9.31004e-05	349.999	up
HMDB0037430	Kaempferol 3-[apiosyl-(1->2)-galactoside]	1.83313	0.000429649	328.344	up
HMDB0033795	Quercetin 3-arabinoside	1.15087	0.000488036	327.577	up
HMDB0037651	Epigallocatechin-(4beta->8)-catechin	1.48487	0.00267727	326.132	up
HMDB0041418	Taxifolin 3-arabinoside	1.4034	0.000816737	319.09	up
HMDB0037363	Quercetin 3,4'-diglucoside	1.74359	0.000127531	239.372	up
HMDB0037470	Spinacetin 3-rutinoside	2.78615	0.000583731	199.166	up
5319116	luteolin 4'-O-glucoside	2.81333	0.000787778	189.304	up
HMDB0039363	Quercetin 3-(3R-glucosylrutinoside)	1.3857	6.65952e-05	187.413	up
HMDB0029461	Zapotin	2.59151	0.00135377	176.515	up
HMDB0032910	Isoorientin 2''-[p-coumaroyl-(->6)-glucoside]	1.96673	3.29598e-05	171.852	up
HMDB0037399	(-)-Epicatechin 6-C-glucoside	3.39814	1.30821e-05	169.549	up
HMDB0038374	Gallocatechin-(4alpha->8)-catechin-(4alpha->8)-catechin	3.92456	0.000843771	167.569	up
HMDB0037437	6''-(4-Hydroxycinnamoyl)astragalin 4'-glucoside	2.78729	0.000101366	165.138	up
HMDB0037655	Proanthocyanidin A2	6.00179	0.000784804	158.959	up
HMDB0038771	Sexangularetin 3-sophoroside	1.81091	0.000775722	153.266	up
HMDB0040478	6-Hydroxykaempferol 3-glucoside	1.93794	0.000548373	150.201	up
HMDB0030235	eq-4''-Hydroxymaysin	1.02939	0.000425119	144.479	up
HMDB0037358	Ranupenin 3-rutinoside	5.43408	1.83844e-05	143.582	up
HMDB0038048	Naringin 6''-rhamnoside	1.46366	0.00257	142.089	up
HMDB0038816	2''-O-Acetylisoorientin	3.27558	8.68616e-05	120.314	up
HMDB0038264	3,5,6-Trihydroxy-3',4',7-trimethoxyflavone 3-glucuronide	2.12032	3.02683e-05	117.832	up
HMDB0038867	Diospyrin	1.89083	0.000237973	103.515	up
HMDB0037756	Tagetiin	1.3515	0.00041146	92.1637	up
HMDB0039321	Kaempferol 3-rhamnoside 4'-xyloside	1.47009	0.000580942	88.6323	up
HMDB0037933	Calendoflavobioside	5.5398	2.4396e-05	84.6992	up
HMDB0037417	Isowertin 2''-rhamnoside	1.49653	0.00896758	83.3047	up
HMDB0040689	6''-O-p-Coumaroyltrifolin	7.77508	0.00105215	83.2766	up
HMDB0033974	Procyanidin B3	3.82317	0.00109713	72.8638	up
HMDB0040140	8,8'-Methylenebiscatechin	2.63388	0.000764614	72.2721	up
HMDB0040314	2,4',5,7-Tetrahydroxyflavanone	1.01721	0.00111678	72.1537	up
HMDB0030860	Avicularin	1.33165	3.87722e-05	59.9517	up
HMDB0029179	4'-O-methyl-(-)-epicatechin	6.52929	0.000948219	55.2689	up
HMDB0029516	Limocitrin	1.35701	0.000304533	44.9211	up
HMDB0031655	Rhamnetin 3-laminaribioside	1.84477	0.00182258	41.7533	up
HMDB0041729	(-)-Epicatechin 7-O-glucuronide	1.4191	0.000747182	38.9343	up
HMDB0041659	3'-O-Methyl-(-)-epicatechin 7-O-glucuronide	1.2885	0.000524851	36.0901	up
HMDB0037577	Kaempferol 2G-coumaroylrutinoside	1.56944	8.57868e-05	33.7571	up
HMDB0030665	3,5-Digalloylepicatechin	1.50566	3.3024e-05	32.7062	up
HMDB0036255	Gladiatoside C1	1.61878	0.00189227	27.0927	up
HMDB0037365	Quercetin 3-(3-p-coumaroylglucoside)	1.39049	0.00180208	22.6996	up
HMDB0038235	Rhamnazin 3-sophoroside	2.09272	0.000186769	21.9474	up
HMDB0038365	(+)-Gallocatechin	2.16221	0.000483821	21.0982	up
HMDB0037361	Azaleatin 3-rutinoside	2.09739	0.000156755	19.783	up
HMDB0040307	3,3',4'-Trihydroxyflavone 3-O-[a-L-rhamnopyranosyl-(1->2)[a-L-rhamnopyranosyl-(1->6)]-b-D-glucopyranoside]	1.63485	0.00036254	19.4307	up
HMDB0040536	(2R,3R)-3,3',4',7-Tetrahydroxyflavanone 7-O-alpha-L-Rhamnopyranoside	1.5026	5.60413e-05	17.5872	up
HMDB0038846	(-)-Epiafzelechin 3-gallate	1.18961	0.000652989	16.3688	up
HMDB0037652	Prodelphinidin B	1.82087	0.000695008	14.3178	up
HMDB0037500	Subulin	1.38332	0.00135293	14.1048	up
HMDB0030548	Nepitrin	7.09105	4.97532e-05	11.4889	up
HMDB0035727	Hebevinoside II	2.01303	0.000141495	10.4625	up
HMDB0037314	Norartocarpanone	2.50929	9.70195e-05	8.12984	up
HMDB0033004	6''-Caffeoylisoorientin	1.98444	0.000708293	5.34648	up
HMDB0037476	Neocarthamin	2.5963	0.00244938	2.31965	up
HMDB0041637	Cyanidin 3-gentiobioside	1.62813	0.0322349	1.32749	up
HMDB0029181	4'-O-methyl-(-)-epicatechin-5-O-beta-glucuronide	2.50667	0.0381403	0.509661	down
HMDB0037341	Apigenin 7-O-(2''-O-acetylglucoside)	1.35959	0.0112745	0.300302	down
HMDB0037478	4beta-(2-Aminoethylthio)epicatechin 3-gallate	2.06891	0.00115278	0.279936	down
HMDB0031428	Farnisin	1.69227	0.00460474	0.278169	down
HMDB0037407	(2R)-6,8-Diglucopyranosyl-4',5,7-trihydroxyflavanone	1.16909	0.00737652	0.271317	down
HMDB0040316	Blumeatin	1.99176	0.0141245	0.254375	down
HMDB0040560	4',5,7-Trihydroxy-3-methoxyflavanone	1.29416	0.00596052	0.244489	down
HMDB0039931	Chrysoeriol 4',7-diglucuronide	1.17167	0.0176186	0.210838	down
HMDB0030797	Mulberranol	1.61205	0.000887609	0.201103	down
HMDB0037450	Orientin 7,3'-dimethyl ether	1.32113	0.0003877	0.185429	down
HMDB0037342	Apigenin 7-O-(6''-O-acetylglucoside)	2.22646	0.00644805	0.113602	down
HMDB0037582	Prunin 6''-O-gallate	1.1544	0.00585408	0.0877531	down
HMDB0013689	Peonidin-3-glucoside	1.22643	0.00288483	0.0315629	down

## Sheet: S62-vs.-S141
Compound ID	Metabolites	VIP	P-value	FC	Type
HMDB0037687	Prunus inhibitor b	2.96123	0.00242683	1.10095e+13	up
HMDB0037674	Pavetannin B6	2.18346	0.00350224	6.03517e+12	up
HMDB0038716	Pavetannin A2	1.58007	1.64147e-05	3.01828e+12	up
HMDB0040139	3'',4''-Diacetylafzelin	1.254	9.72006e-05	1.91079e+12	up
HMDB0029228	4-Methyl-epicatechin	1.0297	0.000510887	1.44289e+07	up
HMDB0032008	Kaempferol 3-sophorotrioside	4.10624	9.93262e-05	7.96406e+06	up
HMDB0039907	Tricin 7-[sinapoyl-(->2)-glucuronyl-(1->2)-glucuronide]	1.50469	0.000845143	93435.1	up
HMDB0041310	Luteoforol	43.5196	9.9382e-06	7955.24	up
HMDB0038857	Epicatechin-(4beta->8)-epicatechin-(2beta->7,4beta->8)-catechin	1.89052	0.0119403	4271.48	up
HMDB0040321	3',8-Dihydroxy-4',5',7-trimethoxyflavone	2.45931	0.0020541	3053.36	up
HMDB0002780	Catechin	28.7197	5.19649e-07	2894.19	up
HMDB0029754	Procyanidin B1	24.8753	0.000156304	2445.48	up
HMDB0031968	Malvidin 3-glucoside-4-vinylphenol	3.78098	7.324e-05	2419.14	up
HMDB0041668	4'-Methyl-(-)-epigallocatechin 3-(4-methyl-gallate)	1.16193	0.00135805	2139.16	up
HMDB0037673	Cinnamtannin D1	4.82499	0.000444853	1979.76	up
HMDB0038357	Gambiriin A1	4.95239	3.28158e-06	1967.66	up
HMDB0038088	3-Ferulylpelargonidin 5-glucoside	5.62591	9.06134e-05	1840.16	up
HMDB0038367	Procyanidin B6	10.5363	0.00113848	1679.93	up
HMDB0038370	Procyanidin C1	12.9048	0.00102824	1622.48	up
HMDB0041238	Loquatoside	1.66528	0.000394742	1449.72	up
HMDB0033973	Procyanidin B2	18.7266	3.5671e-05	1076.57	up
HMDB0002655	Isorhamnetin	1.05559	6.76933e-06	949.123	up
HMDB0037946	Catechin 3'-glucoside	4.23741	0.000465576	722.556	up
HMDB0035504	Epicatechin-(4beta->6)-epicatechin-(2beta->7,4beta->8)-epicatechin	3.34523	0.000681515	622.801	up
HMDB0032007	Epifisetinidol-(4beta->8)-catechin	3.83942	0.00139528	463.567	up
HMDB0041418	Taxifolin 3-arabinoside	2.10843	0.000180547	431.377	up
HMDB0037932	Quercetin 4'-glucoside	7.08247	1.52691e-05	413.492	up
HMDB0037655	Proanthocyanidin A2	11.7042	4.14181e-05	359.235	up
HMDB0029461	Zapotin	4.33284	0.00010704	292.563	up
HMDB0037668	Cinnamtannin B2	1.37533	0.000368502	240.991	up
HMDB0030235	eq-4''-Hydroxymaysin	1.62051	0.000518046	217.44	up
HMDB0038086	Pelargonidin 3-rhamnoside 5-glucoside	1.25767	0.00719999	213.474	up
HMDB0041597	Glucodistylin	1.89749	0.000142731	208.455	up
HMDB0036634	Phlorizin	2.47782	0.000233886	196.138	up
HMDB0033974	Procyanidin B3	8.09456	0.000519729	195.018	up
HMDB0039357	Dihydroprudomenin	1.00117	1.91681e-11	151.177	up
HMDB0038374	Gallocatechin-(4alpha->8)-catechin-(4alpha->8)-catechin	4.75976	0.000572193	149.16	up
HMDB0029540	Nobiletin	1.27902	0.00315036	132.447	up
HMDB0040314	2,4',5,7-Tetrahydroxyflavanone	1.77278	0.000341213	130.639	up
HMDB0037399	(-)-Epicatechin 6-C-glucoside	3.48519	0.00512876	115.086	up
HMDB0040689	6''-O-p-Coumaroyltrifolin	11.4594	0.000104213	107.54	up
HMDB0033650	Estragonoside	3.68979	2.14113e-05	102.121	up
HMDB0038358	Gambiriin B3	2.1824	0.00280129	93.4029	up
HMDB0037577	Kaempferol 2G-coumaroylrutinoside	3.3557	0.000476552	92.9119	up
HMDB0037661	Cinnamtannin A2	2.7796	0.0288364	92.4945	up
HMDB0037968	ent-Epicatechin(4alpha->8)catechin	1.45537	0.00112766	90.5117	up
HMDB0037578	Limocitrin 3-rhamnoside	2.02169	0.0138584	86.7128	up
HMDB0030775	Quercetin 3-galactoside	7.48748	7.74233e-06	76.9866	up
HMDB0041729	(-)-Epicatechin 7-O-glucuronide	2.30864	0.00121555	62.3496	up
HMDB0039966	Malvidin 3-glucoside-4-vinylguaiacol	1.42396	0.000702776	60.5759	up
HMDB0037468	Spinacetin 3-glucoside	1.40995	0.000101949	58.2535	up
HMDB0035588	Luteolin 7-glucoside	1.0165	0.00168466	52.375	up
HMDB0013690	Procyanidin	1.53674	0.00361503	40.6072	up
HMDB0041239	ent-Epicatechin-(4alpha->6)-ent-epicatechin	1.0402	0.000718663	35.2861	up
5319116	luteolin 4'-O-glucoside	1.50728	0.000232021	33.5059	up
HMDB0029516	Limocitrin	1.46936	0.000110038	32.0882	up
HMDB0039747	3''-O-Acetylafzelin	1.02984	0.00154087	28.612	up
HMDB0029179	4'-O-methyl-(-)-epicatechin	5.8832	4.8809e-06	27.113	up
HMDB0034043	Tricetanidin	1.16496	0.00135787	25.6108	up
HMDB0040140	8,8'-Methylenebiscatechin	1.79568	2.56932e-05	20.7373	up
HMDB0032900	Epicatechin-(6'->8)-epicatechin	1.14322	0.000267042	19.3805	up
HMDB0029814	5'-Methoxycastavinol	1.17838	9.03622e-05	16.9287	up
HMDB0038846	(-)-Epiafzelechin 3-gallate	1.5014	3.97397e-05	15.6319	up
HMDB0037753	4',8-Dimethylgossypetin 3-glucoside	1.17406	3.00408e-05	13.9122	up
HMDB0037951	Catechin 3',5-diglucoside	1.76131	1.40373e-05	13.3755	up
HMDB0037365	Quercetin 3-(3-p-coumaroylglucoside)	1.29481	0.0044114	12.6682	up
HMDB0037314	Norartocarpanone	3.51156	6.075e-05	9.46552	up
HMDB0037662	3,3',4',5,7-Pentahydroxyflavan(4->8)-3,4',5,7-tetrahydroxyflavan	1.51611	0.00258185	7.98502	up
HMDB0033399	Annocherin A	1.05305	0.0371556	6.81609	up
HMDB0037446	Orientin 2''-rhamnoside	1.03189	0.00169487	6.3518	up
HMDB0037476	Neocarthamin	6.62501	0.000829961	6.1305	up
HMDB0030843	Apiin	2.99167	0.00152022	5.95153	up
HMDB0040503	Pinostrobin 5-glucoside	1.02378	0.000142705	5.59618	up
HMDB0037247	(S)-4',5,7-Trihydroxy-6-prenylflavanone	1.0029	1.8724e-05	5.5848	up
HMDB0037652	Prodelphinidin B	1.20418	0.000346922	4.51132	up
HMDB0037345	3''-O-Caffeoylcosmosiin	1.23032	0.00470079	4.24412	up
HMDB0037601	6''-Malonylapiin	1.18825	0.00168752	4.13795	up
HMDB0031555	Maesopsin 6-glucoside	1.0311	0.000114596	4.00317	up
HMDB0040537	Kaempferol 3-(2'',3''-diacetyl-4''-p-coumaroylrhamnoside)	1.60133	0.000346943	3.43576	up
HMDB0034725	6-Hydroxykaempferol 7-glucoside	1.40295	0.00103296	3.39001	up
HMDB0035727	Hebevinoside II	1.25838	1.98954e-05	3.2326	up
HMDB0040488	Quercetin 3-xylosyl-(1->6)-glucoside	3.71123	0.00975261	3.09912	up
HMDB0038824	Hypoletin 8-gentiobioside	3.27952	0.00775024	3.00895	up
HMDB0033004	6''-Caffeoylisoorientin	1.57794	0.000286319	2.65337	up
HMDB0037364	Quercetin 3-glucoside 7-xyloside	5.80531	0.0263949	2.37926	up
HMDB0037355	Quercetin 3-arabinoside 7-glucoside	1.35002	0.0247603	2.37239	up
HMDB0039931	Chrysoeriol 4',7-diglucuronide	2.01173	0.00587888	2.3392	up
HMDB0040728	Neolicuroside	1.49645	0.000357279	2.20986	up
HMDB0037460	Tricin 7-diglucuronoside	1.95563	0.0331468	2.15811	up
HMDB0037400	(+)-Catechin 6-C-glucoside	1.44728	0.00563954	2.06276	up
HMDB0030548	Nepitrin	2.75839	0.000666722	1.97832	up
HMDB0040812	Natsudaidain 3-(4-O-3-hydroxy-3-methylglutaroylglucoside)	1.5899	0.039796	1.61839	up
HMDB0037582	Prunin 6''-O-gallate	1.16934	0.0282257	1.61676	up
HMDB0041637	Cyanidin 3-gentiobioside	1.4061	0.0393665	0.849522	down
HMDB0029181	4'-O-methyl-(-)-epicatechin-5-O-beta-glucuronide	3.16026	0.0196489	0.549165	down
HMDB0037341	Apigenin 7-O-(2''-O-acetylglucoside)	1.42099	0.0287423	0.504244	down
HMDB0037450	Orientin 7,3'-dimethyl ether	1.34466	0.00214782	0.477279	down
HMDB0030797	Mulberranol	1.67113	0.00482908	0.459701	down
HMDB0036619	5,7-Dihydroxyflavone	2.75661	1.39504e-05	0.41899	down
HMDB0031428	Farnisin	1.95156	0.00698783	0.407087	down
HMDB0013689	Peonidin-3-glucoside	1.15898	0.0317811	0.406584	down
HMDB0040316	Blumeatin	2.41537	0.0186019	0.318867	down
HMDB0037342	Apigenin 7-O-(6''-O-acetylglucoside)	2.50584	0.0140773	0.28921	down
HMDB0040560	4',5,7-Trihydroxy-3-methoxyflavanone	1.66927	0.00467388	0.240262	down
HMDB0037407	(2R)-6,8-Diglucopyranosyl-4',5,7-trihydroxyflavanone	1.62481	0.00232808	0.169468	down
HMDB0040562	Mauritianin	1.50774	0.00144169	0.118536	down
HMDB0029505	Kuwanon A	1.08	2.36528e-06	0.029289	down
HMDB0037432	Kaempferol 3-(2''-rhamnosylrutinoside)	1.07878	0.00116819	0.016042	down

## Sheet: S100-vs.-S141
Compound ID	Metabolites	VIP	P-value	FC	Type
HMDB0037449	Isoswertiajaponin	1.05145	0.0161581	548.027	up
HMDB0035464	6''-Acetylapiin	1.32976	0.00407159	7.3119	up
HMDB0037446	Orientin 2''-rhamnoside	1.2716	0.00584535	6.46797	up
HMDB0037573	Kaempferol 3-neohesperidoside	1.62474	0.00113811	4.42519	up
HMDB0037476	Neocarthamin	3.21773	0.0241927	1.8919	up
HMDB0037314	Norartocarpanone	1.15159	0.0392783	1.71607	up
HMDB0040728	Neolicuroside	1.3402	0.00620482	1.672	up
HMDB0041637	Cyanidin 3-gentiobioside	3.12178	0.00364552	1.42926	up
HMDB0041455	3,6,7-Trihydroxy-4'-methoxyflavone 7-rhamnoside	1.0957	0.00473571	1.38677	up
HMDB0037478	4beta-(2-Aminoethylthio)epicatechin 3-gallate	2.57907	0.0117135	0.521472	down
HMDB0040562	Mauritianin	1.50726	0.0198335	0.354801	down
HMDB0037450	Orientin 7,3'-dimethyl ether	1.87241	0.000901395	0.336497	down
HMDB0029181	4'-O-methyl-(-)-epicatechin-5-O-beta-glucuronide	4.89531	0.0139137	0.312605	down
HMDB0041149	Glucoliquiritin apioside	1.05617	0.00214311	0.304798	down
HMDB0040559	Aromadendrin 3,7-diglucoside	1.1202	0.00736944	0.289289	down
HMDB0037407	(2R)-6,8-Diglucopyranosyl-4',5,7-trihydroxyflavanone	1.81642	0.0139351	0.284238	down
HMDB0037467	Rhamnazin 3-rutinoside	1.11712	0.00455099	0.250524	down
HMDB0037432	Kaempferol 3-(2''-rhamnosylrutinoside)	1.07417	0.0340315	0.246811	down
HMDB0033006	Neobignonoside	1.22733	0.009186	0.212051	down
HMDB0037582	Prunin 6''-O-gallate	1.67881	0.0132387	0.203485	down
HMDB0038263	3,3',5,6-Tetrahydroxy-4',7-dimethoxyflavone 3-glucuronide	1.16456	0.0137696	0.17322	down
HMDB0013689	Peonidin-3-glucoside	1.77104	0.00924477	0.167002	down
HMDB0029505	Kuwanon A	1.2475	1.2033e-05	0.145625	down
HMDB0029259	Luteolin 7-O-(2-apiosyl-4-glucosyl-6-malonyl)-glucoside	1.11911	0.000706281	0.125355	down
HMDB0036399	2',7-Dihydroxy-4'-methoxy-8-prenylflavan	1.04948	3.13303e-05	0.088724	down
HMDB0039850	Isorhamnetin 3-O-[a-L-rhamnopyranosyl-(1->3)-a-L-rhamnopyranosyl-(1->6)-b-D-glucopyranoside]	1.22572	9.71313e-06	0.0731478	down
HMDB0029179	4'-O-methyl-(-)-epicatechin	1.32877	0.00690289	0.0703474	down
HMDB0035372	Licoagrodin	1.01772	5.71911e-05	0.0385739	down
HMDB0040488	Quercetin 3-xylosyl-(1->6)-glucoside	2.9737	0.0439374	0.025524	down
HMDB0037460	Tricin 7-diglucuronoside	2.22076	0.0394203	0.0126632	down
HMDB0037364	Quercetin 3-glucoside 7-xyloside	5.93363	0.0466708	0.0119319	down
HMDB0037355	Quercetin 3-arabinoside 7-glucoside	1.37524	0.0497363	0.0112775	down
HMDB0037536	Quercetin 3-lathyroside	3.61275	0.0439837	0.00953681	down

## Sheet: S124-vs.-S141
Compound ID	Metabolites	VIP	P-value	FC	Type
HMDB0033850	Astilbin	2.13204	1.80328e-08	6.78608e+12	up
HMDB0038033	Malvidin 3-laminaribioside	1.89483	0.000105231	5.40156e+12	up
HMDB0039861	3-O-alpha-L-Arabinopyranosylproanthocyanidin A5'	1.68619	2.09939e-05	4.25857e+12	up
HMDB0039864	3-O-beta-D-Galactopyranosylcinnamtannin B1	1.56821	5.5381e-06	3.67817e+12	up
HMDB0038100	Petunidin 3-(6''-p-coumaryl-glucoside) 5-glucoside	1.49121	0.000451296	3.38059e+12	up
HMDB0040802	Kaempferol 3-(2-p-coumaroylsophoroside) 7-glucoside	1.29746	0.000712974	2.56851e+12	up
HMDB0038716	Pavetannin A2	1.28234	1.03015e-06	2.45642e+12	up
HMDB0029243	Cyanidin 3-O-(6''-malonyl-arabinoside)	1.20499	7.79524e-06	2.17207e+12	up
HMDB0037656	Proanthocyanidin A1	1.20499	1.33999e-06	2.16947e+12	up
HMDB0037687	Prunus inhibitor b	1.12401	0.000255016	1.91061e+12	up
HMDB0041598	3-Galloylgallocatechin	1.00643	0.000226233	1.53143e+12	up
HMDB0029228	4-Methyl-epicatechin	1.794	5.2464e-05	5.35639e+07	up
HMDB0032008	Kaempferol 3-sophorotrioside	2.85862	0.00121149	4.8815e+06	up
HMDB0037977	Cyanidin 3-galactoside	1.05684	1.01061e-05	1.28611e+06	up
HMDB0041768	Phloretin 2'-O-glucuronide	3.13421	1.1445e-05	568911	up
HMDB0029478	Meloside L	1.0531	0.00355869	81047.2	up
HMDB0039319	Kaempferol 3-rhamnoside 7-xyloside	1.31219	1.40624e-05	58870.1	up
5319116	luteolin 4'-O-glucoside	45.9272	7.54348e-05	37209.6	up
HMDB0037449	Isoswertiajaponin	5.20945	0.00446652	23549.5	up
HMDB0040472	Agamanone	1.31626	0.00019594	8850.59	up
HMDB0037352	Caryatin glucoside	2.59279	0.00192431	8698.22	up
HMDB0030661	3-Galloylcatechin	1.38897	4.66687e-07	7418.07	up
HMDB0041597	Glucodistylin	9.64735	9.17307e-07	6586.47	up
HMDB0041310	Luteoforol	31.8506	1.38039e-05	5282.96	up
HMDB0040485	Quercetin 3-(6'''-p-coumarylglucosyl)(1->2)-rhamnoside 7-glucoside	17.7122	0.000319496	4946.64	up
HMDB0041659	3'-O-Methyl-(-)-epicatechin 7-O-glucuronide	14.5927	7.44398e-05	3348.23	up
HMDB0002655	Isorhamnetin	1.74227	0.000622493	3256.98	up
HMDB0033648	4',5,6,7,8-Pentahydroxy-3'-methoxyflavone	2.35684	6.20968e-06	2260.65	up
HMDB0002780	Catechin	21.0257	7.65126e-07	1922.34	up
HMDB0029263	3,7-Dimethylquercetin	2.18297	3.64334e-08	1742.71	up
HMDB0038370	Procyanidin C1	11.6101	0.000164489	1601.74	up
HMDB0032007	Epifisetinidol-(4beta->8)-catechin	6.48743	0.000131854	1600.86	up
HMDB0029754	Procyanidin B1	17.3004	9.15501e-06	1455.02	up
HMDB0038825	3',8-Dimethoxyapigenin 7-glucoside	8.28901	1.86881e-07	1423.46	up
HMDB0038367	Procyanidin B6	8.3115	5.93878e-05	1267.92	up
HMDB0029620	Tricetin	1.26326	0.000805976	1226.24	up
HMDB0029521	Norizalpinin	1.08999	5.91389e-05	1217.69	up
HMDB0002124	Apigenin	2.7912	0.00195007	1142.26	up
HMDB0031968	Malvidin 3-glucoside-4-vinylphenol	2.18586	5.74192e-05	1002.24	up
HMDB0039373	6''-(4-Carboxy-3-hydroxy-3-methylbutanoyl)hyperin	2.07758	0.00180779	973.21	up
HMDB0037480	Eriodictin	8.0927	1.06455e-06	928.295	up
HMDB0038357	Gambiriin A1	3.04816	2.1683e-05	926.584	up
HMDB0031555	Maesopsin 6-glucoside	15.5487	6.15607e-05	845.652	up
HMDB0040479	3',7-Dimethoxy-4',5,8-trihydroxyflavone 8-glucoside	6.73245	1.01909e-05	836.704	up
HMDB0032006	Epifisetinidol-(4beta->8)-epicatechin-(6->4beta)-epifisetinidol	2.14886	0.000734971	755.72	up
HMDB0032910	Isoorientin 2''-[p-coumaroyl-(->6)-glucoside]	4.75356	3.33687e-05	751.88	up
HMDB0033973	Procyanidin B2	13.8876	1.40839e-09	730.272	up
HMDB0038867	Diospyrin	5.62959	1.61826e-05	678.788	up
HMDB0040536	(2R,3R)-3,3',4',7-Tetrahydroxyflavanone 7-O-alpha-L-Rhamnopyranoside	11.031	1.90804e-05	672.072	up
HMDB0041238	Loquatoside	1.01842	4.23452e-07	661.609	up
HMDB0037932	Quercetin 4'-glucoside	8.013	6.21779e-06	654.139	up
HMDB0037673	Cinnamtannin D1	2.4239	0.000629692	621.582	up
HMDB0037434	6''-Malonylastragalin	4.68888	8.14073e-05	613.542	up
HMDB0030835	trans-3,3',4',5,5',7-Hexahydroxyflavanone	1.02131	0.000724084	589.335	up
HMDB0038816	2''-O-Acetylisoorientin	8.23685	2.32446e-05	567.099	up
HMDB0037437	6''-(4-Hydroxycinnamoyl)astragalin 4'-glucoside	5.87713	0.000122617	550.89	up
HMDB0038088	3-Ferulylpelargonidin 5-glucoside	2.75905	7.18077e-06	546.139	up
HMDB0037468	Spinacetin 3-glucoside	3.84244	5.24929e-05	526.262	up
HMDB0037366	Quercetin 3-(6''-acetylglucoside)	2.76052	3.65834e-07	504.246	up
HMDB0029461	Zapotin	4.90698	3.43945e-05	462.66	up
HMDB0037944	(-)-Epicatechin 3-O-gallate	1.32388	1.12702e-05	429.985	up
HMDB0037577	Kaempferol 2G-coumaroylrutinoside	6.48277	0.000376555	424.756	up
HMDB0029271	Quercetin 3-O-(6''-acetyl-glucoside)	1.88501	2.90685e-05	416.717	up
HMDB0037946	Catechin 3'-glucoside	2.89628	6.37748e-07	411.43	up
HMDB0035588	Luteolin 7-glucoside	2.48535	0.000576766	375.516	up
HMDB0036634	Phlorizin	3.06049	1.92425e-05	366.439	up
HMDB0029676	Diosmetin	1.33716	1.09649e-06	366.096	up
HMDB0037340	Cosmosiin	16.2815	0.00180467	363.359	up
HMDB0039862	3-O-beta-D-Galactopyranosylproanthocyanidin A5'	1.52142	7.36408e-05	355.064	up
HMDB0031967	Precarthamin	1.29965	0.000483005	342.796	up
HMDB0033650	Estragonoside	5.76097	0.000711592	311.676	up
HMDB0039338	Pollenin B	6.60307	3.86727e-05	303.05	up
HMDB0037360	Azaleatin 3-glucoside	6.69328	1.06026e-05	302.276	up
HMDB0040490	Isorhamnetin 3-O-[b-D-xylopyranosyl-(1->6)-b-D-glucopyranoside]	1.36234	0.00163915	298.399	up
HMDB0038358	Gambiriin B3	3.54585	3.75709e-05	291.316	up
HMDB0029261	Kaempferol 3-O-arabinoside	1.84425	0.000179954	274.826	up
HMDB0035504	Epicatechin-(4beta->6)-epicatechin-(2beta->7,4beta->8)-epicatechin	1.78086	0.000853652	219.84	up
HMDB0037947	7-Galloylcatechin	1.17538	1.15141e-05	210.581	up
HMDB0041639	(-)-Epigallocatechin 3-glucuronide	3.25694	8.71067e-06	207.712	up
HMDB0037359	Azaleatin 3-arabinoside	1.07243	4.60553e-06	190.016	up
HMDB0041640	(-)-Epigallocatechin 7-glucuronide	3.08887	1.071e-05	187.26	up
HMDB0041418	Taxifolin 3-arabinoside	1.21497	3.99024e-06	176.348	up
HMDB0038264	3,5,6-Trihydroxy-3',4',7-trimethoxyflavone 3-glucuronide	2.92957	7.05684e-06	168.433	up
HMDB0038295	Apigenin 4'-[feruloyl-(->2)-glucuronyl-(1->2)-glucuronide]	1.19011	0.00162571	162.042	up
HMDB0033974	Procyanidin B3	6.1739	7.23063e-05	139.207	up
HMDB0037336	Sudachiin A	5.2076	0.000128744	138.255	up
HMDB0037753	4',8-Dimethylgossypetin 3-glucoside	3.35948	1.7298e-05	131.798	up
HMDB0038817	2'',6''-Di-O-acetylisoorientin	3.21492	0.00121238	127.194	up
HMDB0040314	2,4',5,7-Tetrahydroxyflavanone	1.57774	6.17032e-05	127.144	up
HMDB0030569	Swertiajaponin	1.89359	1.06178e-06	120.148	up
HMDB0030775	Quercetin 3-galactoside	8.24537	1.35822e-06	115.018	up
HMDB0037655	Proanthocyanidin A2	5.69104	5.56457e-05	106.015	up
HMDB0037661	Cinnamtannin A2	2.49932	0.0196898	90.089	up
HMDB0037363	Quercetin 3,4'-diglucoside	1.23102	6.2064e-08	89.6645	up
HMDB0002937	Tamarixetin	1.23002	1.78473e-05	87.3755	up
HMDB0030851	Aspalathin	1.13604	0.00194328	70.2904	up
HMDB0037399	(-)-Epicatechin 6-C-glucoside	2.33228	9.9362e-05	61.0464	up
HMDB0039759	Kaempferol 3-(2G-apiosylrobinobioside)	4.6105	0.000141665	59.8303	up
HMDB0041239	ent-Epicatechin-(4alpha->6)-ent-epicatechin	1.18848	0.00604245	58.8588	up
HMDB0037476	Neocarthamin	19.9585	3.4237e-07	57.3688	up
5281696	Sciadopitysin	1.47069	2.7312e-07	56.0103	up
HMDB0041729	(-)-Epicatechin 7-O-glucuronide	1.90231	5.70677e-05	51.4386	up
HMDB0037314	Norartocarpanone	7.61795	1.9404e-07	50.0636	up
HMDB0040478	6-Hydroxykaempferol 3-glucoside	1.26293	1.47834e-05	47.8858	up
HMDB0038374	Gallocatechin-(4alpha->8)-catechin-(4alpha->8)-catechin	2.40568	0.000351075	47.6735	up
HMDB0034043	Tricetanidin	1.3879	0.000181139	43.4244	up
HMDB0037662	3,3',4',5,7-Pentahydroxyflavan(4->8)-3,4',5,7-tetrahydroxyflavan	2.86674	0.000240556	31.0152	up
HMDB0037423	Isoscoparin 2''-(6-(E)-p-coumaroylglucoside)	1.16568	0.00125234	30.7007	up
HMDB0032900	Epicatechin-(6'->8)-epicatechin	1.2526	0.00339925	29.299	up
HMDB0029179	4'-O-methyl-(-)-epicatechin	5.48146	7.24244e-06	29.0928	up
HMDB0040140	8,8'-Methylenebiscatechin	1.86459	6.61942e-05	27.4246	up
HMDB0040689	6''-O-p-Coumaroyltrifolin	4.97301	5.86837e-05	25.8045	up
HMDB0029814	5'-Methoxycastavinol	1.17606	0.000848608	20.9686	up
HMDB0037951	Catechin 3',5-diglucoside	1.81472	0.00567025	18.2782	up
HMDB0034725	6-Hydroxykaempferol 7-glucoside	3.16518	3.18635e-05	15.7565	up
HMDB0038846	(-)-Epiafzelechin 3-gallate	1.32783	5.11216e-06	15.1359	up
HMDB0037365	Quercetin 3-(3-p-coumaroylglucoside)	1.25771	0.00737057	14.9128	up
HMDB0030587	Spinacetin	1.03494	0.000351498	11.9065	up
HMDB0037446	Orientin 2''-rhamnoside	1.2964	0.000147457	11.2103	up
HMDB0037652	Prodelphinidin B	1.70919	0.000166496	9.72902	up
HMDB0035883	2'-Hydroxyisoorientin	2.96513	0.000221491	8.37902	up
HMDB0038866	Quercetagetin 3'-methylether 7-glucoside	4.47515	8.26025e-05	6.54486	up
HMDB0037403	6-Glucopyranosylprocyanidin B2	1.95887	2.42736e-05	6.36597	up
HMDB0030548	Nepitrin	5.21579	0.000487355	5.32172	up
HMDB0041674	4'-O-Methyl-(-)-epicatechin 3'-O-glucuronide	2.24336	0.000147247	5.05229	up
HMDB0038479	Licoflavonol	1.00007	0.019378	4.86486	up
HMDB0033004	6''-Caffeoylisoorientin	2.15088	0.000199657	4.80045	up
HMDB0031824	4',5,8-Trihydroxyflavanone	1.38721	0.000240811	4.34119	up
HMDB0037573	Kaempferol 3-neohesperidoside	1.16317	0.000402727	4.28952	up
HMDB0030843	Apiin	2.03191	0.00363306	3.87932	up
HMDB0037400	(+)-Catechin 6-C-glucoside	2.11884	0.000251354	3.68522	up
HMDB0035727	Hebevinoside II	1.1571	4.41638e-06	3.33474	up
HMDB0040728	Neolicuroside	1.69958	8.67274e-05	2.91667	up
HMDB0036619	5,7-Dihydroxyflavone	1.96637	0.000618035	0.627605	down
HMDB0031428	Farnisin	1.53782	0.0167413	0.525161	down
HMDB0037407	(2R)-6,8-Diglucopyranosyl-4',5,7-trihydroxyflavanone	1.28525	0.00800538	0.333275	down
HMDB0030797	Mulberranol	1.7029	0.00188583	0.320199	down
HMDB0013689	Peonidin-3-glucoside	1.18051	0.0151821	0.279487	down
HMDB0037450	Orientin 7,3'-dimethyl ether	1.43474	0.000769516	0.272291	down
HMDB0037758	4',5-Dihydroxy-3,3'-dimethoxy-6,7-methylenedioxyflavone 4'-glucuronide	1.07675	0.000191648	0.235766	down
HMDB0040562	Mauritianin	1.35144	0.00139511	0.124018	down
HMDB0037478	4beta-(2-Aminoethylthio)epicatechin 3-gallate	2.82674	0.000295108	0.00237849	down
