# Supplementary material for: Metabolomic and Transcriptomic Analyses of Flavonoid Biosynthesis in Different Colors of Soybean Seed Coats
Source: Int J Mol Sci. 2024 Dec 31;26(1):294. doi: 10.3390/ijms26010294 (PMC11720147; doi:10.3390/ijms26010294)
Supplement: Supplementary file 1 [file ijms-26-00294-s001.zip › Table S4 Quality analysis of transcriptome sequencing of soybean seed coat.xlsx]

## Sheet: Sheet1
Sample	RawReads	RawBases	CleanReads	CleanBases	ValidBases	Q30	GC
S141_1	50.50M	7.58G	49.48M	7.09G	0.9354	0.937	0.4515
S141_2	47.51M	7.13G	46.65M	6.70G	0.9406	0.9386	0.449
S141_3	47.49M	7.12G	46.54M	6.66G	0.9342	0.9336	0.4489
S26_1	48.21M	7.23G	47.25M	6.78G	0.9372	0.9353	0.4387
S26_2	43.84M	6.58G	42.98M	6.16G	0.936	0.9333	0.4364
S26_3	49.93M	7.49G	48.95M	7.02G	0.9373	0.9346	0.44
S62_1	47.67M	7.15G	46.71M	6.70G	0.9374	0.9345	0.4555
S62_2	44.63M	6.69G	43.77M	6.28G	0.9381	0.9343	0.454
S62_3	47.86M	7.18G	46.85M	6.73G	0.9379	0.933	0.454
S100_1	49.19M	7.38G	48.29M	6.94G	0.9404	0.9368	0.4428
S100_2	50.76M	7.61G	49.80M	7.16G	0.94	0.9381	0.4412
S100_3	46.31M	6.95G	45.46M	6.53G	0.9398	0.9366	0.4399
S124_1	48.85M	7.33G	47.92M	6.89G	0.9406	0.9363	0.4505
S124_2	49.74M	7.46G	48.79M	6.98G	0.9358	0.9379	0.4538
S124_3	49.06M	7.36G	48.15M	6.89G	0.9358	0.9372	0.4458
