# Supplementary material for: Metabolomic and Transcriptomic Analyses of Flavonoid Biosynthesis in Different Colors of Soybean Seed Coats
Source: Int J Mol Sci. 2024 Dec 31;26(1):294. doi: 10.3390/ijms26010294 (PMC11720147; doi:10.3390/ijms26010294)
Supplement: Supplementary file 1 [file ijms-26-00294-s001.zip › Table S5-KEGG analysis of DAMs.xlsx]

## Sheet: S26-vs.-S141
Compound ID	Metabolites	log2(FC)	KEGG	ID Annotation	Annotation	VIP	P-value	FC
HMDB0003011	O-Acetylserine	1.99176	C00979	gmx00920|gmx04122|gmx00270|gmx00908	Sulfur metabolism|Sulfur relay system|Cysteine and methionine metabolism|Zeatin biosynthesis	5.46759	0.000549	3.97723
HMDB0011181	Brassicasterol	-5.05418	C08813	gmx00100	Steroid biosynthesis	1.15966	0.005002	0.030098
HMDB0001439	Phosphoribosyl formamidocarboxamide	11.5678	C04734	gmx00230	Purine metabolism	1.68833	0.007688	3035.71
HMDB0012283	Prephenate	10.0793	C00254	gmx00400|gmx00998	Phenylalanine, tyrosine and tryptophan biosynthesis|Biosynthesis of various secondary metabolites - part 2	1.33509	0.006125	1081.9
HMDB0059965	3,4-Dihydroxybenzaldehyde	7.93574	C16700	gmx00950	Isoquinoline alkaloid biosynthesis	3.04417	1.2e-05	244.847
HMDB0033991	Daidzin	-1.31108	C10216	gmx00943	Isoflavonoid biosynthesis	2.5919	0.020164	0.403018
HMDB0005781	Glycitein	-1.8252	C14536	gmx00943	Isoflavonoid biosynthesis	6.61588	0.000569	0.282202
HMDB0029529	6''-Malonylgenistin	-2.00662	C16192	gmx00943	Isoflavonoid biosynthesis	8.37713	0.011303	0.248856
HMDB0003431	L-Histidinol	0.345153	C00860	gmx00340	Histidine metabolism	2.52395	0.001558	1.27029
HMDB0001413	Citicoline	6.73061	C00307	gmx00564	Glycerophospholipid metabolism	1.69863	2.03e-05	106.198
HMDB0005794	Quercetin	43.1509	C00389	gmx00941|gmx00944	Flavonoid biosynthesis|Flavone and flavonol biosynthesis	2.04704	0.032521	9770000000000
HMDB0003306	Phloretin	41.1766	C00774	gmx00941	Flavonoid biosynthesis	1.11474	0.000101	2490000000000
HMDB0041310	Luteoforol	12.6164	C05907	gmx00941	Flavonoid biosynthesis	30.0567	7.67e-05	6279.27
HMDB0002780	Catechin	10.773	C06562	gmx00941	Flavonoid biosynthesis	17.3728	2.51e-05	1749.87
HMDB0036634	Phlorizin	8.5135	C01604	gmx00941	Flavonoid biosynthesis	2.64354	0.000141	365.443
HMDB0038365	(+)-Gallocatechin	4.39905	C12127	gmx00941	Flavonoid biosynthesis	2.16221	0.000484	21.0982
HMDB0037362	Isoquercitrin	41.4373	C05623	gmx00944	Flavone and flavonol biosynthesis	1.22103	5.96e-05	2980000000000
HMDB0029263	3,7-Dimethylquercetin	14.0929	C01265	gmx00944	Flavone and flavonol biosynthesis	5.95239	0.000345	17473.9
HMDB0037368	Quercetin 3-(6''-malonyl-glucoside)	6.45693	C12638	gmx00944	Flavone and flavonol biosynthesis	1.17308	0.000174	87.8475
HMDB0037417	Isowertin 2''-rhamnoside	6.38033	C12629	gmx00944	Flavone and flavonol biosynthesis	1.49653	0.008968	83.3047
HMDB0000156	L-Malic acid	1.61335	C00149	gmx00020|gmx00630|gmx00710|gmx00620	Citrate cycle (TCA cycle)|Glyoxylate and dicarboxylate metabolism|Carbon fixation in photosynthetic organisms|Pyruvate metabolism	9.21653	0.000121	3.0596
HMDB0000193	Isocitric acid	1.1958	C00311	gmx00020|gmx00630	Citrate cycle (TCA cycle)|Glyoxylate and dicarboxylate metabolism	7.80403	0.000267	2.29072
HMDB0001112	D-Glyceraldehyde 3-phosphate	0.589972	C00118	gmx00710|gmx00750|gmx00030|gmx00010|gmx00730|gmx00900|gmx00052|gmx00562|gmx00051	Carbon fixation in photosynthetic organisms|Vitamin B6 metabolism|Pentose phosphate pathway|Glycolysis / Gluconeogenesis|Thiamine metabolism|Terpenoid backbone biosynthesis|Galactose metabolism|Inositol phosphate metabolism|Fructose and mannose metabolism	1.08967	0.001756	1.50522
HMDB0002825	Theobromine	0.953895	C07480	gmx00232	Caffeine metabolism	2.52421	0.001466	1.9371
HMDB0001847	Caffeine	-7.84953	C07481	gmx00232	Caffeine metabolism	1.04308	3.85e-05	0.004336
HMDB0000958	trans-Aconitic acid	1.94897	C02341	gmx00660	C5-Branched dibasic acid metabolism	3.75978	5.77e-06	3.86097
HMDB0001264	Dehydroascorbic acid	2.18629	C05422	gmx00053|gmx00480	Ascorbate and aldarate metabolism|Glutathione metabolism	4.21621	9.54e-05	4.55133
HMDB0000639	Galactaric acid	-0.53094	C00879	gmx00053	Ascorbate and aldarate metabolism	3.32595	0.008054	0.692103
HMDB0013689	Peonidin-3-glucoside	-4.98563	C12141	gmx00942	Anthocyanin biosynthesis	1.22643	0.002885	0.031563
HMDB0000167	L-Threonine	1.37743	C00188	gmx00970|gmx00290|gmx00261|gmx00260|gmx00860	Aminoacyl-tRNA biosynthesis|Valine, leucine and isoleucine biosynthesis|Monobactam biosynthesis|Glycine, serine and threonine metabolism|Porphyrin and chlorophyll metabolism	1.04644	0.000359	2.59805
HMDB0000162	L-Proline	1.61189	C00148	gmx00970|gmx00330	Aminoacyl-tRNA biosynthesis|Arginine and proline metabolism	2.58722	0.000132	3.05652
HMDB0000883	L-Valine	0.8384	C00183	gmx00970|gmx02010|gmx00460|gmx00290|gmx00770|gmx00280|gmx00966	Aminoacyl-tRNA biosynthesis|ABC transporters|Cyanoamino acid metabolism|Valine, leucine and isoleucine biosynthesis|Pantothenate and CoA biosynthesis|Valine, leucine and isoleucine degradation|Glucosinolate biosynthesis	1.87579	0.000768	1.78807
HMDB0001514	Glucosamine	0.902904	C00329	gmx00520	Amino sugar and nucleotide sugar metabolism	1.6981	0.026667	1.86983
HMDB0000254	Succinic acid	0.899401	C00042	gmx00250|gmx00020|gmx00630|gmx00650|gmx00620|gmx00190|gmx00760|gmx00920|gmx00310|gmx00360|gmx00350|gmx00640	Alanine, aspartate and glutamate metabolism|Citrate cycle (TCA cycle)|Glyoxylate and dicarboxylate metabolism|Butanoate metabolism|Pyruvate metabolism|Oxidative phosphorylation|Nicotinate and nicotinamide metabolism|Sulfur metabolism|Lysine degradation|Phenylalanine metabolism|Tyrosine metabolism|Propanoate metabolism	1.0795	0.02455	1.86529
HMDB0000094	Citric acid	0.670727	C00158	gmx00250|gmx00020|gmx00630	Alanine, aspartate and glutamate metabolism|Citrate cycle (TCA cycle)|Glyoxylate and dicarboxylate metabolism	6.32788	6.18e-05	1.59187
HMDB0000208	Oxoglutaric acid	0.835509	C00026	gmx00250|gmx00020|gmx00220|gmx00630|gmx00650|gmx00340|gmx00660|gmx00053|gmx00430|gmx00300|gmx00310|gmx00040	Alanine, aspartate and glutamate metabolism|Citrate cycle (TCA cycle)|Arginine biosynthesis|Glyoxylate and dicarboxylate metabolism|Butanoate metabolism|Histidine metabolism|C5-Branched dibasic acid metabolism|Ascorbate and aldarate metabolism|Taurine and hypotaurine metabolism|Lysine biosynthesis|Lysine degradation|Pentose and glucuronate interconversions	12.3176	0.000378	1.78449
HMDB0000134	Fumaric acid	1.20733	C00122	gmx00250|gmx00020|gmx00220|gmx00650|gmx00620|gmx00190|gmx00760|gmx00360|gmx00350	Alanine, aspartate and glutamate metabolism|Citrate cycle (TCA cycle)|Arginine biosynthesis|Butanoate metabolism|Pyruvate metabolism|Oxidative phosphorylation|Nicotinate and nicotinamide metabolism|Phenylalanine metabolism|Tyrosine metabolism	1.31679	0.000576	2.3091
HMDB0000168	L-Asparagine	2.89061	C00152	gmx00250|gmx00970|gmx00460	Alanine, aspartate and glutamate metabolism|Aminoacyl-tRNA biosynthesis|Cyanoamino acid metabolism	1.29374	0.037004	7.41587
HMDB0000641	L-Glutamine	3.46087	C00064	gmx00250|gmx00970|gmx00220|gmx00630|gmx02010|gmx00910|gmx00750|gmx00230|gmx00240	Alanine, aspartate and glutamate metabolism|Aminoacyl-tRNA biosynthesis|Arginine biosynthesis|Glyoxylate and dicarboxylate metabolism|ABC transporters|Nitrogen metabolism|Vitamin B6 metabolism|Purine metabolism|Pyrimidine metabolism	3.93052	1.7e-05	11.0109
HMDB0000148	L-Glutamic acid	3.04432	C00025	gmx00250|gmx00970|gmx00220|gmx00630|gmx02010|gmx00650|gmx00340|gmx00660|gmx00910|gmx00430|gmx00330|gmx00480|gmx00860	Alanine, aspartate and glutamate metabolism|Aminoacyl-tRNA biosynthesis|Arginine biosynthesis|Glyoxylate and dicarboxylate metabolism|ABC transporters|Butanoate metabolism|Histidine metabolism|C5-Branched dibasic acid metabolism|Nitrogen metabolism|Taurine and hypotaurine metabolism|Arginine and proline metabolism|Glutathione metabolism|Porphyrin and chlorophyll metabolism	4.09791	0.00155	8.24958
HMDB0000191	L-Aspartic acid	3.63403	C00049	gmx00250|gmx00970|gmx00220|gmx02010|gmx00340|gmx00710|gmx00460|gmx00760|gmx00770|gmx00300|gmx00261|gmx00260|gmx00270|gmx00410	Alanine, aspartate and glutamate metabolism|Aminoacyl-tRNA biosynthesis|Arginine biosynthesis|ABC transporters|Histidine metabolism|Carbon fixation in photosynthetic organisms|Cyanoamino acid metabolism|Nicotinate and nicotinamide metabolism|Pantothenate and CoA biosynthesis|Lysine biosynthesis|Monobactam biosynthesis|Glycine, serine and threonine metabolism|Cysteine and methionine metabolism|bet…	1.76066	0.00016	12.4152
HMDB0000283	D-Ribose	-0.26951	C00121	gmx02010|gmx00030	ABC transporters|Pentose phosphate pathway	2.62951	0.022109	0.8296
HMDB0000725	4-Hydroxyproline	1.67917	C01157	gmx02010|gmx00330	ABC transporters|Arginine and proline metabolism	2.45879	0.000393	3.20244

## Sheet: S62-vs.-S141
Compound ID	Metabolites	log2(FC)	KEGG	ID Annotation	Annotation	VIP	P-value	FC
HMDB0003011	O-Acetylserine	0.908608	C00979	gmx00908|gmx04122|gmx00920|gmx00270	Zeatin biosynthesis|Sulfur relay system|Sulfur metabolism|Cysteine and methionine metabolism	3.78203	0.00153467	1.87723
HMDB0000034	Adenine	-1.52763	C00147	gmx00908|gmx00230	Zeatin biosynthesis|Purine metabolism	2.82017	0.00109349	0.346847
HMDB0003447	Tryptophanol	0.669513	C00955	gmx00380	Tryptophan metabolism	1.26822	0.00599376	1.59054
HMDB0001343	Mevalonic acid-5P	-2.06056	C01107	gmx00900	Terpenoid backbone biosynthesis	2.00502	0.012228	0.239724
HMDB0011181	Brassicasterol	-2.77053	C08813	gmx00100	Steroid biosynthesis	1.38081	0.00794274	0.146551
HMDB0029898	Inulobiose	0.695065	C03323	gmx00500	Starch and sucrose metabolism	8.83294	0.0260597	1.61896
HMDB0000288	Uridine 5'-monophosphate	-1.29402	C00105	gmx00240	Pyrimidine metabolism	1.30872	0.00847906	0.407813
HMDB0002035	4-Hydroxycinnamic acid	0.567291	C00811	gmx00940|gmx00950|gmx00130|gmx00350|gmx00998	Phenylpropanoid biosynthesis|Isoquinoline alkaloid biosynthesis|Ubiquinone and other terpenoid-quinone biosynthesis|Tyrosine metabolism|Biosynthesis of various secondary metabolites - part 2	1.40843	0.0382567	1.48174
HMDB0000954	trans-Ferulic acid	1.64091	C01494	gmx00940	Phenylpropanoid biosynthesis	2.09188	0.000741051	3.11862
HMDB0003363	Pectic acid	-3.56255	C00470	gmx00040	Pentose and glucuronate interconversions	3.044	2.31496e-06	0.0846379
HMDB0000225	Oxoadipic acid	-1.08496	C00322	gmx00300|gmx00310|gmx00380	Lysine biosynthesis|Lysine degradation|Tryptophan metabolism	2.81164	0.000339152	0.471407
HMDB0059965	3,4-Dihydroxybenzaldehyde	8.4995	C16700	gmx00950	Isoquinoline alkaloid biosynthesis	4.75672	1.16819e-06	361.913
HMDB0029529	6''-Malonylgenistin	-1.08698	C16192	gmx00943	Isoflavonoid biosynthesis	8.66203	0.0342623	0.470746
HMDB0003312	Daidzein	-1.35678	C10208	gmx00943	Isoflavonoid biosynthesis	1.63593	0.000164537	0.390453
HMDB0005781	Glycitein	-1.48434	C14536	gmx00943	Isoflavonoid biosynthesis	8.02358	0.00053681	0.357411
HMDB0033991	Daidzin	-2.42017	C10216	gmx00943	Isoflavonoid biosynthesis	4.00533	0.00476024	0.186834
HMDB0003431	L-Histidinol	-0.0787292	C00860	gmx00340	Histidine metabolism	1.35433	0.0273459	0.946891
HMDB0003306	Phloretin	40.249	C00774	gmx00941	Flavonoid biosynthesis	1.0351	0.000205712	1.30663e+12
HMDB0041310	Luteoforol	12.9577	C05907	gmx00941	Flavonoid biosynthesis	43.5196	9.9382e-06	7955.24
HMDB0002780	Catechin	11.4989	C06562	gmx00941	Flavonoid biosynthesis	28.7197	5.19649e-07	2894.19
HMDB0036634	Phlorizin	7.61573	C01604	gmx00941	Flavonoid biosynthesis	2.47782	0.000233886	196.138
HMDB0036619	5,7-Dihydroxyflavone	-1.25501	C10028	gmx00941	Flavonoid biosynthesis	2.75661	1.39504e-05	0.41899
HMDB0029631	Chalconaringenin	-1.78916	C06561	gmx00941	Flavonoid biosynthesis	7.66329	0.000680993	0.28934
HMDB0035588	Luteolin 7-glucoside	5.71081	C03951	gmx00944	Flavone and flavonol biosynthesis	1.0165	0.00168466	52.375
HMDB0030843	Apiin	2.57326	C04858	gmx00944	Flavone and flavonol biosynthesis	2.99167	0.00152022	5.95153
HMDB0034934	Prunasin	0.926389	C00844	gmx00460	Cyanoamino acid metabolism	1.18966	0.00586465	1.90051
HMDB0000193	Isocitric acid	0.302431	C00311	gmx00020|gmx00630	Citrate cycle (TCA cycle)|Glyoxylate and dicarboxylate metabolism	4.03104	0.0186488	1.23322
HMDB0002825	Theobromine	-0.697054	C07480	gmx00232	Caffeine metabolism	1.94361	0.0326546	0.616831
HMDB0001847	Caffeine	-6.97277	C07481	gmx00232	Caffeine metabolism	1.33491	3.91125e-05	0.00796133
HMDB0000958	trans-Aconitic acid	1.5371	C02341	gmx00660	C5-Branched dibasic acid metabolism	3.91391	0.000209943	2.90211
HMDB0001264	Dehydroascorbic acid	1.65777	C05422	gmx00053|gmx00480	Ascorbate and aldarate metabolism|Glutathione metabolism	4.1732	0.0010479	3.15528
HMDB0000639	Galactaric acid	-0.686121	C00879	gmx00053	Ascorbate and aldarate metabolism	4.66148	0.0147638	0.621523
HMDB0003357	N-Acetylornithine	0.530617	C00437	gmx00220	Arginine biosynthesis	2.25224	0.0102463	1.44455
HMDB0000725	4-Hydroxyproline	-1.01821	C01157	gmx00330|gmx02010	Arginine and proline metabolism|ABC transporters	1.49482	0.00236916	0.493727
HMDB0013689	Peonidin-3-glucoside	-1.29837	C12141	gmx00942	Anthocyanin biosynthesis	1.15898	0.0317811	0.406584
HMDB0000168	L-Asparagine	1.87025	C00152	gmx00250|gmx00460|gmx00970	Alanine, aspartate and glutamate metabolism|Cyanoamino acid metabolism|Aminoacyl-tRNA biosynthesis	1.09346	0.0208809	3.65596
HMDB0000094	Citric acid	0.426019	C00158	gmx00250|gmx00020|gmx00630	Alanine, aspartate and glutamate metabolism|Citrate cycle (TCA cycle)|Glyoxylate and dicarboxylate metabolism	6.17887	0.000126946	1.34352
HMDB0000208	Oxoglutaric acid	0.407986	C00026	gmx00250|gmx00020|gmx00220|gmx00630|gmx00660|gmx00650|gmx00340|gmx00053|gmx00430|gmx00300|gmx00310|gmx00040	Alanine, aspartate and glutamate metabolism|Citrate cycle (TCA cycle)|Arginine biosynthesis|Glyoxylate and dicarboxylate metabolism|C5-Branched dibasic acid metabolism|Butanoate metabolism|Histidine metabolism|Ascorbate and aldarate metabolism|Taurine and hypotaurine metabolism|Lysine biosynthesis|Lysine degradation|Pentose and glucuronate interconversions	10.0765	0.00250669	1.32683
HMDB0000112	gamma-Aminobutyric acid	-1.14752	C00334	gmx00250|gmx00650|gmx00330|gmx00410|gmx00760	Alanine, aspartate and glutamate metabolism|Butanoate metabolism|Arginine and proline metabolism|beta-Alanine metabolism|Nicotinate and nicotinamide metabolism	2.15964	0.0123811	0.451401
HMDB0000148	L-Glutamic acid	0.434747	C00025	gmx00250|gmx00220|gmx00630|gmx00660|gmx00650|gmx00340|gmx00430|gmx00330|gmx00480|gmx02010|gmx00970|gmx00910|gmx00860	Alanine, aspartate and glutamate metabolism|Arginine biosynthesis|Glyoxylate and dicarboxylate metabolism|C5-Branched dibasic acid metabolism|Butanoate metabolism|Histidine metabolism|Taurine and hypotaurine metabolism|Arginine and proline metabolism|Glutathione metabolism|ABC transporters|Aminoacyl-tRNA biosynthesis|Nitrogen metabolism|Porphyrin and chlorophyll metabolism	1.10556	0.0192578	1.35167
HMDB0000283	D-Ribose	0.232841	C00121	gmx02010|gmx00030	ABC transporters|Pentose phosphate pathway	3.5093	0.00819941	1.17515

## Sheet: S100-vs.-S141
Compound ID	Metabolites	log2(FC)	KEGG	ID Annotation	Annotation	VIP	P-value	FC
HMDB0000034	Adenine	1.84143	C00147	gmx00908|gmx00230	Zeatin biosynthesis|Purine metabolism	6.94892	0.000213	3.58364
HMDB0030020	Withanolide B	2.60518	C00828	gmx00130	Ubiquinone and other terpenoid-quinone biosynthesis	1.32427	0.007767	6.08467
HMDB0002035	4-Hydroxycinnamic acid	1.22774	C00811	gmx00350|gmx00130|gmx00940|gmx00998|gmx00950	Tyrosine metabolism|Ubiquinone and other terpenoid-quinone biosynthesis|Phenylpropanoid biosynthesis|Biosynthesis of various secondary metabolites - part 2|Isoquinoline alkaloid biosynthesis	3.15186	9.29e-05	2.34199
HMDB0004366	Hordenine	0.592155	C06199	gmx00350	Tyrosine metabolism	1.02108	0.045866	1.5075
HMDB0003447	Tryptophanol	-1.70823	C00955	gmx00380	Tryptophan metabolism	1.75154	2e-05	0.306035
HMDB0012187	All-trans-heptaprenyl diphosphate	2.04948	C04216	gmx00900	Terpenoid backbone biosynthesis	1.17175	0.005274	4.13957
HMDB0006847	Episterol	-1.99651	C15777	gmx00100	Steroid biosynthesis	1.21402	0.000219	0.250606
HMDB0011181	Brassicasterol	-5.2125	C08813	gmx00100	Steroid biosynthesis	1.84708	0.004951	0.02697
HMDB0000288	Uridine 5'-monophosphate	1.84342	C00105	gmx00240	Pyrimidine metabolism	3.33208	0.022088	3.5886
HMDB0000296	Uridine	1.20067	C00299	gmx00240	Pyrimidine metabolism	1.24087	0.047944	2.29847
HMDB0000133	Guanosine	1.28005	C00387	gmx00230	Purine metabolism	2.69833	0.040781	2.42847
HMDB0000570	Coproporphyrin III	-3.73456	C05770	gmx00860	Porphyrin and chlorophyll metabolism	1.27831	5.41e-05	0.075125
HMDB0000716	L-Pipecolic acid	0.719601	C00408	gmx00310|gmx00960	Lysine degradation|Tropane, piperidine and pyridine alkaloid biosynthesis	1.59424	0.043745	1.64673
HMDB0000225	Oxoadipic acid	-0.2912	C00322	gmx00300|gmx00310|gmx00380	Lysine biosynthesis|Lysine degradation|Tryptophan metabolism	1.82545	0.047351	0.817224
HMDB0000279	Saccharopine	-2.05582	C00449	gmx00300|gmx00310	Lysine biosynthesis|Lysine degradation	1.21078	0.001012	0.240512
HMDB0000719	L-Homoserine	2.34825	C00263	gmx00300|gmx00260|gmx00270|gmx00920	Lysine biosynthesis|Glycine, serine and threonine metabolism|Cysteine and methionine metabolism|Sulfur metabolism	1.14023	0.000399	5.09206
HMDB0005781	Glycitein	-1.1316	C14536	gmx00943	Isoflavonoid biosynthesis	8.84226	0.008126	0.456409
HMDB0041263	6''-O-Malonyldaidzin	-2.47454	C16191	gmx00943	Isoflavonoid biosynthesis	1.13115	0.002444	0.179925
HMDB0003431	L-Histidinol	0.179789	C00860	gmx00340	Histidine metabolism	2.76241	0.003644	1.13272
HMDB0001149	5-Aminolevulinic acid	-1.33253	C00430	gmx00260|gmx00860	Glycine, serine and threonine metabolism|Porphyrin and chlorophyll metabolism	2.14865	0.000218	0.397072
HMDB0029631	Chalconaringenin	-1.40159	C06561	gmx00941	Flavonoid biosynthesis	8.6172	0.008707	0.378513
HMDB0003011	O-Acetylserine	1.12914	C00979	gmx00270|gmx00920|gmx00908|gmx04122	Cysteine and methionine metabolism|Sulfur metabolism|Zeatin biosynthesis|Sulfur relay system	5.32239	0.006146	2.18728
HMDB0002005	Methionine sulfoxide	2.23757	C02989	gmx00270	Cysteine and methionine metabolism	1.12733	0.000169	4.71602
HMDB0034934	Prunasin	-1.7802	C00844	gmx00460	Cyanoamino acid metabolism	1.29837	0.008774	0.291143
HMDB0000156	L-Malic acid	0.974356	C00149	gmx00020|gmx00710|gmx00620|gmx00630	Citrate cycle (TCA cycle)|Carbon fixation in photosynthetic organisms|Pyruvate metabolism|Glyoxylate and dicarboxylate metabolism	9.59827	0.011187	1.96476
HMDB0003114	Neurosporene	0.714768	C05431	gmx00906	Carotenoid biosynthesis	1.41108	0.033464	1.64122
HMDB0001112	D-Glyceraldehyde 3-phosphate	0.403057	C00118	gmx00710|gmx00750|gmx00900|gmx00010|gmx00730|gmx00030|gmx00052|gmx00562|gmx00051	Carbon fixation in photosynthetic organisms|Vitamin B6 metabolism|Terpenoid backbone biosynthesis|Glycolysis / Gluconeogenesis|Thiamine metabolism|Pentose phosphate pathway|Galactose metabolism|Inositol phosphate metabolism|Fructose and mannose metabolism	1.38892	0.001138	1.32231
HMDB0002825	Theobromine	1.18304	C07480	gmx00232	Caffeine metabolism	4.55613	0.006938	2.27055
HMDB0001847	Caffeine	-8.30581	C07481	gmx00232	Caffeine metabolism	1.65422	3.84e-05	0.00316
HMDB0000639	Galactaric acid	-0.74606	C00879	gmx00053	Ascorbate and aldarate metabolism	6.12771	0.004206	0.59623
HMDB0003357	N-Acetylornithine	1.42852	C00437	gmx00220	Arginine biosynthesis	5.55709	0.000851	2.69171
HMDB0013689	Peonidin-3-glucoside	-2.58207	C12141	gmx00942	Anthocyanin biosynthesis	1.77104	0.009245	0.167002
HMDB0000182	L-Lysine	3.65536	C00047	gmx00970|gmx00300|gmx00310|gmx02010|gmx00960|gmx00780	Aminoacyl-tRNA biosynthesis|Lysine biosynthesis|Lysine degradation|ABC transporters|Tropane, piperidine and pyridine alkaloid biosynthesis|Biotin metabolism	2.42014	0.01027	12.6
HMDB0000167	L-Threonine	1.94659	C00188	gmx00970|gmx00260|gmx00290|gmx00261|gmx00860	Aminoacyl-tRNA biosynthesis|Glycine, serine and threonine metabolism|Valine, leucine and isoleucine biosynthesis|Monobactam biosynthesis|Porphyrin and chlorophyll metabolism	2.1899	0.001033	3.85462
HMDB0000883	L-Valine	1.82426	C00183	gmx00970|gmx00460|gmx02010|gmx00290|gmx00770|gmx00280|gmx00966	Aminoacyl-tRNA biosynthesis|Cyanoamino acid metabolism|ABC transporters|Valine, leucine and isoleucine biosynthesis|Pantothenate and CoA biosynthesis|Valine, leucine and isoleucine degradation|Glucosinolate biosynthesis	5.31401	0.000667	3.54124
HMDB0000162	L-Proline	2.1474	C00148	gmx00970|gmx00330	Aminoacyl-tRNA biosynthesis|Arginine and proline metabolism	5.15812	0.005044	4.4303
HMDB0001514	Glucosamine	1.35147	C00329	gmx00520	Amino sugar and nucleotide sugar metabolism	3.77925	0.001615	2.55171
HMDB0006547	Stearidonic acid	3.14626	C16300	gmx00592	alpha-Linolenic acid metabolism	4.25835	0.013352	8.85358
HMDB0040215	cis-3-Hexenyl acetate	2.56391	C19757	gmx00592	alpha-Linolenic acid metabolism	2.4009	0.002573	5.9131
HMDB0000112	gamma-Aminobutyric acid	1.76134	C00334	gmx00250|gmx00760|gmx00650|gmx00410|gmx00330	Alanine, aspartate and glutamate metabolism|Nicotinate and nicotinamide metabolism|Butanoate metabolism|beta-Alanine metabolism|Arginine and proline metabolism	5.72725	0.001424	3.39014
HMDB0000254	Succinic acid	1.2516	C00042	gmx00250|gmx00310|gmx00020|gmx00760|gmx00620|gmx00920|gmx00650|gmx00350|gmx00190|gmx00630|gmx00360|gmx00640	Alanine, aspartate and glutamate metabolism|Lysine degradation|Citrate cycle (TCA cycle)|Nicotinate and nicotinamide metabolism|Pyruvate metabolism|Sulfur metabolism|Butanoate metabolism|Tyrosine metabolism|Oxidative phosphorylation|Glyoxylate and dicarboxylate metabolism|Phenylalanine metabolism|Propanoate metabolism	2.27059	0.001462	2.38106
HMDB0000134	Fumaric acid	2.28939	C00122	gmx00250|gmx00220|gmx00020|gmx00760|gmx00620|gmx00650|gmx00350|gmx00190|gmx00360	Alanine, aspartate and glutamate metabolism|Arginine biosynthesis|Citrate cycle (TCA cycle)|Nicotinate and nicotinamide metabolism|Pyruvate metabolism|Butanoate metabolism|Tyrosine metabolism|Oxidative phosphorylation|Phenylalanine metabolism	3.50554	0.004778	4.88849
HMDB0000191	L-Aspartic acid	4.61768	C00049	gmx00250|gmx00970|gmx00300|gmx00220|gmx00460|gmx00710|gmx00260|gmx00760|gmx02010|gmx00270|gmx00770|gmx00410|gmx00261|gmx00340	Alanine, aspartate and glutamate metabolism|Aminoacyl-tRNA biosynthesis|Lysine biosynthesis|Arginine biosynthesis|Cyanoamino acid metabolism|Carbon fixation in photosynthetic organisms|Glycine, serine and threonine metabolism|Nicotinate and nicotinamide metabolism|ABC transporters|Cysteine and methionine metabolism|Pantothenate and CoA biosynthesis|beta-Alanine metabolism|Monobactam biosynthesis|…	3.75844	0.019114	24.5504
HMDB0000168	L-Asparagine	3.20646	C00152	gmx00250|gmx00970|gmx00460	Alanine, aspartate and glutamate metabolism|Aminoacyl-tRNA biosynthesis|Cyanoamino acid metabolism	2.44505	0.004482	9.23084
HMDB0000641	L-Glutamine	4.49549	C00064	gmx00250|gmx00970|gmx00220|gmx02010|gmx00630|gmx00240|gmx00750|gmx00230|gmx00910	Alanine, aspartate and glutamate metabolism|Aminoacyl-tRNA biosynthesis|Arginine biosynthesis|ABC transporters|Glyoxylate and dicarboxylate metabolism|Pyrimidine metabolism|Vitamin B6 metabolism|Purine metabolism|Nitrogen metabolism	8.99222	0.001343	22.5568
HMDB0000725	4-Hydroxyproline	1.53963	C01157	gmx02010|gmx00330	ABC transporters|Arginine and proline metabolism	3.47321	0.011551	2.9072

## Sheet: S124-vs.-S141
Compound ID	Metabolites	log2(FC)	KEGG	ID Annotation	Annotation	VIP	P-value	FC
HMDB0003011	O-Acetylserine	1.4511	C00979	gmx00908|gmx04122|gmx00920|gmx00270	Zeatin biosynthesis|Sulfur relay system|Sulfur metabolism|Cysteine and methionine metabolism	4.83983	5.3886e-05	2.73417
HMDB0000034	Adenine	-0.714401	C00147	gmx00908|gmx00230	Zeatin biosynthesis|Purine metabolism	1.84112	0.0287428	0.609458
HMDB0000152	Gentisic acid	12.133	C00628	gmx00350	Tyrosine metabolism	2.89316	0.000131069	4491.65
HMDB0011181	Brassicasterol	-3.6173	C08813	gmx00100	Steroid biosynthesis	1.29559	0.00608611	0.081486
HMDB0000288	Uridine 5'-monophosphate	-1.51383	C00105	gmx00240	Pyrimidine metabolism	1.22318	0.0117877	0.350179
HMDB0000133	Guanosine	-0.75525	C00387	gmx00230	Purine metabolism	1.14597	0.000647645	0.592444
HMDB0003363	Pectic acid	-1.84024	C00470	gmx00040	Pentose and glucuronate interconversions	2.41329	0.000264947	0.279275
HMDB0000225	Oxoadipic acid	-0.869408	C00322	gmx00300|gmx00310|gmx00380	Lysine biosynthesis|Lysine degradation|Tryptophan metabolism	2.32943	0.000642583	0.547371
HMDB0059965	3,4-Dihydroxybenzaldehyde	7.96742	C16700	gmx00950	Isoquinoline alkaloid biosynthesis	3.55184	4.57483e-07	250.284
HMDB0033988	Genistin	9.74868	C09126	gmx00943	Isoflavonoid biosynthesis	1.06374	0.000198364	860.288
HMDB0034105	Glycinol	8.66348	C01263	gmx00943	Isoflavonoid biosynthesis	1.28858	0.000223046	405.478
HMDB0005781	Glycitein	-0.384688	C14536	gmx00943	Isoflavonoid biosynthesis	3.98677	0.0435172	0.765945
HMDB0001149	5-Aminolevulinic acid	0.811933	C00430	gmx00260|gmx00860	Glycine, serine and threonine metabolism|Porphyrin and chlorophyll metabolism	1.6909	0.00888333	1.75556
HMDB0001413	Citicoline	5.68758	C00307	gmx00564	Glycerophospholipid metabolism	1.35792	8.32497e-06	51.5386
HMDB0001412	7,8-Dihydropteroic acid	-5.69341	C00921	gmx00790	Folate biosynthesis	1.66422	0.000424878	0.0193247
HMDB0002124	Apigenin	10.1577	C01477	gmx00941|gmx00944|gmx00943	Flavonoid biosynthesis|Flavone and flavonol biosynthesis|Isoflavonoid biosynthesis	2.7912	0.00195007	1142.26
HMDB0003306	Phloretin	41.2026	C00774	gmx00941	Flavonoid biosynthesis	1.29738	7.24212e-05	2530629452511
HMDB0030610	Desmethylxanthohumol	40.8577	C16416	gmx00941	Flavonoid biosynthesis	1.15022	9.97513e-05	1.99248e+12
HMDB0041310	Luteoforol	12.3671	C05907	gmx00941	Flavonoid biosynthesis	31.8506	1.38039e-05	5282.96
HMDB0002780	Catechin	10.9087	C06562	gmx00941	Flavonoid biosynthesis	21.0257	7.65126e-07	1922.34
HMDB0029620	Tricetin	10.26	C10192	gmx00941	Flavonoid biosynthesis	1.26326	0.000805976	1226.24
HMDB0029521	Norizalpinin	10.2499	C10044	gmx00941	Flavonoid biosynthesis	1.08999	5.91389e-05	1217.69
HMDB0036634	Phlorizin	8.51743	C01604	gmx00941	Flavonoid biosynthesis	3.06049	1.92425e-05	366.439
HMDB0036619	5,7-Dihydroxyflavone	-0.67207	C10028	gmx00941	Flavonoid biosynthesis	1.96637	0.000618035	0.627605
HMDB0029631	Chalconaringenin	-0.674002	C06561	gmx00941	Flavonoid biosynthesis	4.83561	0.00969038	0.626765
HMDB0029263	3,7-Dimethylquercetin	10.7671	C01265	gmx00944	Flavone and flavonol biosynthesis	2.18297	3.64334e-08	1742.71
HMDB0035588	Luteolin 7-glucoside	8.55273	C03951	gmx00944	Flavone and flavonol biosynthesis	2.48535	0.000576766	375.516
HMDB0037340	Cosmosiin	8.50525	C04608	gmx00944	Flavone and flavonol biosynthesis	16.2815	0.00180467	363.359
HMDB0030843	Apiin	1.95581	C04858	gmx00944	Flavone and flavonol biosynthesis	2.03191	0.00363306	3.87932
HMDB0000156	L-Malic acid	0.89377	C00149	gmx00020|gmx00630|gmx00620|gmx00710	Citrate cycle (TCA cycle)|Glyoxylate and dicarboxylate metabolism|Pyruvate metabolism|Carbon fixation in photosynthetic organisms	6.85485	0.000123993	1.85803
HMDB0000193	Isocitric acid	0.352673	C00311	gmx00020|gmx00630	Citrate cycle (TCA cycle)|Glyoxylate and dicarboxylate metabolism	4.11557	0.00194213	1.27692
HMDB0000208	Oxoglutaric acid	0.271535	C00026	gmx00020|gmx00220|gmx00250|gmx00630|gmx00660|gmx00650|gmx00053|gmx00430|gmx00300|gmx00340|gmx00310|gmx00040	Citrate cycle (TCA cycle)|Arginine biosynthesis|Alanine, aspartate and glutamate metabolism|Glyoxylate and dicarboxylate metabolism|C5-Branched dibasic acid metabolism|Butanoate metabolism|Ascorbate and aldarate metabolism|Taurine and hypotaurine metabolism|Lysine biosynthesis|Histidine metabolism|Lysine degradation|Pentose and glucuronate interconversions	7.16179	0.00384121	1.20709
HMDB0000134	Fumaric acid	0.669153	C00122	gmx00020|gmx00220|gmx00250|gmx00650|gmx00620|gmx00190|gmx00350|gmx00760|gmx00360	Citrate cycle (TCA cycle)|Arginine biosynthesis|Alanine, aspartate and glutamate metabolism|Butanoate metabolism|Pyruvate metabolism|Oxidative phosphorylation|Tyrosine metabolism|Nicotinate and nicotinamide metabolism|Phenylalanine metabolism	1.01049	0.00209975	1.59014
HMDB0001847	Caffeine	-7.54724	C07481	gmx00232	Caffeine metabolism	1.20144	3.87065e-05	0.0053463
HMDB0000958	trans-Aconitic acid	1.38964	C02341	gmx00660	C5-Branched dibasic acid metabolism	3.24449	0.000230456	2.62014
HMDB0001264	Dehydroascorbic acid	1.56917	C05422	gmx00053|gmx00480	Ascorbate and aldarate metabolism|Glutathione metabolism	3.61343	0.000150937	2.96734
HMDB0000639	Galactaric acid	-0.547329	C00879	gmx00053	Ascorbate and aldarate metabolism	3.85864	0.0108825	0.684286
HMDB0000148	L-Glutamic acid	1.07868	C00025	gmx00220|gmx00250|gmx00630|gmx00660|gmx00650|gmx00430|gmx00480|gmx00340|gmx00910|gmx00330|gmx00970|gmx00860|gmx02010	Arginine biosynthesis|Alanine, aspartate and glutamate metabolism|Glyoxylate and dicarboxylate metabolism|C5-Branched dibasic acid metabolism|Butanoate metabolism|Taurine and hypotaurine metabolism|Glutathione metabolism|Histidine metabolism|Nitrogen metabolism|Arginine and proline metabolism|Aminoacyl-tRNA biosynthesis|Porphyrin and chlorophyll metabolism|ABC transporters	1.82668	0.0043235	2.1121
HMDB0003464	4-Guanidinobutanoic acid	1.36218	C01035	gmx00330	Arginine and proline metabolism	1.52157	0.00318514	2.57073
HMDB0030684	Cyanidin 3-glucoside	9.77223	C08604	gmx00942	Anthocyanin biosynthesis	1.22622	0.00062843	874.45
HMDB0013689	Peonidin-3-glucoside	-1.83915	C12141	gmx00942	Anthocyanin biosynthesis	1.18051	0.0151821	0.279487
HMDB0001514	Glucosamine	0.399526	C00329	gmx00520	Amino sugar and nucleotide sugar metabolism	1.23244	0.00624644	1.31907
