# Supplementary material for: Metabolomic and Transcriptomic Analyses of Flavonoid Biosynthesis in Different Colors of Soybean Seed Coats
Source: Int J Mol Sci. 2024 Dec 31;26(1):294. doi: 10.3390/ijms26010294 (PMC11720147; doi:10.3390/ijms26010294)
Supplement: Supplementary file 1 [file ijms-26-00294-s001.zip › Table S6 All DEGs.xlsx]

## Sheet: S26-vs.-S141
id	Term	Classification_level1	Classification_level2	ListHits	ListTotal	PopHits	PopTotal	p-value	q-value	Enrichment_score	geneID	hyperlink_only_excel
path:gmx02010	ABC transporters	Environmental Information Processing	Membrane transport	14	3161	76	10215	0.995424	1	0.59529	SoyZH13_03G150900;SoyZH13_03G165700;SoyZH13_04G113300;SoyZH13_08G000700;SoyZH13_08G255900;SoyZH13_09G132900;SoyZH13_10G209600;SoyZH13_13G099400;SoyZH13_13G099500;SoyZH13_13G122700;SoyZH13_16G154100;SoyZH13_16G154300;SoyZH13_18G135400;SoyZH13_19G019600	path:gmx02010
path:gmx04933	AGE-RAGE signaling pathway in diabetic complications	Human Diseases	Endocrine and metabolic disease	11	3161	42	10215	0.796225	1	0.846364	SoyZH13_01G147500;SoyZH13_02G236400;SoyZH13_04G022200;SoyZH13_04G157900;SoyZH13_06G021700;SoyZH13_06G175600;SoyZH13_07G188700;SoyZH13_11G104700;SoyZH13_14G054000;SoyZH13_18G026300;SoyZH13_18G026400	path:gmx04933
path:gmx00250	Alanine, aspartate and glutamate metabolism	Metabolism	Amino acid metabolism	50	3161	121	10215	0.00968145	0.0854041	1.33536	SoyZH13_01G027000;SoyZH13_01G114000;SoyZH13_01G115100;SoyZH13_02G036600;SoyZH13_02G208600;SoyZH13_02G221300;SoyZH13_02G223500;SoyZH13_02G271200;SoyZH13_04G039900;SoyZH13_04G088800;SoyZH13_04G213100;SoyZH13_05G007500;SoyZH13_05G017600;SoyZH13_05G027900;SoyZH13_05G064500;SoyZH13_05G120400;SoyZH13_05G176000;SoyZH13_06G040200;SoyZH13_06G077400;SoyZH13_06G091600;SoyZH13_06G122600;SoyZH13_06G252600;Soy…	path:gmx00250
path:gmx00592	alpha-Linolenic acid metabolism	Metabolism	Lipid metabolism	39	3161	108	10215	0.144171	0.441782	1.16696	SoyZH13_01G002700;SoyZH13_01G190300;SoyZH13_01G217200;SoyZH13_02G173900;SoyZH13_03G066800;SoyZH13_03G083300;SoyZH13_03G242900;SoyZH13_05G060600;SoyZH13_07G080000;SoyZH13_07G141000;SoyZH13_07G166600;SoyZH13_08G027500;SoyZH13_08G097100;SoyZH13_11G006900;SoyZH13_11G034700;SoyZH13_11G119400;SoyZH13_11G200700;SoyZH13_12G171800;SoyZH13_13G019300;SoyZH13_13G034800;SoyZH13_13G056600;SoyZH13_13G091200;Soy…	path:gmx00592
path:gmx00520	Amino sugar and nucleotide sugar metabolism	Metabolism	Carbohydrate metabolism	98	3161	289	10215	0.14889	0.441782	1.09583	SoyZH13_01G007600;SoyZH13_01G007700;SoyZH13_01G054500;SoyZH13_01G059100;SoyZH13_01G151100;SoyZH13_01G208000;SoyZH13_02G017400;SoyZH13_02G088800;SoyZH13_02G108100;SoyZH13_02G112000;SoyZH13_02G132300;SoyZH13_03G006700;SoyZH13_03G018600;SoyZH13_03G038800;SoyZH13_03G106300;SoyZH13_03G194200;SoyZH13_03G225800;SoyZH13_04G010900;SoyZH13_04G086800;SoyZH13_04G140100;SoyZH13_04G156400;SoyZH13_04G220600;Soy…	path:gmx00520
path:gmx00970	Aminoacyl-tRNA biosynthesis	Genetic Information Processing	Translation	32	3161	108	10215	0.651942	0.909853	0.957503	SoyZH13_01G032200;SoyZH13_01G190900;SoyZH13_02G031500;SoyZH13_02G214600;SoyZH13_03G087600;SoyZH13_03G096900;SoyZH13_04G001700;SoyZH13_04G061800;SoyZH13_04G071800;SoyZH13_05G001100;SoyZH13_05G058100;SoyZH13_05G161400;SoyZH13_05G225200;SoyZH13_06G061900;SoyZH13_07G116300;SoyZH13_08G040600;SoyZH13_10G129100;SoyZH13_10G140800;SoyZH13_10G197600;SoyZH13_11G033600;SoyZH13_11G099300;SoyZH13_12G017800;Soy…	path:gmx00970
path:gmx00590	Arachidonic acid metabolism	Metabolism	Lipid metabolism	21	3161	35	10215	0.000351273	0.0063731	1.93894	SoyZH13_01G002700;SoyZH13_01G005700;SoyZH13_01G201400;SoyZH13_02G139400;SoyZH13_02G173900;SoyZH13_03G135600;SoyZH13_04G022100;SoyZH13_05G186400;SoyZH13_05G193300;SoyZH13_06G021600;SoyZH13_07G096300;SoyZH13_07G118300;SoyZH13_08G013300;SoyZH13_08G013400;SoyZH13_08G027500;SoyZH13_08G044900;SoyZH13_09G159100;SoyZH13_14G096100;SoyZH13_17G212500;SoyZH13_19G117800;SoyZH13_19G139300	path:gmx00590
path:gmx00330	Arginine and proline metabolism	Metabolism	Amino acid metabolism	56	3161	136	10215	0.00703418	0.0687185	1.33065	SoyZH13_01G088800;SoyZH13_01G115100;SoyZH13_01G146000;SoyZH13_02G018000;SoyZH13_02G042200;SoyZH13_02G048500;SoyZH13_02G118300;SoyZH13_02G230300;SoyZH13_03G060100;SoyZH13_03G114700;SoyZH13_04G223600;SoyZH13_05G027900;SoyZH13_05G138900;SoyZH13_05G139000;SoyZH13_06G006800;SoyZH13_06G077400;SoyZH13_06G121900;SoyZH13_06G252600;SoyZH13_07G128500;SoyZH13_07G148300;SoyZH13_07G237200;SoyZH13_08G100000;Soy…	path:gmx00330
path:gmx00220	Arginine biosynthesis	Metabolism	Amino acid metabolism	32	3161	77	10215	0.0310141	0.171252	1.34299	SoyZH13_01G027000;SoyZH13_01G115100;SoyZH13_01G178000;SoyZH13_01G182100;SoyZH13_02G036600;SoyZH13_02G223500;SoyZH13_04G029000;SoyZH13_04G069500;SoyZH13_04G088800;SoyZH13_05G064500;SoyZH13_06G028800;SoyZH13_06G077400;SoyZH13_06G091600;SoyZH13_06G252600;SoyZH13_07G011500;SoyZH13_07G111200;SoyZH13_08G187200;SoyZH13_09G155700;SoyZH13_09G202500;SoyZH13_11G042700;SoyZH13_11G214000;SoyZH13_11G246100;Soy…	path:gmx00220
path:gmx00053	Ascorbate and aldarate metabolism	Metabolism	Carbohydrate metabolism	50	3161	104	10215	0.000177108	0.00562318	1.55364	SoyZH13_01G005600;SoyZH13_01G054500;SoyZH13_02G048500;SoyZH13_02G108100;SoyZH13_02G154300;SoyZH13_03G225800;SoyZH13_04G009300;SoyZH13_04G220600;SoyZH13_04G223600;SoyZH13_05G021600;SoyZH13_05G197400;SoyZH13_06G008800;SoyZH13_06G063700;SoyZH13_06G109600;SoyZH13_06G224400;SoyZH13_07G013000;SoyZH13_07G250500;SoyZH13_08G060800;SoyZH13_08G271500;SoyZH13_10G064300;SoyZH13_10G097100;SoyZH13_10G268800;Soy…	path:gmx00053
path:gmx04136	Autophagy - other	Cellular Processes	Transport and catabolism	25	3161	71	10215	0.254444	0.559253	1.13788	SoyZH13_02G008800;SoyZH13_02G156400;SoyZH13_02G189200;SoyZH13_02G201500;SoyZH13_03G186900;SoyZH13_05G042400;SoyZH13_05G057000;SoyZH13_05G176600;SoyZH13_06G091200;SoyZH13_06G277400;SoyZH13_07G036800;SoyZH13_07G245400;SoyZH13_08G140200;SoyZH13_09G221700;SoyZH13_09G253300;SoyZH13_11G031400;SoyZH13_13G103200;SoyZH13_14G171200;SoyZH13_15G104000;SoyZH13_16G006100;SoyZH13_17G012800;SoyZH13_17G121700;Soy…	path:gmx04136
path:gmx03022	Basal transcription factors	Genetic Information Processing	Transcription	17	3161	101	10215	0.999619	1	0.543928	SoyZH13_04G058500;SoyZH13_04G128500;SoyZH13_05G012900;SoyZH13_06G198100;SoyZH13_06G280800;SoyZH13_07G113200;SoyZH13_08G016000;SoyZH13_08G044700;SoyZH13_08G048300;SoyZH13_11G131800;SoyZH13_13G123900;SoyZH13_14G135000;SoyZH13_17G035700;SoyZH13_17G191700;SoyZH13_19G020500;SoyZH13_19G114200;SoyZH13_19G122100	path:gmx03022
path:gmx03410	Base excision repair	Genetic Information Processing	Replication and repair	23	3161	76	10215	0.594265	0.895606	0.977976	SoyZH13_01G102400;SoyZH13_02G016600;SoyZH13_02G061900;SoyZH13_02G084300;SoyZH13_04G031800;SoyZH13_05G032700;SoyZH13_07G022000;SoyZH13_07G057000;SoyZH13_08G075600;SoyZH13_08G208100;SoyZH13_08G220700;SoyZH13_08G295800;SoyZH13_08G316000;SoyZH13_09G152200;SoyZH13_10G098400;SoyZH13_11G124700;SoyZH13_11G157800;SoyZH13_12G081000;SoyZH13_13G316200;SoyZH13_13G338300;SoyZH13_15G204500;SoyZH13_15G244100;Soy…	path:gmx03410
path:gmx00410	beta-Alanine metabolism	Metabolism	Metabolism of other amino acids	47	3161	117	10215	0.0208404	0.132337	1.29815	SoyZH13_02G018000;SoyZH13_02G037000;SoyZH13_02G048500;SoyZH13_02G221300;SoyZH13_03G104000;SoyZH13_04G223600;SoyZH13_05G218100;SoyZH13_06G121900;SoyZH13_07G099500;SoyZH13_07G168300;SoyZH13_07G169600;SoyZH13_07G223400;SoyZH13_07G223500;SoyZH13_08G063200;SoyZH13_08G086700;SoyZH13_08G169400;SoyZH13_08G271500;SoyZH13_08G290600;SoyZH13_09G006800;SoyZH13_09G151900;SoyZH13_09G155400;SoyZH13_09G205400;Soy…	path:gmx00410
path:gmx00965	Betalain biosynthesis	Metabolism	Biosynthesis of other secondary metabolites	2	3161	8	10215	0.76302	1	0.807893	SoyZH13_03G151000;SoyZH13_16G184300	path:gmx00965
path:gmx00999	Biosynthesis of secondary metabolites - unclassified	Metabolism	Biosynthesis of other secondary metabolites	19	3161	39	10215	0.0150002	0.11206	1.57436	SoyZH13_01G004600;SoyZH13_01G010300;SoyZH13_01G170900;SoyZH13_02G096800;SoyZH13_02G216500;SoyZH13_05G136600;SoyZH13_05G209400;SoyZH13_07G200100;SoyZH13_08G097900;SoyZH13_11G166000;SoyZH13_12G158300;SoyZH13_13G077600;SoyZH13_13G343700;SoyZH13_14G170700;SoyZH13_15G002000;SoyZH13_17G061900;SoyZH13_17G062100;SoyZH13_17G163700;SoyZH13_20G101500	path:gmx00999
path:gmx01040	Biosynthesis of unsaturated fatty acids	Metabolism	Lipid metabolism	12	3161	41	10215	0.649109	0.909853	0.945826	SoyZH13_01G190300;SoyZH13_05G060600;SoyZH13_07G141000;SoyZH13_07G166600;SoyZH13_09G101900;SoyZH13_11G034700;SoyZH13_11G138300;SoyZH13_11G243200;SoyZH13_14G144500;SoyZH13_18G129500;SoyZH13_18G176500;SoyZH13_20G098800	path:gmx01040
path:gmx00780	Biotin metabolism	Metabolism	Metabolism of cofactors and vitamins	9	3161	34	10215	0.770276	1	0.855416	SoyZH13_04G117400;SoyZH13_05G118700;SoyZH13_05G204600;SoyZH13_06G286800;SoyZH13_08G023800;SoyZH13_08G080100;SoyZH13_11G245400;SoyZH13_15G224700;SoyZH13_16G038400	path:gmx00780
path:gmx00905	Brassinosteroid biosynthesis	Metabolism	Metabolism of terpenoids and polyketides	9	3161	25	10215	0.361449	0.671072	1.16337	SoyZH13_02G048600;SoyZH13_02G236000;SoyZH13_06G201400;SoyZH13_07G009500;SoyZH13_07G038500;SoyZH13_08G185100;SoyZH13_08G237300;SoyZH13_11G226500;SoyZH13_19G031000	path:gmx00905
path:gmx00650	Butanoate metabolism	Metabolism	Carbohydrate metabolism	26	3161	46	10215	0.000276596	0.0063731	1.82654	SoyZH13_01G066000;SoyZH13_02G221300;SoyZH13_04G173800;SoyZH13_05G156900;SoyZH13_06G162200;SoyZH13_06G221000;SoyZH13_06G234300;SoyZH13_07G223400;SoyZH13_07G223500;SoyZH13_07G252500;SoyZH13_08G086700;SoyZH13_09G133800;SoyZH13_09G151900;SoyZH13_11G026200;SoyZH13_11G093600;SoyZH13_11G211500;SoyZH13_14G004900;SoyZH13_14G193700;SoyZH13_15G069900;SoyZH13_15G242600;SoyZH13_16G025900;SoyZH13_16G176900;Soy…	path:gmx00650
path:gmx00660	C5-Branched dibasic acid metabolism	Metabolism	Carbohydrate metabolism	10	3161	15	10215	0.00467025	0.0528257	2.15438	SoyZH13_01G066000;SoyZH13_04G173800;SoyZH13_05G156900;SoyZH13_06G162200;SoyZH13_07G030900;SoyZH13_08G200700;SoyZH13_13G339300;SoyZH13_15G069900;SoyZH13_17G243700;SoyZH13_20G184900	path:gmx00660
path:gmx00710	Carbon fixation in photosynthetic organisms	Metabolism	Energy metabolism	53	3161	155	10215	0.212415	0.499189	1.10499	SoyZH13_01G008800;SoyZH13_01G010500;SoyZH13_01G027000;SoyZH13_01G115100;SoyZH13_02G005500;SoyZH13_02G036600;SoyZH13_03G084400;SoyZH13_03G091200;SoyZH13_03G172600;SoyZH13_04G007800;SoyZH13_04G015000;SoyZH13_04G084400;SoyZH13_05G024500;SoyZH13_06G077400;SoyZH13_06G165100;SoyZH13_06G213100;SoyZH13_06G214600;SoyZH13_06G252600;SoyZH13_06G254300;SoyZH13_07G133400;SoyZH13_07G168500;SoyZH13_08G033100;Soy…	path:gmx00710
path:gmx00906	Carotenoid biosynthesis	Metabolism	Metabolism of terpenoids and polyketides	29	3161	75	10215	0.0939635	0.372918	1.24954	SoyZH13_01G169600;SoyZH13_02G261400;SoyZH13_03G114500;SoyZH13_03G141300;SoyZH13_04G079000;SoyZH13_06G080600;SoyZH13_08G091200;SoyZH13_08G289100;SoyZH13_09G000700;SoyZH13_09G062700;SoyZH13_09G198800;SoyZH13_09G229100;SoyZH13_09G257500;SoyZH13_10G059500;SoyZH13_10G213300;SoyZH13_11G055100;SoyZH13_11G174300;SoyZH13_11G174600;SoyZH13_11G249500;SoyZH13_12G166400;SoyZH13_12G166500;SoyZH13_12G215800;Soy…	path:gmx00906
path:gmx04712	Circadian rhythm - plant	Organismal Systems	Environmental adaptation	41	3161	125	10215	0.357737	0.671072	1.05996	SoyZH13_01G175500;SoyZH13_01G206300;SoyZH13_02G005700;SoyZH13_02G065500;SoyZH13_02G120600;SoyZH13_02G246100;SoyZH13_03G240700;SoyZH13_04G095000;SoyZH13_04G145700;SoyZH13_04G204900;SoyZH13_05G096100;SoyZH13_07G046900;SoyZH13_07G055900;SoyZH13_08G020300;SoyZH13_08G103500;SoyZH13_08G188600;SoyZH13_10G093300;SoyZH13_10G129900;SoyZH13_10G204600;SoyZH13_10G263500;SoyZH13_11G010700;SoyZH13_11G018000;Soy…	path:gmx04712
path:gmx00020	Citrate cycle (TCA cycle)	Metabolism	Carbohydrate metabolism	37	3161	108	10215	0.257242	0.559253	1.10711	SoyZH13_01G029000;SoyZH13_01G159200;SoyZH13_02G005500;SoyZH13_02G015100;SoyZH13_02G026000;SoyZH13_02G034900;SoyZH13_02G040300;SoyZH13_02G087900;SoyZH13_02G221100;SoyZH13_02G272000;SoyZH13_03G208400;SoyZH13_03G239900;SoyZH13_04G084400;SoyZH13_05G130100;SoyZH13_06G214600;SoyZH13_06G276900;SoyZH13_07G225700;SoyZH13_08G060600;SoyZH13_08G153100;SoyZH13_08G293700;SoyZH13_09G034000;SoyZH13_10G006900;Soy…	path:gmx00020
path:gmx00073	Cutin, suberine and wax biosynthesis	Metabolism	Lipid metabolism	14	3161	58	10215	0.899791	1	0.780035	SoyZH13_03G228700;SoyZH13_08G015200;SoyZH13_09G111000;SoyZH13_09G111200;SoyZH13_09G111600;SoyZH13_10G174800;SoyZH13_11G158700;SoyZH13_11G158800;SoyZH13_11G158900;SoyZH13_12G080000;SoyZH13_16G049300;SoyZH13_19G083600;SoyZH13_19G232600;SoyZH13_20G186200	path:gmx00073
path:gmx00460	Cyanoamino acid metabolism	Metabolism	Metabolism of other amino acids	34	3161	96	10215	0.198937	0.49726	1.14452	SoyZH13_01G005700;SoyZH13_04G039900;SoyZH13_05G017600;SoyZH13_06G040200;SoyZH13_06G242400;SoyZH13_07G094900;SoyZH13_07G118300;SoyZH13_07G242800;SoyZH13_08G102700;SoyZH13_08G259500;SoyZH13_09G003500;SoyZH13_09G160100;SoyZH13_11G125400;SoyZH13_11G125700;SoyZH13_11G126000;SoyZH13_11G146100;SoyZH13_11G198000;SoyZH13_12G050000;SoyZH13_12G050300;SoyZH13_12G050400;SoyZH13_12G084300;SoyZH13_12G200400;Soy…	path:gmx00460
path:gmx00270	Cysteine and methionine metabolism	Metabolism	Amino acid metabolism	74	3161	240	10215	0.539789	0.878887	0.996401	SoyZH13_01G114000;SoyZH13_01G115100;SoyZH13_01G143300;SoyZH13_01G201900;SoyZH13_01G219400;SoyZH13_01G225400;SoyZH13_02G005500;SoyZH13_02G082300;SoyZH13_02G118300;SoyZH13_02G246400;SoyZH13_03G006500;SoyZH13_03G115200;SoyZH13_04G006500;SoyZH13_05G056800;SoyZH13_05G140900;SoyZH13_05G197600;SoyZH13_06G005700;SoyZH13_06G005800;SoyZH13_06G046500;SoyZH13_06G077400;SoyZH13_06G121900;SoyZH13_06G170200;Soy…	path:gmx00270
path:gmx00904	Diterpenoid biosynthesis	Metabolism	Metabolism of terpenoids and polyketides	12	3161	59	10215	0.975592	1	0.657269	SoyZH13_03G078800;SoyZH13_07G076300;SoyZH13_11G003000;SoyZH13_13G196700;SoyZH13_13G236100;SoyZH13_13G236200;SoyZH13_13G343000;SoyZH13_15G090300;SoyZH13_15G229600;SoyZH13_15G242400;SoyZH13_17G193900;SoyZH13_19G141800	path:gmx00904
path:gmx03030	DNA replication	Genetic Information Processing	Replication and repair	23	3161	156	10215	0.999999	1	0.47645	SoyZH13_02G084300;SoyZH13_05G019500;SoyZH13_05G064800;SoyZH13_05G095000;SoyZH13_05G138400;SoyZH13_06G109300;SoyZH13_06G279700;SoyZH13_06G281500;SoyZH13_07G186300;SoyZH13_08G075600;SoyZH13_08G295800;SoyZH13_08G316000;SoyZH13_09G152200;SoyZH13_09G193600;SoyZH13_13G002300;SoyZH13_15G074600;SoyZH13_15G148800;SoyZH13_15G173600;SoyZH13_17G033500;SoyZH13_17G060300;SoyZH13_17G204600;SoyZH13_18G008500;Soy…	path:gmx03030
path:gmx04144	Endocytosis	Cellular Processes	Transport and catabolism	114	3161	383	10215	0.712532	0.971855	0.961878	SoyZH13_01G004500;SoyZH13_01G127600;SoyZH13_01G145400;SoyZH13_01G148300;SoyZH13_01G173100;SoyZH13_01G197500;SoyZH13_02G009600;SoyZH13_02G041400;SoyZH13_02G086500;SoyZH13_02G086800;SoyZH13_02G187100;SoyZH13_02G246900;SoyZH13_02G271800;SoyZH13_02G288000;SoyZH13_03G017900;SoyZH13_03G101600;SoyZH13_03G147600;SoyZH13_03G154200;SoyZH13_03G168100;SoyZH13_03G169200;SoyZH13_03G214900;SoyZH13_04G019500;Soy…	path:gmx04144
path:gmx00565	Ether lipid metabolism	Metabolism	Lipid metabolism	19	3161	59	10215	0.465646	0.789051	1.04068	SoyZH13_01G002700;SoyZH13_01G145400;SoyZH13_01G197500;SoyZH13_02G086800;SoyZH13_02G173900;SoyZH13_03G017900;SoyZH13_03G018100;SoyZH13_03G084500;SoyZH13_04G019500;SoyZH13_06G057700;SoyZH13_06G161600;SoyZH13_07G029900;SoyZH13_08G027500;SoyZH13_11G196500;SoyZH13_13G336600;SoyZH13_18G256800;SoyZH13_19G117800;SoyZH13_20G037800;SoyZH13_20G221600	path:gmx00565
path:gmx00061	Fatty acid biosynthesis	Metabolism	Lipid metabolism	27	3161	100	10215	0.832846	1	0.872525	SoyZH13_02G010300;SoyZH13_05G011700;SoyZH13_05G118700;SoyZH13_05G202500;SoyZH13_05G204600;SoyZH13_05G207000;SoyZH13_06G100900;SoyZH13_06G160900;SoyZH13_06G198700;SoyZH13_07G151000;SoyZH13_08G023800;SoyZH13_08G080100;SoyZH13_09G223900;SoyZH13_10G011000;SoyZH13_11G119200;SoyZH13_11G185300;SoyZH13_11G245400;SoyZH13_12G044300;SoyZH13_13G302900;SoyZH13_14G144500;SoyZH13_15G003300;SoyZH13_16G038400;Soy…	path:gmx00061
path:gmx00071	Fatty acid degradation	Metabolism	Lipid metabolism	40	3161	113	10215	0.176342	0.493461	1.14392	SoyZH13_01G102700;SoyZH13_01G102800;SoyZH13_01G190300;SoyZH13_02G010300;SoyZH13_02G048500;SoyZH13_03G053900;SoyZH13_04G223600;SoyZH13_05G060600;SoyZH13_05G202500;SoyZH13_07G080000;SoyZH13_07G141000;SoyZH13_07G151000;SoyZH13_07G166600;SoyZH13_07G223400;SoyZH13_07G223500;SoyZH13_07G252500;SoyZH13_08G271500;SoyZH13_09G145200;SoyZH13_10G011000;SoyZH13_10G039500;SoyZH13_11G034700;SoyZH13_11G119200;Soy…	path:gmx00071
path:gmx00062	Fatty acid elongation	Metabolism	Lipid metabolism	14	3161	59	10215	0.913294	1	0.766814	SoyZH13_01G190000;SoyZH13_03G239300;SoyZH13_05G010600;SoyZH13_06G011300;SoyZH13_10G164100;SoyZH13_10G223100;SoyZH13_11G035400;SoyZH13_11G138300;SoyZH13_11G243200;SoyZH13_13G302900;SoyZH13_15G044900;SoyZH13_18G129500;SoyZH13_18G224200;SoyZH13_20G139000	path:gmx00062
path:gmx00944	Flavone and flavonol biosynthesis	Metabolism	Biosynthesis of other secondary metabolites	3	3161	26	10215	0.994905	1	0.372874	SoyZH13_06G259500;SoyZH13_12G118300;SoyZH13_13G042900	path:gmx00944
path:gmx00941	Flavonoid biosynthesis	Metabolism	Biosynthesis of other secondary metabolites	35	3161	116	10215	0.606473	0.895606	0.975043	SoyZH13_01G004600;SoyZH13_01G170900;SoyZH13_01G196800;SoyZH13_02G046100;SoyZH13_02G096800;SoyZH13_02G120600;SoyZH13_02G147700;SoyZH13_02G216500;SoyZH13_02G283600;SoyZH13_03G108400;SoyZH13_04G104400;SoyZH13_05G078700;SoyZH13_05G136600;SoyZH13_05G209400;SoyZH13_07G000600;SoyZH13_07G020500;SoyZH13_07G200100;SoyZH13_08G058800;SoyZH13_08G097900;SoyZH13_08G103500;SoyZH13_08G209500;SoyZH13_10G269700;Soy…	path:gmx00941
path:gmx00790	Folate biosynthesis	Metabolism	Metabolism of cofactors and vitamins	17	3161	55	10215	0.553122	0.88526	0.99885	SoyZH13_02G230600;SoyZH13_02G247600;SoyZH13_05G186400;SoyZH13_08G067200;SoyZH13_08G117600;SoyZH13_10G098200;SoyZH13_12G033800;SoyZH13_12G037700;SoyZH13_12G203600;SoyZH13_13G243800;SoyZH13_13G250100;SoyZH13_15G054100;SoyZH13_15G076200;SoyZH13_18G140200;SoyZH13_20G040400;SoyZH13_20G091500;SoyZH13_20G165300	path:gmx00790
path:gmx00051	Fructose and mannose metabolism	Metabolism	Carbohydrate metabolism	50	3161	141	10215	0.141179	0.441782	1.14595	SoyZH13_01G005900;SoyZH13_01G007600;SoyZH13_01G007700;SoyZH13_01G151100;SoyZH13_01G155100;SoyZH13_02G156500;SoyZH13_02G209200;SoyZH13_03G002000;SoyZH13_03G172600;SoyZH13_03G205600;SoyZH13_04G007800;SoyZH13_04G156400;SoyZH13_06G177300;SoyZH13_07G013500;SoyZH13_07G133400;SoyZH13_07G149900;SoyZH13_07G168500;SoyZH13_07G253500;SoyZH13_08G032100;SoyZH13_08G191600;SoyZH13_09G007700;SoyZH13_09G133400;Soy…	path:gmx00051
path:gmx00052	Galactose metabolism	Metabolism	Carbohydrate metabolism	48	3161	121	10215	0.0250438	0.151455	1.28195	SoyZH13_01G005900;SoyZH13_01G007600;SoyZH13_01G007700;SoyZH13_01G208000;SoyZH13_02G280000;SoyZH13_03G038800;SoyZH13_03G123000;SoyZH13_03G201700;SoyZH13_03G209300;SoyZH13_04G220600;SoyZH13_05G039000;SoyZH13_05G203100;SoyZH13_05G222400;SoyZH13_06G224400;SoyZH13_07G013500;SoyZH13_07G253500;SoyZH13_08G011500;SoyZH13_08G032100;SoyZH13_08G042300;SoyZH13_08G191600;SoyZH13_09G027500;SoyZH13_09G144100;Soy…	path:gmx00052
path:gmx00966	Glucosinolate biosynthesis	Metabolism	Biosynthesis of other secondary metabolites	5	3161	12	10215	0.301595	0.58927	1.34649	SoyZH13_01G034700;SoyZH13_02G028700;SoyZH13_13G038700;SoyZH13_17G243700;SoyZH13_20G184900	path:gmx00966
path:gmx00480	Glutathione metabolism	Metabolism	Metabolism of other amino acids	82	3161	188	10215	0.000149022	0.00562318	1.40952	SoyZH13_01G005700;SoyZH13_01G039000;SoyZH13_01G093400;SoyZH13_01G093500;SoyZH13_01G201400;SoyZH13_01G201900;SoyZH13_02G023700;SoyZH13_02G070100;SoyZH13_02G139400;SoyZH13_02G220500;SoyZH13_02G221100;SoyZH13_02G261900;SoyZH13_03G065700;SoyZH13_03G135600;SoyZH13_03G158700;SoyZH13_04G193800;SoyZH13_05G150700;SoyZH13_05G150800;SoyZH13_05G174600;SoyZH13_05G193200;SoyZH13_05G193300;SoyZH13_05G195400;Soy…	path:gmx00480
path:gmx00561	Glycerolipid metabolism	Metabolism	Lipid metabolism	79	3161	177	10215	7.74198e-05	0.00491616	1.44234	SoyZH13_01G073400;SoyZH13_01G090700;SoyZH13_01G099500;SoyZH13_02G010500;SoyZH13_02G048500;SoyZH13_02G083500;SoyZH13_02G166500;SoyZH13_02G173900;SoyZH13_02G228400;SoyZH13_03G008100;SoyZH13_03G062000;SoyZH13_03G062100;SoyZH13_03G073200;SoyZH13_03G073500;SoyZH13_03G157400;SoyZH13_03G194300;SoyZH13_04G223600;SoyZH13_05G021400;SoyZH13_05G120000;SoyZH13_05G233100;SoyZH13_06G205300;SoyZH13_06G234400;Soy…	path:gmx00561
path:gmx00564	Glycerophospholipid metabolism	Metabolism	Lipid metabolism	80	3161	217	10215	0.0348092	0.184199	1.19136	SoyZH13_01G002700;SoyZH13_01G145400;SoyZH13_01G197500;SoyZH13_02G010500;SoyZH13_02G083500;SoyZH13_02G086800;SoyZH13_02G166500;SoyZH13_02G173900;SoyZH13_02G199900;SoyZH13_02G228400;SoyZH13_03G008100;SoyZH13_03G017900;SoyZH13_03G018100;SoyZH13_03G073500;SoyZH13_03G084500;SoyZH13_03G118900;SoyZH13_03G157400;SoyZH13_04G019500;SoyZH13_04G118000;SoyZH13_05G019400;SoyZH13_05G021400;SoyZH13_05G120000;Soy…	path:gmx00564
path:gmx00260	Glycine, serine and threonine metabolism	Metabolism	Amino acid metabolism	47	3161	132	10215	0.142316	0.441782	1.15064	SoyZH13_01G027000;SoyZH13_01G114000;SoyZH13_01G143300;SoyZH13_02G036600;SoyZH13_02G037000;SoyZH13_03G019000;SoyZH13_03G229600;SoyZH13_04G048900;SoyZH13_04G071700;SoyZH13_04G097700;SoyZH13_04G142600;SoyZH13_05G081200;SoyZH13_05G140900;SoyZH13_05G168700;SoyZH13_06G048300;SoyZH13_07G018600;SoyZH13_07G206900;SoyZH13_07G225700;SoyZH13_07G246200;SoyZH13_08G045400;SoyZH13_08G102700;SoyZH13_08G138000;Soy…	path:gmx00260
path:gmx00010	Glycolysis / Gluconeogenesis	Metabolism	Carbohydrate metabolism	107	3161	300	10215	0.0428302	0.209209	1.15259	SoyZH13_01G005900;SoyZH13_01G007600;SoyZH13_01G007700;SoyZH13_01G090700;SoyZH13_01G102700;SoyZH13_01G102800;SoyZH13_01G156800;SoyZH13_01G183800;SoyZH13_02G026000;SoyZH13_02G048500;SoyZH13_02G153600;SoyZH13_02G156500;SoyZH13_02G272000;SoyZH13_03G038800;SoyZH13_03G049800;SoyZH13_03G053900;SoyZH13_03G062000;SoyZH13_03G062100;SoyZH13_03G084400;SoyZH13_03G170700;SoyZH13_03G171500;SoyZH13_03G172600;Soy…	path:gmx00010
path:gmx00531	Glycosaminoglycan degradation	Metabolism	Glycan biosynthesis and metabolism	13	3161	42	10215	0.557644	0.88526	1.00025	SoyZH13_02G088800;SoyZH13_06G176800;SoyZH13_06G177000;SoyZH13_06G195600;SoyZH13_08G152300;SoyZH13_08G341800;SoyZH13_10G015200;SoyZH13_10G268600;SoyZH13_13G145500;SoyZH13_17G104500;SoyZH13_18G254400;SoyZH13_18G265900;SoyZH13_19G218600	path:gmx00531
path:gmx00604	Glycosphingolipid biosynthesis - ganglio series	Metabolism	Glycan biosynthesis and metabolism	4	3161	8	10215	0.211516	0.499189	1.61579	SoyZH13_02G088800;SoyZH13_08G152300;SoyZH13_10G268600;SoyZH13_18G254400	path:gmx00604
path:gmx00603	Glycosphingolipid biosynthesis - globo and isoglobo series	Metabolism	Glycan biosynthesis and metabolism	11	3161	23	10215	0.0667626	0.302816	1.54553	SoyZH13_02G088800;SoyZH13_07G137600;SoyZH13_08G152300;SoyZH13_09G144100;SoyZH13_09G248400;SoyZH13_10G159600;SoyZH13_10G159700;SoyZH13_10G268600;SoyZH13_16G186100;SoyZH13_18G189900;SoyZH13_18G254400	path:gmx00603
path:gmx00601	Glycosphingolipid biosynthesis - lacto and neolacto series	Metabolism	Glycan biosynthesis and metabolism	1	3161	6	10215	0.891633	1	0.538595	SoyZH13_07G137600	path:gmx00601
path:gmx00563	Glycosylphosphatidylinositol (GPI)-anchor biosynthesis	Metabolism	Glycan biosynthesis and metabolism	12	3161	47	10215	0.831839	1	0.825082	SoyZH13_01G023800;SoyZH13_03G058500;SoyZH13_03G117000;SoyZH13_06G012400;SoyZH13_08G329700;SoyZH13_13G046300;SoyZH13_13G163600;SoyZH13_13G163700;SoyZH13_13G174600;SoyZH13_13G198300;SoyZH13_15G088900;SoyZH13_16G058600	path:gmx00563
path:gmx00630	Glyoxylate and dicarboxylate metabolism	Metabolism	Carbohydrate metabolism	62	3161	148	10215	0.00297037	0.0377237	1.35377	SoyZH13_01G027000;SoyZH13_02G005500;SoyZH13_02G036600;SoyZH13_02G223500;SoyZH13_03G019000;SoyZH13_04G016700;SoyZH13_04G048900;SoyZH13_05G044500;SoyZH13_05G130400;SoyZH13_06G016600;SoyZH13_06G048300;SoyZH13_06G214600;SoyZH13_06G276900;SoyZH13_07G018600;SoyZH13_07G206900;SoyZH13_07G225700;SoyZH13_07G246200;SoyZH13_07G252500;SoyZH13_08G060600;SoyZH13_08G091700;SoyZH13_08G102700;SoyZH13_08G167800;Soy…	path:gmx00630
path:gmx00340	Histidine metabolism	Metabolism	Amino acid metabolism	17	3161	50	10215	0.369882	0.671072	1.09873	SoyZH13_02G048500;SoyZH13_04G009300;SoyZH13_04G223600;SoyZH13_06G008800;SoyZH13_08G271500;SoyZH13_09G024900;SoyZH13_13G003800;SoyZH13_13G019400;SoyZH13_13G152500;SoyZH13_13G312400;SoyZH13_14G133300;SoyZH13_16G043000;SoyZH13_16G116900;SoyZH13_18G084500;SoyZH13_18G122200;SoyZH13_19G010100;SoyZH13_19G161700	path:gmx00340
path:gmx03440	Homologous recombination	Genetic Information Processing	Replication and repair	30	3161	148	10215	0.998762	1	0.655048	SoyZH13_01G226000;SoyZH13_02G013100;SoyZH13_03G148400;SoyZH13_05G019500;SoyZH13_05G064800;SoyZH13_05G095000;SoyZH13_06G047400;SoyZH13_06G174700;SoyZH13_07G186300;SoyZH13_08G075600;SoyZH13_08G179600;SoyZH13_08G295800;SoyZH13_08G320200;SoyZH13_09G061100;SoyZH13_09G067500;SoyZH13_09G193600;SoyZH13_10G013900;SoyZH13_11G139100;SoyZH13_13G002300;SoyZH13_13G096100;SoyZH13_14G206100;SoyZH13_15G010100;Soy…	path:gmx03440
path:gmx00562	Inositol phosphate metabolism	Metabolism	Carbohydrate metabolism	51	3161	151	10215	0.249791	0.559253	1.09146	SoyZH13_01G005600;SoyZH13_01G142700;SoyZH13_02G236400;SoyZH13_03G084500;SoyZH13_03G168100;SoyZH13_04G009300;SoyZH13_04G013000;SoyZH13_04G082700;SoyZH13_04G183500;SoyZH13_05G168800;SoyZH13_05G184200;SoyZH13_06G008800;SoyZH13_06G012600;SoyZH13_06G091200;SoyZH13_06G146200;SoyZH13_06G161600;SoyZH13_07G013000;SoyZH13_07G141200;SoyZH13_07G169600;SoyZH13_07G250500;SoyZH13_08G004600;SoyZH13_08G063200;Soy…	path:gmx00562
path:gmx00943	Isoflavonoid biosynthesis	Metabolism	Biosynthesis of other secondary metabolites	14	3161	46	10215	0.585142	0.895606	0.983522	SoyZH13_07G187900;SoyZH13_08G084900;SoyZH13_09G046800;SoyZH13_09G047000;SoyZH13_09G047100;SoyZH13_09G244600;SoyZH13_09G244700;SoyZH13_13G042900;SoyZH13_15G149900;SoyZH13_16G133000;SoyZH13_16G156200;SoyZH13_18G237500;SoyZH13_19G132600;SoyZH13_20G199100	path:gmx00943
path:gmx00950	Isoquinoline alkaloid biosynthesis	Metabolism	Biosynthesis of other secondary metabolites	14	3161	57	10215	0.884611	1	0.79372	SoyZH13_01G115100;SoyZH13_02G037000;SoyZH13_03G151000;SoyZH13_05G169200;SoyZH13_06G077400;SoyZH13_06G252600;SoyZH13_08G133000;SoyZH13_10G085900;SoyZH13_11G236000;SoyZH13_13G220300;SoyZH13_14G128300;SoyZH13_15G068400;SoyZH13_18G127200;SoyZH13_20G131700	path:gmx00950
path:gmx00903	Limonene and pinene degradation	Metabolism	Metabolism of terpenoids and polyketides	12	3161	24	10215	0.0394486	0.200399	1.61579	SoyZH13_02G048500;SoyZH13_04G223600;SoyZH13_07G223400;SoyZH13_07G223500;SoyZH13_08G271500;SoyZH13_13G019400;SoyZH13_13G152500;SoyZH13_13G312400;SoyZH13_14G133300;SoyZH13_16G116900;SoyZH13_18G122200;SoyZH13_19G010100	path:gmx00903
path:gmx00591	Linoleic acid metabolism	Metabolism	Lipid metabolism	19	3161	59	10215	0.465646	0.789051	1.04068	SoyZH13_01G002700;SoyZH13_02G173900;SoyZH13_03G083300;SoyZH13_03G216800;SoyZH13_03G242900;SoyZH13_07G033500;SoyZH13_08G027500;SoyZH13_08G097100;SoyZH13_08G180600;SoyZH13_10G139800;SoyZH13_11G200700;SoyZH13_13G019300;SoyZH13_13G319900;SoyZH13_15G025600;SoyZH13_15G025700;SoyZH13_19G117800;SoyZH13_20G048300;SoyZH13_20G048600;SoyZH13_20G048700	path:gmx00591
path:gmx00785	Lipoic acid metabolism	Metabolism	Metabolism of cofactors and vitamins	3	3161	8	10215	0.472188	0.789051	1.21184	SoyZH13_06G033200;SoyZH13_10G257900;SoyZH13_18G091400	path:gmx00785
path:gmx00300	Lysine biosynthesis	Metabolism	Amino acid metabolism	10	3161	26	10215	0.263187	0.559253	1.24291	SoyZH13_03G156300;SoyZH13_03G163400;SoyZH13_05G140900;SoyZH13_07G171600;SoyZH13_08G045400;SoyZH13_09G243400;SoyZH13_13G121400;SoyZH13_16G045200;SoyZH13_18G002800;SoyZH13_19G167000	path:gmx00300
path:gmx00310	Lysine degradation	Metabolism	Amino acid metabolism	25	3161	83	10215	0.605721	0.895606	0.973365	SoyZH13_02G011800;SoyZH13_02G048500;SoyZH13_03G106100;SoyZH13_04G071700;SoyZH13_04G112100;SoyZH13_04G223600;SoyZH13_07G223400;SoyZH13_07G223500;SoyZH13_07G225700;SoyZH13_07G252500;SoyZH13_08G271500;SoyZH13_10G012500;SoyZH13_10G270000;SoyZH13_12G176900;SoyZH13_13G019400;SoyZH13_13G096600;SoyZH13_13G152500;SoyZH13_13G312400;SoyZH13_14G004900;SoyZH13_14G133300;SoyZH13_16G116900;SoyZH13_17G042700;Soy…	path:gmx00310
path:gmx04016	MAPK signaling pathway - plant	Environmental Information Processing	Signal transduction	133	3161	347	10215	0.00174358	0.0246039	1.23861	SoyZH13_01G019000;SoyZH13_01G086300;SoyZH13_01G086500;SoyZH13_01G109700;SoyZH13_01G167000;SoyZH13_01G201100;SoyZH13_01G201200;SoyZH13_01G207200;SoyZH13_02G077600;SoyZH13_02G126700;SoyZH13_02G190100;SoyZH13_02G229200;SoyZH13_02G240800;SoyZH13_02G252300;SoyZH13_02G253400;SoyZH13_03G004000;SoyZH13_03G039400;SoyZH13_03G145700;SoyZH13_03G163700;SoyZH13_03G196100;SoyZH13_03G217000;SoyZH13_03G223800;Soy…	path:gmx04016
path:gmx03430	Mismatch repair	Genetic Information Processing	Replication and repair	22	3161	125	10215	0.999779	1	0.568757	SoyZH13_01G141700;SoyZH13_02G084300;SoyZH13_02G144800;SoyZH13_05G019500;SoyZH13_05G064800;SoyZH13_05G095000;SoyZH13_06G109300;SoyZH13_06G279700;SoyZH13_07G186300;SoyZH13_08G075600;SoyZH13_08G316000;SoyZH13_09G170300;SoyZH13_09G193600;SoyZH13_10G019100;SoyZH13_11G084200;SoyZH13_13G002300;SoyZH13_15G074600;SoyZH13_15G173600;SoyZH13_17G060300;SoyZH13_17G204600;SoyZH13_19G133100;SoyZH13_20G144200	path:gmx03430
path:gmx00261	Monobactam biosynthesis	Metabolism	Biosynthesis of other secondary metabolites	6	3161	20	10215	0.619389	0.904165	0.969472	SoyZH13_05G140900;SoyZH13_08G045400;SoyZH13_09G243400;SoyZH13_13G038200;SoyZH13_16G045200;SoyZH13_18G002800	path:gmx00261
path:gmx00902	Monoterpenoid biosynthesis	Metabolism	Metabolism of terpenoids and polyketides	4	3161	22	10215	0.943409	1	0.587559	SoyZH13_07G069400;SoyZH13_07G069500;SoyZH13_07G069700;SoyZH13_07G070000	path:gmx00902
path:gmx03015	mRNA surveillance pathway	Genetic Information Processing	Translation	60	3161	262	10215	0.998628	1	0.740055	SoyZH13_01G185900;SoyZH13_02G005900;SoyZH13_02G087000;SoyZH13_02G090800;SoyZH13_02G156400;SoyZH13_02G257400;SoyZH13_03G172300;SoyZH13_03G186900;SoyZH13_03G214200;SoyZH13_03G230300;SoyZH13_04G064300;SoyZH13_04G067800;SoyZH13_04G084100;SoyZH13_06G025600;SoyZH13_06G039100;SoyZH13_06G064700;SoyZH13_06G122200;SoyZH13_07G047900;SoyZH13_07G084600;SoyZH13_07G093600;SoyZH13_07G183500;SoyZH13_07G257800;Soy…	path:gmx03015
path:gmx00510	N-Glycan biosynthesis	Metabolism	Glycan biosynthesis and metabolism	18	3161	83	10215	0.977463	1	0.700823	SoyZH13_05G077800;SoyZH13_05G132100;SoyZH13_05G136000;SoyZH13_06G033100;SoyZH13_06G150200;SoyZH13_07G018900;SoyZH13_07G054000;SoyZH13_10G048600;SoyZH13_11G117000;SoyZH13_11G240700;SoyZH13_12G206400;SoyZH13_13G034200;SoyZH13_15G090900;SoyZH13_16G070600;SoyZH13_17G108400;SoyZH13_18G012800;SoyZH13_19G051100;SoyZH13_20G043100	path:gmx00510
path:gmx00760	Nicotinate and nicotinamide metabolism	Metabolism	Metabolism of cofactors and vitamins	18	3161	51	10215	0.296267	0.58927	1.14055	SoyZH13_01G170700;SoyZH13_02G217900;SoyZH13_03G174800;SoyZH13_05G007500;SoyZH13_05G041200;SoyZH13_06G112700;SoyZH13_06G203000;SoyZH13_07G007700;SoyZH13_08G027400;SoyZH13_10G059100;SoyZH13_10G127400;SoyZH13_11G004800;SoyZH13_11G054000;SoyZH13_13G021300;SoyZH13_14G135500;SoyZH13_17G112400;SoyZH13_19G085300;SoyZH13_19G178800	path:gmx00760
path:gmx00910	Nitrogen metabolism	Metabolism	Energy metabolism	23	3161	72	10215	0.471202	0.789051	1.03231	SoyZH13_01G030500;SoyZH13_02G033800;SoyZH13_02G123100;SoyZH13_02G223500;SoyZH13_04G213100;SoyZH13_05G064500;SoyZH13_06G122600;SoyZH13_07G011500;SoyZH13_07G198400;SoyZH13_08G187200;SoyZH13_09G155700;SoyZH13_10G056100;SoyZH13_11G214000;SoyZH13_13G067600;SoyZH13_13G188900;SoyZH13_13G234600;SoyZH13_14G166600;SoyZH13_14G195900;SoyZH13_16G037700;SoyZH13_16G087800;SoyZH13_17G155200;SoyZH13_18G040500;Soy…	path:gmx00910
path:gmx03450	Non-homologous end-joining	Genetic Information Processing	Replication and repair	5	3161	15	10215	0.516843	0.852455	1.07719	SoyZH13_02G061900;SoyZH13_10G169800;SoyZH13_15G159100;SoyZH13_15G159200;SoyZH13_18G002200	path:gmx03450
path:gmx03420	Nucleotide excision repair	Genetic Information Processing	Replication and repair	33	3161	178	10215	0.999944	1	0.599112	SoyZH13_01G070900;SoyZH13_01G187400;SoyZH13_02G084300;SoyZH13_02G206700;SoyZH13_05G019500;SoyZH13_05G064800;SoyZH13_05G095000;SoyZH13_06G109300;SoyZH13_06G279700;SoyZH13_07G186300;SoyZH13_08G016000;SoyZH13_08G044700;SoyZH13_08G048300;SoyZH13_08G075600;SoyZH13_08G295800;SoyZH13_08G304700;SoyZH13_08G316000;SoyZH13_09G152200;SoyZH13_09G193600;SoyZH13_11G037800;SoyZH13_12G126400;SoyZH13_12G195700;Soy…	path:gmx03420
path:gmx00670	One carbon pool by folate	Metabolism	Metabolism of cofactors and vitamins	16	3161	45	10215	0.300312	0.58927	1.149	SoyZH13_02G075200;SoyZH13_04G154900;SoyZH13_04G231300;SoyZH13_05G001100;SoyZH13_06G294800;SoyZH13_07G246200;SoyZH13_08G102700;SoyZH13_08G259500;SoyZH13_09G004900;SoyZH13_10G271200;SoyZH13_11G033700;SoyZH13_12G037700;SoyZH13_15G086100;SoyZH13_15G105000;SoyZH13_17G011900;SoyZH13_18G131900	path:gmx00670
path:gmx00511	Other glycan degradation	Metabolism	Glycan biosynthesis and metabolism	19	3161	38	10215	0.0107596	0.0854041	1.61579	SoyZH13_02G088800;SoyZH13_02G241000;SoyZH13_04G178500;SoyZH13_06G157400;SoyZH13_08G152300;SoyZH13_10G177300;SoyZH13_10G223200;SoyZH13_10G241400;SoyZH13_10G268600;SoyZH13_11G230500;SoyZH13_12G158500;SoyZH13_13G295900;SoyZH13_14G051200;SoyZH13_18G022700;SoyZH13_18G254400;SoyZH13_20G116900;SoyZH13_20G117000;SoyZH13_20G138900;SoyZH13_20G183000	path:gmx00511
path:gmx00514	Other types of O-glycan biosynthesis	Metabolism	Glycan biosynthesis and metabolism	13	3161	33	10215	0.192374	0.49726	1.27304	SoyZH13_01G136900;SoyZH13_03G119900;SoyZH13_07G044800;SoyZH13_09G124700;SoyZH13_11G088700;SoyZH13_11G116600;SoyZH13_12G041700;SoyZH13_14G069500;SoyZH13_14G106800;SoyZH13_16G059200;SoyZH13_16G069900;SoyZH13_17G203600;SoyZH13_20G037700	path:gmx00514
path:gmx00190	Oxidative phosphorylation	Metabolism	Energy metabolism	61	3161	222	10215	0.886427	1	0.887955	SoyZH13_01G128400;SoyZH13_01G155700;SoyZH13_01G159200;SoyZH13_02G047500;SoyZH13_02G061800;SoyZH13_02G062400;SoyZH13_02G273300;SoyZH13_03G100800;SoyZH13_03G155700;SoyZH13_03G163000;SoyZH13_03G194000;SoyZH13_04G007200;SoyZH13_04G070700;SoyZH13_04G156900;SoyZH13_05G029400;SoyZH13_06G007100;SoyZH13_06G047700;SoyZH13_06G062900;SoyZH13_06G071700;SoyZH13_06G180200;SoyZH13_07G002100;SoyZH13_07G106600;Soy…	path:gmx00190
path:gmx00770	Pantothenate and CoA biosynthesis	Metabolism	Metabolism of cofactors and vitamins	29	3161	68	10215	0.0270748	0.156296	1.37817	SoyZH13_01G066000;SoyZH13_01G156500;SoyZH13_02G152400;SoyZH13_03G192000;SoyZH13_04G173800;SoyZH13_04G229700;SoyZH13_05G156900;SoyZH13_06G046500;SoyZH13_06G102300;SoyZH13_06G162200;SoyZH13_06G257000;SoyZH13_07G059900;SoyZH13_07G099500;SoyZH13_07G168300;SoyZH13_08G027400;SoyZH13_08G169400;SoyZH13_08G269700;SoyZH13_09G155400;SoyZH13_12G112400;SoyZH13_13G127700;SoyZH13_13G185800;SoyZH13_14G033700;Soy…	path:gmx00770
path:gmx00040	Pentose and glucuronate interconversions	Metabolism	Carbohydrate metabolism	37	3161	235	10215	1	1	0.508801	SoyZH13_01G054500;SoyZH13_01G090700;SoyZH13_02G108100;SoyZH13_03G062000;SoyZH13_03G062100;SoyZH13_04G151900;SoyZH13_04G220600;SoyZH13_05G021600;SoyZH13_05G024500;SoyZH13_05G104500;SoyZH13_05G211900;SoyZH13_06G224400;SoyZH13_06G284900;SoyZH13_06G285000;SoyZH13_07G044300;SoyZH13_07G208600;SoyZH13_08G031800;SoyZH13_09G133400;SoyZH13_09G212400;SoyZH13_09G255200;SoyZH13_10G044700;SoyZH13_10G096400;Soy…	path:gmx00040
path:gmx00030	Pentose phosphate pathway	Metabolism	Carbohydrate metabolism	44	3161	131	10215	0.283876	0.585274	1.08541	SoyZH13_01G005900;SoyZH13_02G111300;SoyZH13_02G156500;SoyZH13_03G038800;SoyZH13_03G064500;SoyZH13_03G172600;SoyZH13_04G007800;SoyZH13_04G086800;SoyZH13_05G024500;SoyZH13_05G186800;SoyZH13_05G222400;SoyZH13_06G030700;SoyZH13_06G089100;SoyZH13_06G128500;SoyZH13_07G012700;SoyZH13_07G013500;SoyZH13_07G133400;SoyZH13_07G149900;SoyZH13_07G168500;SoyZH13_07G253500;SoyZH13_08G042300;SoyZH13_08G190000;Soy…	path:gmx00030
path:gmx04146	Peroxisome	Cellular Processes	Transport and catabolism	59	3161	173	10215	0.204136	0.498564	1.1021	SoyZH13_01G190300;SoyZH13_02G010300;SoyZH13_02G082100;SoyZH13_02G109700;SoyZH13_02G221100;SoyZH13_03G218300;SoyZH13_04G016700;SoyZH13_04G071700;SoyZH13_04G105400;SoyZH13_05G058000;SoyZH13_05G060600;SoyZH13_05G130400;SoyZH13_05G202500;SoyZH13_06G016600;SoyZH13_06G203000;SoyZH13_07G017200;SoyZH13_07G141000;SoyZH13_07G151000;SoyZH13_07G166600;SoyZH13_08G091700;SoyZH13_08G153100;SoyZH13_08G167800;Soy…	path:gmx04146
path:gmx04145	Phagosome	Cellular Processes	Transport and catabolism	56	3161	157	10215	0.115213	0.406445	1.15266	SoyZH13_01G147500;SoyZH13_02G047500;SoyZH13_02G061800;SoyZH13_02G238000;SoyZH13_02G238100;SoyZH13_02G273300;SoyZH13_03G032100;SoyZH13_03G110300;SoyZH13_03G163000;SoyZH13_04G007200;SoyZH13_04G022200;SoyZH13_04G083300;SoyZH13_04G157900;SoyZH13_05G101700;SoyZH13_05G115300;SoyZH13_05G146800;SoyZH13_05G217000;SoyZH13_06G021700;SoyZH13_06G022400;SoyZH13_06G085100;SoyZH13_06G091200;SoyZH13_06G175600;Soy…	path:gmx04145
path:gmx00360	Phenylalanine metabolism	Metabolism	Amino acid metabolism	25	3161	68	10215	0.180611	0.493461	1.18808	SoyZH13_01G115100;SoyZH13_02G037000;SoyZH13_02G285500;SoyZH13_03G151000;SoyZH13_05G138900;SoyZH13_05G139000;SoyZH13_05G169200;SoyZH13_06G077400;SoyZH13_06G221000;SoyZH13_06G234300;SoyZH13_06G252600;SoyZH13_07G223400;SoyZH13_07G223500;SoyZH13_08G100000;SoyZH13_08G133000;SoyZH13_10G085900;SoyZH13_10G193100;SoyZH13_10G193200;SoyZH13_11G236000;SoyZH13_13G125800;SoyZH13_18G127200;SoyZH13_19G167300;Soy…	path:gmx00360
path:gmx00400	Phenylalanine, tyrosine and tryptophan biosynthesis	Metabolism	Amino acid metabolism	25	3161	90	10215	0.776713	1	0.897659	SoyZH13_01G074700;SoyZH13_01G115100;SoyZH13_01G122400;SoyZH13_01G147600;SoyZH13_02G105200;SoyZH13_03G025600;SoyZH13_04G195800;SoyZH13_05G169200;SoyZH13_06G077400;SoyZH13_06G140800;SoyZH13_06G252600;SoyZH13_08G133000;SoyZH13_08G135400;SoyZH13_08G228400;SoyZH13_08G294900;SoyZH13_10G144000;SoyZH13_11G076400;SoyZH13_11G231900;SoyZH13_11G236000;SoyZH13_12G162400;SoyZH13_17G118300;SoyZH13_17G211300;Soy…	path:gmx00400
path:gmx00940	Phenylpropanoid biosynthesis	Metabolism	Biosynthesis of other secondary metabolites	132	3161	392	10215	0.128313	0.440427	1.08818	SoyZH13_01G004600;SoyZH13_01G010300;SoyZH13_01G065200;SoyZH13_01G167600;SoyZH13_01G170900;SoyZH13_02G096800;SoyZH13_02G097900;SoyZH13_02G117700;SoyZH13_02G216500;SoyZH13_02G238500;SoyZH13_02G238800;SoyZH13_02G285500;SoyZH13_03G108400;SoyZH13_04G197200;SoyZH13_04G204200;SoyZH13_05G114300;SoyZH13_05G122500;SoyZH13_05G136600;SoyZH13_05G175300;SoyZH13_05G209400;SoyZH13_05G217400;SoyZH13_06G132000;Soy…	path:gmx00940
path:gmx04070	Phosphatidylinositol signaling system	Environmental Information Processing	Signal transduction	50	3161	141	10215	0.141179	0.441782	1.14595	SoyZH13_01G142700;SoyZH13_02G236400;SoyZH13_02G253400;SoyZH13_03G004000;SoyZH13_03G168100;SoyZH13_04G009300;SoyZH13_04G013000;SoyZH13_04G082700;SoyZH13_04G183500;SoyZH13_05G021400;SoyZH13_05G184200;SoyZH13_06G008800;SoyZH13_06G012600;SoyZH13_06G091200;SoyZH13_06G146200;SoyZH13_06G234400;SoyZH13_07G141200;SoyZH13_07G222900;SoyZH13_07G250500;SoyZH13_08G004600;SoyZH13_08G177900;SoyZH13_08G228900;Soy…	path:gmx04070
path:gmx00440	Phosphonate and phosphinate metabolism	Metabolism	Metabolism of other amino acids	3	3161	11	10215	0.711102	0.971855	0.881338	SoyZH13_09G048700;SoyZH13_09G245200;SoyZH13_14G003200	path:gmx00440
path:gmx00195	Photosynthesis	Metabolism	Energy metabolism	41	3161	93	10215	0.00499141	0.0528257	1.42467	SoyZH13_01G164500;SoyZH13_02G057600;SoyZH13_02G088500;SoyZH13_02G132400;SoyZH13_02G260600;SoyZH13_03G101900;SoyZH13_03G142600;SoyZH13_04G019400;SoyZH13_04G102700;SoyZH13_04G192400;SoyZH13_05G021900;SoyZH13_05G157500;SoyZH13_06G019000;SoyZH13_06G062900;SoyZH13_06G108400;SoyZH13_06G144100;SoyZH13_06G291900;SoyZH13_07G018400;SoyZH13_08G124700;SoyZH13_08G195700;SoyZH13_09G227300;SoyZH13_10G031600;Soy…	path:gmx00195
path:gmx00196	Photosynthesis - antenna proteins	Metabolism	Energy metabolism	22	3161	37	10215	0.000305399	0.0063731	1.92148	SoyZH13_02G285700;SoyZH13_03G054600;SoyZH13_03G241200;SoyZH13_04G146700;SoyZH13_05G117200;SoyZH13_06G037400;SoyZH13_06G185000;SoyZH13_08G070600;SoyZH13_08G078700;SoyZH13_08G171900;SoyZH13_09G068000;SoyZH13_09G139200;SoyZH13_10G162000;SoyZH13_12G197300;SoyZH13_13G257400;SoyZH13_14G003700;SoyZH13_14G008000;SoyZH13_15G051000;SoyZH13_16G129900;SoyZH13_16G182000;SoyZH13_17G249600;SoyZH13_18G027600	path:gmx00196
path:gmx04075	Plant hormone signal transduction	Environmental Information Processing	Signal transduction	243	3161	666	10215	0.000909725	0.0144419	1.17909	SoyZH13_01G019000;SoyZH13_01G019700;SoyZH13_01G071600;SoyZH13_01G076300;SoyZH13_01G080000;SoyZH13_01G080100;SoyZH13_01G086300;SoyZH13_01G086500;SoyZH13_01G109700;SoyZH13_01G167000;SoyZH13_01G173900;SoyZH13_01G207200;SoyZH13_02G000200;SoyZH13_02G080500;SoyZH13_02G091100;SoyZH13_02G126700;SoyZH13_02G133300;SoyZH13_02G141400;SoyZH13_02G163100;SoyZH13_02G172900;SoyZH13_02G190100;SoyZH13_02G199300;Soy…	path:gmx04075
path:gmx04626	Plant-pathogen interaction	Organismal Systems	Environmental adaptation	110	3161	379	10215	0.810447	1	0.937923	SoyZH13_01G063700;SoyZH13_01G149600;SoyZH13_01G149700;SoyZH13_01G169000;SoyZH13_02G008400;SoyZH13_02G115400;SoyZH13_02G123900;SoyZH13_02G167800;SoyZH13_02G253400;SoyZH13_02G269000;SoyZH13_02G282200;SoyZH13_02G282700;SoyZH13_03G004000;SoyZH13_03G039400;SoyZH13_03G116100;SoyZH13_03G202800;SoyZH13_04G121100;SoyZH13_04G172600;SoyZH13_04G173400;SoyZH13_04G180700;SoyZH13_04G181800;SoyZH13_04G213600;Soy…	path:gmx04626
path:gmx00860	Porphyrin and chlorophyll metabolism	Metabolism	Metabolism of cofactors and vitamins	39	3161	102	10215	0.0695447	0.304558	1.2356	SoyZH13_01G197200;SoyZH13_01G208900;SoyZH13_03G007200;SoyZH13_03G087600;SoyZH13_03G105800;SoyZH13_03G122100;SoyZH13_04G003100;SoyZH13_04G130200;SoyZH13_04G183000;SoyZH13_04G223000;SoyZH13_05G004900;SoyZH13_05G184600;SoyZH13_06G035500;SoyZH13_06G047500;SoyZH13_06G110500;SoyZH13_06G228000;SoyZH13_07G080500;SoyZH13_07G116300;SoyZH13_07G170600;SoyZH13_07G189800;SoyZH13_08G061200;SoyZH13_08G144400;Soy…	path:gmx00860
path:gmx00640	Propanoate metabolism	Metabolism	Carbohydrate metabolism	28	3161	72	10215	0.0925733	0.372918	1.25672	SoyZH13_01G091400;SoyZH13_03G104000;SoyZH13_04G188900;SoyZH13_04G218800;SoyZH13_05G056800;SoyZH13_05G207000;SoyZH13_05G218100;SoyZH13_06G100900;SoyZH13_07G169600;SoyZH13_07G223400;SoyZH13_07G223500;SoyZH13_07G225700;SoyZH13_07G252500;SoyZH13_08G063200;SoyZH13_08G290600;SoyZH13_09G006800;SoyZH13_13G233100;SoyZH13_14G004900;SoyZH13_14G097400;SoyZH13_15G107000;SoyZH13_17G136000;SoyZH13_17G211400;Soy…	path:gmx00640
path:gmx03050	Proteasome	Genetic Information Processing	Folding, sorting and degradation	11	3161	119	10215	1	1	0.298717	SoyZH13_01G109900;SoyZH13_02G044200;SoyZH13_02G169000;SoyZH13_05G083500;SoyZH13_06G174700;SoyZH13_07G002000;SoyZH13_08G270200;SoyZH13_09G056100;SoyZH13_09G144900;SoyZH13_16G111900;SoyZH13_17G247700	path:gmx03050
path:gmx03060	Protein export	Genetic Information Processing	Folding, sorting and degradation	21	3161	95	10215	0.979064	1	0.714348	SoyZH13_02G131700;SoyZH13_02G238000;SoyZH13_02G238100;SoyZH13_03G032100;SoyZH13_03G218800;SoyZH13_06G034400;SoyZH13_06G112500;SoyZH13_07G179000;SoyZH13_08G268800;SoyZH13_08G325900;SoyZH13_10G126100;SoyZH13_10G148000;SoyZH13_11G135900;SoyZH13_11G242900;SoyZH13_12G004400;SoyZH13_12G149900;SoyZH13_13G174200;SoyZH13_14G056200;SoyZH13_17G054300;SoyZH13_18G010800;SoyZH13_19G222000	path:gmx03060
path:gmx04141	Protein processing in endoplasmic reticulum	Genetic Information Processing	Folding, sorting and degradation	139	3161	424	10215	0.216184	0.499189	1.05941	SoyZH13_01G063700;SoyZH13_01G091500;SoyZH13_01G094100;SoyZH13_01G141000;SoyZH13_01G221500;SoyZH13_02G071800;SoyZH13_02G086500;SoyZH13_02G115400;SoyZH13_02G187100;SoyZH13_02G223900;SoyZH13_02G238000;SoyZH13_02G238100;SoyZH13_02G248100;SoyZH13_02G282200;SoyZH13_03G032100;SoyZH13_03G071900;SoyZH13_03G154200;SoyZH13_03G191100;SoyZH13_03G211200;SoyZH13_04G007400;SoyZH13_04G032500;SoyZH13_04G051900;Soy…	path:gmx04141
path:gmx00230	Purine metabolism	Metabolism	Nucleotide metabolism	76	3161	224	10215	0.182619	0.493461	1.09643	SoyZH13_01G142100;SoyZH13_01G183800;SoyZH13_01G193400;SoyZH13_02G017900;SoyZH13_02G153600;SoyZH13_02G167300;SoyZH13_03G038800;SoyZH13_03G084800;SoyZH13_03G159100;SoyZH13_03G170700;SoyZH13_04G042600;SoyZH13_04G062600;SoyZH13_04G193800;SoyZH13_05G043800;SoyZH13_05G076500;SoyZH13_05G174600;SoyZH13_05G194500;SoyZH13_05G222400;SoyZH13_06G042500;SoyZH13_07G007700;SoyZH13_07G243100;SoyZH13_08G000900;Soy…	path:gmx00230
path:gmx00240	Pyrimidine metabolism	Metabolism	Nucleotide metabolism	47	3161	135	10215	0.187257	0.49545	1.12507	SoyZH13_01G065300;SoyZH13_02G117800;SoyZH13_02G126200;SoyZH13_02G271200;SoyZH13_03G082200;SoyZH13_03G174800;SoyZH13_04G193800;SoyZH13_05G043800;SoyZH13_05G120400;SoyZH13_05G174600;SoyZH13_05G176000;SoyZH13_05G177400;SoyZH13_05G208300;SoyZH13_07G007700;SoyZH13_07G099500;SoyZH13_07G121300;SoyZH13_07G168300;SoyZH13_08G021800;SoyZH13_08G027400;SoyZH13_08G027700;SoyZH13_08G081600;SoyZH13_08G138800;Soy…	path:gmx00240
path:gmx00620	Pyruvate metabolism	Metabolism	Carbohydrate metabolism	75	3161	214	10215	0.108807	0.406426	1.13256	SoyZH13_01G008800;SoyZH13_01G183800;SoyZH13_02G005500;SoyZH13_02G015100;SoyZH13_02G026000;SoyZH13_02G048500;SoyZH13_02G153600;SoyZH13_02G272000;SoyZH13_03G091200;SoyZH13_03G170700;SoyZH13_03G239900;SoyZH13_04G084400;SoyZH13_04G223600;SoyZH13_05G044500;SoyZH13_05G056800;SoyZH13_05G076500;SoyZH13_05G130100;SoyZH13_05G207000;SoyZH13_06G100900;SoyZH13_06G213100;SoyZH13_06G214600;SoyZH13_06G254300;Soy…	path:gmx00620
path:gmx00740	Riboflavin metabolism	Metabolism	Metabolism of cofactors and vitamins	19	3161	43	10215	0.0459096	0.215945	1.4279	SoyZH13_05G127600;SoyZH13_05G193900;SoyZH13_05G232800;SoyZH13_05G232900;SoyZH13_07G067400;SoyZH13_08G013900;SoyZH13_08G027400;SoyZH13_08G053700;SoyZH13_08G067200;SoyZH13_08G088500;SoyZH13_08G088700;SoyZH13_08G088800;SoyZH13_09G226400;SoyZH13_09G228500;SoyZH13_10G264000;SoyZH13_12G189000;SoyZH13_15G054100;SoyZH13_18G214600;SoyZH13_20G091600	path:gmx00740
path:gmx03010	Ribosome	Genetic Information Processing	Translation	112	3161	571	10215	1	1	0.633864	SoyZH13_01G109400;SoyZH13_01G150900;SoyZH13_01G184600;SoyZH13_01G188300;SoyZH13_01G221400;SoyZH13_02G037200;SoyZH13_02G079900;SoyZH13_02G136400;SoyZH13_02G181700;SoyZH13_02G234600;SoyZH13_02G249900;SoyZH13_02G262800;SoyZH13_03G046000;SoyZH13_03G097900;SoyZH13_03G160200;SoyZH13_03G174200;SoyZH13_03G178100;SoyZH13_03G214500;SoyZH13_04G149800;SoyZH13_04G202900;SoyZH13_05G039600;SoyZH13_05G051400;Soy…	path:gmx03010
path:gmx03008	Ribosome biogenesis in eukaryotes	Genetic Information Processing	Translation	88	3161	182	10215	5.51333e-07	7.00192e-05	1.56252	SoyZH13_01G001900;SoyZH13_01G159900;SoyZH13_01G175500;SoyZH13_02G141700;SoyZH13_02G201900;SoyZH13_02G267900;SoyZH13_03G168200;SoyZH13_03G194400;SoyZH13_03G232900;SoyZH13_04G065700;SoyZH13_04G178300;SoyZH13_05G009900;SoyZH13_05G015600;SoyZH13_05G015900;SoyZH13_05G036600;SoyZH13_05G037500;SoyZH13_05G045000;SoyZH13_05G096100;SoyZH13_05G173000;SoyZH13_05G234300;SoyZH13_06G157800;SoyZH13_07G031200;Soy…	path:gmx03008
path:gmx03018	RNA degradation	Genetic Information Processing	Folding, sorting and degradation	63	3161	227	10215	0.870159	1	0.896868	SoyZH13_01G005900;SoyZH13_01G064500;SoyZH13_01G209800;SoyZH13_02G067300;SoyZH13_02G104200;SoyZH13_02G117000;SoyZH13_02G144900;SoyZH13_02G178000;SoyZH13_02G260800;SoyZH13_03G133800;SoyZH13_03G171500;SoyZH13_03G179100;SoyZH13_05G207100;SoyZH13_05G207200;SoyZH13_06G039100;SoyZH13_07G013500;SoyZH13_07G047900;SoyZH13_07G170200;SoyZH13_07G253500;SoyZH13_08G026500;SoyZH13_08G047700;SoyZH13_08G061600;Soy…	path:gmx03018
path:gmx03020	RNA polymerase	Genetic Information Processing	Transcription	24	3161	84	10215	0.719326	0.971855	0.923306	SoyZH13_02G166200;SoyZH13_02G166300;SoyZH13_03G081500;SoyZH13_05G119300;SoyZH13_07G078800;SoyZH13_07G122800;SoyZH13_08G313200;SoyZH13_09G035600;SoyZH13_09G094300;SoyZH13_09G208200;SoyZH13_10G089500;SoyZH13_11G177200;SoyZH13_12G006300;SoyZH13_13G171600;SoyZH13_13G171700;SoyZH13_15G075000;SoyZH13_15G117200;SoyZH13_15G158100;SoyZH13_15G164400;SoyZH13_15G164900;SoyZH13_17G048900;SoyZH13_18G071800;Soy…	path:gmx03020
path:gmx03013	RNA transport	Genetic Information Processing	Translation	99	3161	328	10215	0.639715	0.909853	0.975383	SoyZH13_01G029700;SoyZH13_01G169100;SoyZH13_01G185900;SoyZH13_02G084700;SoyZH13_02G087000;SoyZH13_02G137700;SoyZH13_02G201900;SoyZH13_02G207200;SoyZH13_02G244600;SoyZH13_03G186400;SoyZH13_04G050500;SoyZH13_04G064300;SoyZH13_04G065700;SoyZH13_04G069800;SoyZH13_04G173200;SoyZH13_05G003500;SoyZH13_05G009900;SoyZH13_05G085300;SoyZH13_05G143700;SoyZH13_05G215600;SoyZH13_05G230100;SoyZH13_05G234300;Soy…	path:gmx03013
path:gmx00450	Selenocompound metabolism	Metabolism	Metabolism of other amino acids	10	3161	33	10215	0.59684	0.895606	0.979264	SoyZH13_02G082300;SoyZH13_03G115200;SoyZH13_10G158000;SoyZH13_11G085900;SoyZH13_12G017800;SoyZH13_12G146000;SoyZH13_13G017700;SoyZH13_13G038200;SoyZH13_19G100500;SoyZH13_19G117000	path:gmx00450
path:gmx00909	Sesquiterpenoid and triterpenoid biosynthesis	Metabolism	Metabolism of terpenoids and polyketides	12	3161	26	10215	0.0742668	0.314396	1.49149	SoyZH13_06G046000;SoyZH13_07G171400;SoyZH13_08G025800;SoyZH13_08G060500;SoyZH13_08G330600;SoyZH13_11G109000;SoyZH13_12G034900;SoyZH13_13G230400;SoyZH13_14G086100;SoyZH13_15G059700;SoyZH13_17G221700;SoyZH13_18G106600	path:gmx00909
path:gmx04130	SNARE interactions in vesicular transport	Genetic Information Processing	Folding, sorting and degradation	27	3161	89	10215	0.589324	0.895606	0.980365	SoyZH13_02G192900;SoyZH13_02G234800;SoyZH13_02G260400;SoyZH13_03G027900;SoyZH13_03G161900;SoyZH13_04G090800;SoyZH13_06G069400;SoyZH13_06G093800;SoyZH13_09G212300;SoyZH13_10G008800;SoyZH13_10G049500;SoyZH13_10G135500;SoyZH13_11G155700;SoyZH13_12G083500;SoyZH13_12G152800;SoyZH13_13G117800;SoyZH13_13G120000;SoyZH13_13G300600;SoyZH13_14G016500;SoyZH13_14G055200;SoyZH13_14G164800;SoyZH13_16G121200;Soy…	path:gmx04130
path:gmx00600	Sphingolipid metabolism	Metabolism	Lipid metabolism	17	3161	47	10215	0.264214	0.559253	1.16887	SoyZH13_02G117300;SoyZH13_02G280800;SoyZH13_08G055600;SoyZH13_08G316300;SoyZH13_09G144100;SoyZH13_09G248400;SoyZH13_10G159600;SoyZH13_10G159700;SoyZH13_10G177300;SoyZH13_14G009600;SoyZH13_15G065200;SoyZH13_15G101200;SoyZH13_16G186100;SoyZH13_18G066800;SoyZH13_18G189900;SoyZH13_18G252600;SoyZH13_20G183000	path:gmx00600
path:gmx03040	Spliceosome	Genetic Information Processing	Transcription	85	3161	357	10215	0.999009	1	0.769422	SoyZH13_01G057400;SoyZH13_01G145300;SoyZH13_01G158600;SoyZH13_02G010400;SoyZH13_02G086500;SoyZH13_02G087000;SoyZH13_02G144900;SoyZH13_02G187100;SoyZH13_02G256700;SoyZH13_02G266700;SoyZH13_03G044700;SoyZH13_03G136000;SoyZH13_03G138500;SoyZH13_03G154200;SoyZH13_03G200100;SoyZH13_03G200800;SoyZH13_04G064300;SoyZH13_04G205700;SoyZH13_04G213000;SoyZH13_05G226000;SoyZH13_06G064700;SoyZH13_06G122700;Soy…	path:gmx03040
path:gmx00500	Starch and sucrose metabolism	Metabolism	Carbohydrate metabolism	113	3161	351	10215	0.322106	0.61981	1.04036	SoyZH13_01G007600;SoyZH13_01G007700;SoyZH13_01G019200;SoyZH13_01G135300;SoyZH13_01G186600;SoyZH13_02G080800;SoyZH13_02G123500;SoyZH13_03G038800;SoyZH13_03G135300;SoyZH13_03G142800;SoyZH13_03G195700;SoyZH13_04G010900;SoyZH13_04G086800;SoyZH13_04G092400;SoyZH13_04G096900;SoyZH13_04G211300;SoyZH13_05G117000;SoyZH13_05G145600;SoyZH13_05G155000;SoyZH13_05G202300;SoyZH13_05G205200;SoyZH13_05G205800;Soy…	path:gmx00500
path:gmx00100	Steroid biosynthesis	Metabolism	Lipid metabolism	29	3161	64	10215	0.0107251	0.0854041	1.46431	SoyZH13_01G001600;SoyZH13_01G034200;SoyZH13_02G173900;SoyZH13_02G245400;SoyZH13_03G102600;SoyZH13_04G019700;SoyZH13_05G052200;SoyZH13_06G019300;SoyZH13_06G046000;SoyZH13_06G053900;SoyZH13_06G164000;SoyZH13_07G171400;SoyZH13_08G060500;SoyZH13_08G213100;SoyZH13_10G085800;SoyZH13_10G243400;SoyZH13_11G100700;SoyZH13_11G109000;SoyZH13_11G122500;SoyZH13_12G027400;SoyZH13_12G034900;SoyZH13_12G047300;Soy…	path:gmx00100
path:gmx00945	Stilbenoid, diarylheptanoid and gingerol biosynthesis	Metabolism	Biosynthesis of other secondary metabolites	22	3161	59	10215	0.179074	0.493461	1.20499	SoyZH13_01G004600;SoyZH13_01G170900;SoyZH13_02G096800;SoyZH13_02G216500;SoyZH13_03G108400;SoyZH13_05G136600;SoyZH13_05G209400;SoyZH13_07G000600;SoyZH13_07G020500;SoyZH13_07G200100;SoyZH13_08G097900;SoyZH13_08G209500;SoyZH13_13G080600;SoyZH13_13G342500;SoyZH13_14G170700;SoyZH13_14G184300;SoyZH13_15G224600;SoyZH13_16G036200;SoyZH13_16G036300;SoyZH13_17G163700;SoyZH13_19G111400;SoyZH13_20G101500	path:gmx00945
path:gmx00920	Sulfur metabolism	Metabolism	Energy metabolism	23	3161	66	10215	0.285724	0.585274	1.12615	SoyZH13_01G219400;SoyZH13_03G006500;SoyZH13_06G229400;SoyZH13_07G177000;SoyZH13_08G159300;SoyZH13_08G308300;SoyZH13_09G004600;SoyZH13_10G145500;SoyZH13_11G047200;SoyZH13_11G081900;SoyZH13_11G090700;SoyZH13_12G130800;SoyZH13_13G038200;SoyZH13_13G222300;SoyZH13_13G224500;SoyZH13_15G064300;SoyZH13_15G240200;SoyZH13_15G241600;SoyZH13_16G037400;SoyZH13_18G075900;SoyZH13_18G206700;SoyZH13_20G213300;Soy…	path:gmx00920
path:gmx04122	Sulfur relay system	Genetic Information Processing	Folding, sorting and degradation	7	3161	19	10215	0.368455	0.671072	1.19058	SoyZH13_03G122000;SoyZH13_08G159300;SoyZH13_14G017700;SoyZH13_15G240200;SoyZH13_19G124200;SoyZH13_20G040400;SoyZH13_20G091500	path:gmx04122
path:gmx00072	Synthesis and degradation of ketone bodies	Metabolism	Lipid metabolism	7	3161	15	10215	0.14958	0.441782	1.50807	SoyZH13_07G252500;SoyZH13_09G133800;SoyZH13_11G026200;SoyZH13_14G004900;SoyZH13_16G176900;SoyZH13_17G128000;SoyZH13_19G113800	path:gmx00072
path:gmx00430	Taurine and hypotaurine metabolism	Metabolism	Metabolism of other amino acids	18	3161	37	10215	0.0179864	0.123633	1.57212	SoyZH13_01G005700;SoyZH13_02G221300;SoyZH13_04G137700;SoyZH13_06G196200;SoyZH13_07G118300;SoyZH13_08G086700;SoyZH13_09G151900;SoyZH13_09G217200;SoyZH13_11G211500;SoyZH13_12G115700;SoyZH13_14G193700;SoyZH13_15G192400;SoyZH13_16G034600;SoyZH13_16G193700;SoyZH13_17G177600;SoyZH13_18G042700;SoyZH13_19G101200;SoyZH13_19G101600	path:gmx00430
path:gmx00900	Terpenoid backbone biosynthesis	Metabolism	Metabolism of terpenoids and polyketides	38	3161	102	10215	0.101914	0.392215	1.20392	SoyZH13_01G215400;SoyZH13_02G055400;SoyZH13_02G206600;SoyZH13_02G250900;SoyZH13_03G218300;SoyZH13_04G066200;SoyZH13_05G092700;SoyZH13_06G122400;SoyZH13_07G252500;SoyZH13_08G261800;SoyZH13_09G015200;SoyZH13_09G133800;SoyZH13_09G177300;SoyZH13_09G226800;SoyZH13_10G067600;SoyZH13_11G008400;SoyZH13_11G020700;SoyZH13_11G026200;SoyZH13_11G062500;SoyZH13_11G085800;SoyZH13_11G174500;SoyZH13_13G191500;Soy…	path:gmx00900
path:gmx00730	Thiamine metabolism	Metabolism	Metabolism of cofactors and vitamins	21	3161	53	10215	0.112379	0.406445	1.28043	SoyZH13_01G142100;SoyZH13_03G159100;SoyZH13_04G066200;SoyZH13_06G247900;SoyZH13_07G225000;SoyZH13_08G261800;SoyZH13_10G046600;SoyZH13_10G118800;SoyZH13_10G232400;SoyZH13_12G120800;SoyZH13_13G117200;SoyZH13_13G191500;SoyZH13_15G190500;SoyZH13_16G055000;SoyZH13_16G120600;SoyZH13_17G020700;SoyZH13_17G031300;SoyZH13_17G123900;SoyZH13_18G007000;SoyZH13_18G130800;SoyZH13_20G128700	path:gmx00730
path:gmx00960	Tropane, piperidine and pyridine alkaloid biosynthesis	Metabolism	Biosynthesis of other secondary metabolites	14	3161	54	10215	0.827852	1	0.837815	SoyZH13_01G115100;SoyZH13_02G037000;SoyZH13_05G169200;SoyZH13_06G077400;SoyZH13_06G252600;SoyZH13_08G133000;SoyZH13_10G085900;SoyZH13_11G220100;SoyZH13_11G220300;SoyZH13_11G236000;SoyZH13_12G054600;SoyZH13_18G034800;SoyZH13_18G127200;SoyZH13_20G131700	path:gmx00960
path:gmx00380	Tryptophan metabolism	Metabolism	Amino acid metabolism	33	3161	93	10215	0.199687	0.49726	1.14669	SoyZH13_01G034700;SoyZH13_02G028700;SoyZH13_02G048500;SoyZH13_02G117100;SoyZH13_03G151000;SoyZH13_03G152800;SoyZH13_03G188700;SoyZH13_04G016700;SoyZH13_04G223600;SoyZH13_05G138900;SoyZH13_05G139000;SoyZH13_06G016600;SoyZH13_07G223400;SoyZH13_07G223500;SoyZH13_07G225700;SoyZH13_07G252500;SoyZH13_08G100000;SoyZH13_08G271500;SoyZH13_10G119600;SoyZH13_13G019400;SoyZH13_13G152500;SoyZH13_13G312400;Soy…	path:gmx00380
path:gmx00350	Tyrosine metabolism	Metabolism	Amino acid metabolism	30	3161	101	10215	0.643392	0.909853	0.959873	SoyZH13_01G102700;SoyZH13_01G102800;SoyZH13_01G115100;SoyZH13_02G037000;SoyZH13_03G053900;SoyZH13_03G151000;SoyZH13_05G169200;SoyZH13_06G077400;SoyZH13_06G216000;SoyZH13_06G252600;SoyZH13_07G230100;SoyZH13_08G133000;SoyZH13_09G145200;SoyZH13_10G039500;SoyZH13_10G085900;SoyZH13_11G236000;SoyZH13_12G014900;SoyZH13_12G015000;SoyZH13_12G015100;SoyZH13_12G140000;SoyZH13_13G220300;SoyZH13_14G038800;Soy…	path:gmx00350
path:gmx00130	Ubiquinone and other terpenoid-quinone biosynthesis	Metabolism	Metabolism of cofactors and vitamins	43	3161	105	10215	0.0184963	0.123633	1.32341	SoyZH13_01G010300;SoyZH13_01G028300;SoyZH13_01G118700;SoyZH13_01G161100;SoyZH13_02G002100;SoyZH13_02G035500;SoyZH13_02G155600;SoyZH13_02G216500;SoyZH13_03G186500;SoyZH13_07G027300;SoyZH13_07G173800;SoyZH13_08G058100;SoyZH13_09G023800;SoyZH13_09G094100;SoyZH13_09G200900;SoyZH13_09G213800;SoyZH13_10G066500;SoyZH13_10G272800;SoyZH13_11G166000;SoyZH13_12G014100;SoyZH13_12G014200;SoyZH13_12G042100;Soy…	path:gmx00130
path:gmx04120	Ubiquitin mediated proteolysis	Genetic Information Processing	Folding, sorting and degradation	61	3161	247	10215	0.988041	1	0.798081	SoyZH13_01G042400;SoyZH13_01G161700;SoyZH13_01G177400;SoyZH13_02G019200;SoyZH13_02G051900;SoyZH13_02G206700;SoyZH13_02G246100;SoyZH13_03G004200;SoyZH13_03G191100;SoyZH13_04G176700;SoyZH13_05G034300;SoyZH13_05G085300;SoyZH13_05G195600;SoyZH13_06G069900;SoyZH13_06G115700;SoyZH13_06G181200;SoyZH13_06G209400;SoyZH13_06G212200;SoyZH13_07G182000;SoyZH13_07G235000;SoyZH13_08G015700;SoyZH13_08G075700;Soy…	path:gmx04120
path:gmx00290	Valine, leucine and isoleucine biosynthesis	Metabolism	Amino acid metabolism	15	3161	44	10215	0.379225	0.678333	1.10167	SoyZH13_01G066000;SoyZH13_04G173800;SoyZH13_05G156900;SoyZH13_06G046500;SoyZH13_06G162200;SoyZH13_06G257000;SoyZH13_07G030900;SoyZH13_08G200700;SoyZH13_12G112400;SoyZH13_13G185800;SoyZH13_13G339300;SoyZH13_15G069900;SoyZH13_17G243700;SoyZH13_19G106100;SoyZH13_20G184900	path:gmx00290
path:gmx00280	Valine, leucine and isoleucine degradation	Metabolism	Amino acid metabolism	37	3161	114	10215	0.397078	0.700402	1.04884	SoyZH13_01G091400;SoyZH13_01G114000;SoyZH13_02G048500;SoyZH13_03G104000;SoyZH13_04G188900;SoyZH13_04G218800;SoyZH13_04G223600;SoyZH13_05G062300;SoyZH13_05G218100;SoyZH13_06G046500;SoyZH13_07G166600;SoyZH13_07G169600;SoyZH13_07G223400;SoyZH13_07G223500;SoyZH13_07G225700;SoyZH13_07G252500;SoyZH13_08G063200;SoyZH13_08G271500;SoyZH13_08G290600;SoyZH13_09G133800;SoyZH13_11G026200;SoyZH13_13G019400;Soy…	path:gmx00280
path:gmx00750	Vitamin B6 metabolism	Metabolism	Metabolism of cofactors and vitamins	8	3161	33	10215	0.847247	1	0.783411	SoyZH13_01G143300;SoyZH13_07G010600;SoyZH13_08G186000;SoyZH13_11G082200;SoyZH13_13G203500;SoyZH13_15G083700;SoyZH13_16G020500;SoyZH13_18G037900	path:gmx00750
path:gmx00908	Zeatin biosynthesis	Metabolism	Metabolism of terpenoids and polyketides	11	3161	53	10215	0.964784	1	0.670704	SoyZH13_03G168800;SoyZH13_06G027100;SoyZH13_10G058800;SoyZH13_11G160000;SoyZH13_13G247400;SoyZH13_14G094000;SoyZH13_17G053300;SoyZH13_17G214600;SoyZH13_18G243700;SoyZH13_19G120000;SoyZH13_19G172100	path:gmx00908

## Sheet: S62-vs.-S141
id	Term	Classification_level1		Classification_level2	ListHits	ListTotal	PopHits	PopTotal	p-value	q-value	Enrichment_score	geneID	hyperlink_only_excel
path:gmx02010	ABC transporters	Environmental Information Processing		Membrane transport	12	1210	76	10215	0.183828	0.607328	1.33297	SoyZH13_03G165700;SoyZH13_07G114300;SoyZH13_08G000700;SoyZH13_08G255900;SoyZH13_08G322600;SoyZH13_10G209500;SoyZH13_13G109700;SoyZH13_13G200500;SoyZH13_13G341800;SoyZH13_14G190300;SoyZH13_16G154100;SoyZH13_17G040000	path:gmx02010
path:gmx04933	AGE-RAGE signaling pathway in diabetic complications	Human Diseases		Endocrine and metabolic disease	1	1210	42	10215	0.995041	0.999984	0.201004	SoyZH13_11G227700	path:gmx04933
path:gmx00250	Alanine, aspartate and glutamate metabolism	Metabolism		Amino acid metabolism	17	1210	121	10215	0.262652	0.643755	1.18609	SoyZH13_02G208600;SoyZH13_02G223500;SoyZH13_02G271200;SoyZH13_04G076000;SoyZH13_05G045200;SoyZH13_05G125400;SoyZH13_05G176000;SoyZH13_09G117900;SoyZH13_09G151900;SoyZH13_14G079700;SoyZH13_14G195900;SoyZH13_16G136800;SoyZH13_17G094500;SoyZH13_17G227700;SoyZH13_18G019200;SoyZH13_18G184200;SoyZH13_19G097300	path:gmx00250
path:gmx00592	alpha-Linolenic acid metabolism	Metabolism		Lipid metabolism	24	1210	108	10215	0.00157714	0.0657143	1.87603	SoyZH13_01G002700;SoyZH13_01G190300;SoyZH13_02G173800;SoyZH13_03G242900;SoyZH13_04G216900;SoyZH13_06G117600;SoyZH13_08G227600;SoyZH13_10G097900;SoyZH13_11G034700;SoyZH13_11G119400;SoyZH13_11G200700;SoyZH13_13G019300;SoyZH13_13G024400;SoyZH13_13G034800;SoyZH13_13G056600;SoyZH13_13G091200;SoyZH13_15G210100;SoyZH13_17G198600;SoyZH13_18G140000;SoyZH13_18G176500;SoyZH13_19G040500;SoyZH13_20G048300;Soy…	path:gmx00592
path:gmx00520	Amino sugar and nucleotide sugar metabolism	Metabolism		Carbohydrate metabolism	30	1210	289	10215	0.807591	0.999984	0.876348	SoyZH13_01G007700;SoyZH13_03G025500;SoyZH13_03G038800;SoyZH13_03G106300;SoyZH13_03G194200;SoyZH13_04G028800;SoyZH13_04G140400;SoyZH13_05G049100;SoyZH13_09G112400;SoyZH13_09G245000;SoyZH13_10G018300;SoyZH13_10G147800;SoyZH13_10G268600;SoyZH13_11G120800;SoyZH13_12G048000;SoyZH13_12G126900;SoyZH13_12G127000;SoyZH13_12G138200;SoyZH13_12G180700;SoyZH13_12G210100;SoyZH13_13G241100;SoyZH13_14G060000;Soy…	path:gmx00520
path:gmx00970	Aminoacyl-tRNA biosynthesis	Genetic Information Processing		Translation	5	1210	108	10215	0.997223	0.999984	0.39084	SoyZH13_04G081300;SoyZH13_05G161400;SoyZH13_07G247400;SoyZH13_16G082700;SoyZH13_17G080700	path:gmx00970
path:gmx00590	Arachidonic acid metabolism	Metabolism		Lipid metabolism	5	1210	35	10215	0.401245	0.778621	1.20602	SoyZH13_01G002700;SoyZH13_02G173800;SoyZH13_07G096300;SoyZH13_10G097900;SoyZH13_19G139300	path:gmx00590
path:gmx00330	Arginine and proline metabolism	Metabolism		Amino acid metabolism	23	1210	136	10215	0.0489338	0.401978	1.42772	SoyZH13_01G088800;SoyZH13_02G018000;SoyZH13_03G060100;SoyZH13_03G114700;SoyZH13_04G076000;SoyZH13_04G213500;SoyZH13_04G223600;SoyZH13_06G109500;SoyZH13_07G148300;SoyZH13_07G237200;SoyZH13_08G242500;SoyZH13_08G242600;SoyZH13_09G205400;SoyZH13_10G086000;SoyZH13_12G166000;SoyZH13_14G192200;SoyZH13_15G253900;SoyZH13_16G116900;SoyZH13_17G094500;SoyZH13_18G033100;SoyZH13_18G105200;SoyZH13_19G016300;Soy…	path:gmx00330
path:gmx00220	Arginine biosynthesis	Metabolism		Amino acid metabolism	7	1210	77	10215	0.822032	0.999984	0.767468	SoyZH13_02G223500;SoyZH13_04G076000;SoyZH13_05G045200;SoyZH13_05G135500;SoyZH13_14G195900;SoyZH13_16G136800;SoyZH13_19G097300	path:gmx00220
path:gmx00053	Ascorbate and aldarate metabolism	Metabolism		Carbohydrate metabolism	16	1210	104	10215	0.164963	0.607328	1.29879	SoyZH13_01G005600;SoyZH13_04G223600;SoyZH13_05G210400;SoyZH13_06G109500;SoyZH13_06G109600;SoyZH13_10G097100;SoyZH13_10G147800;SoyZH13_11G104300;SoyZH13_12G031100;SoyZH13_13G061300;SoyZH13_16G017800;SoyZH13_16G017900;SoyZH13_16G018000;SoyZH13_16G116900;SoyZH13_17G185100;SoyZH13_19G229900	path:gmx00053
path:gmx04136	Autophagy - other	Cellular Processes		Transport and catabolism	4	1210	71	10215	0.975218	0.999984	0.475614	SoyZH13_11G002400;SoyZH13_13G103200;SoyZH13_14G171200;SoyZH13_17G012800	path:gmx04136
path:gmx03022	Basal transcription factors	Genetic Information Processing		Transcription	12	1210	101	10215	0.541798	0.91941	1.00303	SoyZH13_02G077000;SoyZH13_03G119700;SoyZH13_04G026500;SoyZH13_06G280800;SoyZH13_07G113200;SoyZH13_08G234500;SoyZH13_14G135000;SoyZH13_16G005800;SoyZH13_17G189900;SoyZH13_17G191700;SoyZH13_18G258400;SoyZH13_19G122100	path:gmx03022
path:gmx03410	Base excision repair	Genetic Information Processing		Replication and repair	12	1210	76	10215	0.183828	0.607328	1.33297	SoyZH13_02G061900;SoyZH13_02G084300;SoyZH13_02G174800;SoyZH13_04G187600;SoyZH13_08G220700;SoyZH13_10G129300;SoyZH13_11G157800;SoyZH13_11G164800;SoyZH13_12G079600;SoyZH13_13G338300;SoyZH13_15G244100;SoyZH13_19G133100	path:gmx03410
path:gmx00410	beta-Alanine metabolism	Metabolism		Metabolism of other amino acids	19	1210	117	10215	0.0945575	0.537259	1.37095	SoyZH13_02G018000;SoyZH13_04G213500;SoyZH13_04G223600;SoyZH13_05G125400;SoyZH13_06G109500;SoyZH13_08G038200;SoyZH13_08G261200;SoyZH13_09G151900;SoyZH13_09G155400;SoyZH13_09G205400;SoyZH13_10G085900;SoyZH13_10G086000;SoyZH13_14G192200;SoyZH13_15G253800;SoyZH13_15G253900;SoyZH13_16G116900;SoyZH13_17G032600;SoyZH13_18G105200;SoyZH13_20G131700	path:gmx00410
path:gmx00965	Betalain biosynthesis	Metabolism		Biosynthesis of other secondary metabolites	1	1210	8	10215	0.635412	0.968615	1.05527	SoyZH13_09G141000	path:gmx00965
path:gmx00999	Biosynthesis of secondary metabolites - unclassified	Metabolism		Biosynthesis of other secondary metabolites	6	1210	39	10215	0.312939	0.67876	1.29879	SoyZH13_02G096800;SoyZH13_05G136600;SoyZH13_13G077600;SoyZH13_13G343700;SoyZH13_15G002000;SoyZH13_17G163700	path:gmx00999
path:gmx01040	Biosynthesis of unsaturated fatty acids	Metabolism		Lipid metabolism	9	1210	41	10215	0.0471766	0.401978	1.85315	SoyZH13_01G190300;SoyZH13_03G009400;SoyZH13_07G067000;SoyZH13_08G263900;SoyZH13_09G101900;SoyZH13_11G034700;SoyZH13_18G176500;SoyZH13_20G098800;SoyZH13_U020900	path:gmx01040
path:gmx00780	Biotin metabolism	Metabolism		Metabolism of cofactors and vitamins	6	1210	34	10215	0.208706	0.635771	1.48979	SoyZH13_05G204600;SoyZH13_08G023800;SoyZH13_12G026300;SoyZH13_15G051100;SoyZH13_15G224700;SoyZH13_16G038400	path:gmx00780
path:gmx00650	Butanoate metabolism	Metabolism		Carbohydrate metabolism	7	1210	46	10215	0.299865	0.669343	1.28467	SoyZH13_02G284700;SoyZH13_05G125400;SoyZH13_06G221000;SoyZH13_07G252500;SoyZH13_09G151900;SoyZH13_17G005300;SoyZH13_17G032600	path:gmx00650
path:gmx00660	C5-Branched dibasic acid metabolism	Metabolism		Carbohydrate metabolism	1	1210	15	10215	0.849312	0.999984	0.56281	SoyZH13_17G243700	path:gmx00660
path:gmx00710	Carbon fixation in photosynthetic organisms	Metabolism		Energy metabolism	19	1210	155	10215	0.473681	0.86756	1.03484	SoyZH13_01G086900;SoyZH13_01G181300;SoyZH13_04G076000;SoyZH13_06G214600;SoyZH13_08G033100;SoyZH13_08G174100;SoyZH13_10G189500;SoyZH13_10G245500;SoyZH13_10G270900;SoyZH13_11G043300;SoyZH13_12G142000;SoyZH13_13G032900;SoyZH13_13G079200;SoyZH13_13G246300;SoyZH13_15G241100;SoyZH13_16G071100;SoyZH13_18G008800;SoyZH13_18G202000;SoyZH13_19G093800	path:gmx00710
path:gmx00906	Carotenoid biosynthesis	Metabolism		Metabolism of terpenoids and polyketides	16	1210	75	10215	0.0132582	0.221199	1.80099	SoyZH13_01G138300;SoyZH13_02G097500;SoyZH13_03G114500;SoyZH13_05G130000;SoyZH13_07G200900;SoyZH13_08G091200;SoyZH13_08G168200;SoyZH13_08G289100;SoyZH13_09G000700;SoyZH13_09G118900;SoyZH13_10G059500;SoyZH13_10G213300;SoyZH13_15G165000;SoyZH13_15G230700;SoyZH13_17G166900;SoyZH13_18G212000	path:gmx00906
path:gmx04712	Circadian rhythm - plant	Organismal Systems		Environmental adaptation	13	1210	125	10215	0.732862	0.999984	0.877983	SoyZH13_02G065500;SoyZH13_03G240300;SoyZH13_05G143100;SoyZH13_07G055900;SoyZH13_08G188600;SoyZH13_09G033900;SoyZH13_10G093300;SoyZH13_10G129000;SoyZH13_10G129900;SoyZH13_12G067700;SoyZH13_16G146100;SoyZH13_17G143900;SoyZH13_20G156300	path:gmx04712
path:gmx00020	Citrate cycle (TCA cycle)	Metabolism		Carbohydrate metabolism	8	1210	108	10215	0.951357	0.999984	0.625344	SoyZH13_01G086900;SoyZH13_01G181300;SoyZH13_02G040300;SoyZH13_06G214600;SoyZH13_07G224100;SoyZH13_11G043300;SoyZH13_17G032200;SoyZH13_19G211900	path:gmx00020
path:gmx00073	Cutin, suberine and wax biosynthesis	Metabolism		Lipid metabolism	9	1210	58	10215	0.244136	0.635771	1.30999	SoyZH13_03G228700;SoyZH13_09G111000;SoyZH13_09G111600;SoyZH13_11G158700;SoyZH13_11G158800;SoyZH13_16G049300;SoyZH13_19G232600;SoyZH13_20G002600;SoyZH13_20G186200	path:gmx00073
path:gmx00460	Cyanoamino acid metabolism	Metabolism		Metabolism of other amino acids	17	1210	96	10215	0.0575426	0.423107	1.49496	SoyZH13_02G205400;SoyZH13_04G229400;SoyZH13_06G242400;SoyZH13_07G094900;SoyZH13_08G259500;SoyZH13_09G003500;SoyZH13_09G160100;SoyZH13_11G200600;SoyZH13_12G049900;SoyZH13_12G050300;SoyZH13_12G200400;SoyZH13_13G038700;SoyZH13_14G079700;SoyZH13_15G030600;SoyZH13_15G101700;SoyZH13_17G227700;SoyZH13_20G025200	path:gmx00460
path:gmx00270	Cysteine and methionine metabolism	Metabolism		Amino acid metabolism	38	1210	240	10215	0.0371981	0.401978	1.33667	SoyZH13_01G143300;SoyZH13_01G181300;SoyZH13_01G201900;SoyZH13_02G082300;SoyZH13_02G246400;SoyZH13_03G115200;SoyZH13_04G076000;SoyZH13_04G165800;SoyZH13_04G213500;SoyZH13_05G233600;SoyZH13_06G005800;SoyZH13_06G046500;SoyZH13_06G170200;SoyZH13_06G214600;SoyZH13_07G056400;SoyZH13_07G061200;SoyZH13_07G171900;SoyZH13_07G172000;SoyZH13_07G248500;SoyZH13_08G101600;SoyZH13_08G242500;SoyZH13_08G242600;Soy…	path:gmx00270
path:gmx00904	Diterpenoid biosynthesis	Metabolism		Metabolism of terpenoids and polyketides	7	1210	59	10215	0.558386	0.91941	1.00161	SoyZH13_08G081100;SoyZH13_09G028700;SoyZH13_13G196700;SoyZH13_13G236100;SoyZH13_13G236200;SoyZH13_13G343000;SoyZH13_15G130400	path:gmx00904
path:gmx03030	DNA replication	Genetic Information Processing		Replication and repair	11	1210	156	10215	0.982582	0.999984	0.59528	SoyZH13_01G170600;SoyZH13_02G033600;SoyZH13_02G084300;SoyZH13_04G187600;SoyZH13_05G095000;SoyZH13_10G129300;SoyZH13_11G164800;SoyZH13_12G079600;SoyZH13_13G157400;SoyZH13_17G126500;SoyZH13_19G133100	path:gmx03030
path:gmx04144	Endocytosis	Cellular Processes		Transport and catabolism	35	1210	383	10215	0.963807	0.999984	0.771476	SoyZH13_01G173100;SoyZH13_02G086500;SoyZH13_03G021500;SoyZH13_03G168100;SoyZH13_04G111900;SoyZH13_05G006000;SoyZH13_05G164900;SoyZH13_05G217000;SoyZH13_06G019100;SoyZH13_07G256800;SoyZH13_08G004600;SoyZH13_08G037300;SoyZH13_08G106000;SoyZH13_08G177900;SoyZH13_08G294500;SoyZH13_08G342700;SoyZH13_10G010300;SoyZH13_11G148500;SoyZH13_11G161800;SoyZH13_12G077300;SoyZH13_13G067200;SoyZH13_13G324200;Soy…	path:gmx04144
path:gmx00565	Ether lipid metabolism	Metabolism		Lipid metabolism	8	1210	59	10215	0.399242	0.778621	1.1447	SoyZH13_01G002700;SoyZH13_02G173800;SoyZH13_03G084500;SoyZH13_06G019100;SoyZH13_10G097900;SoyZH13_15G022700;SoyZH13_16G074600;SoyZH13_20G037800	path:gmx00565
path:gmx00061	Fatty acid biosynthesis	Metabolism		Lipid metabolism	13	1210	100	10215	0.404883	0.778621	1.09748	SoyZH13_05G204600;SoyZH13_06G108100;SoyZH13_08G023800;SoyZH13_11G017200;SoyZH13_12G026300;SoyZH13_12G044300;SoyZH13_13G063800;SoyZH13_15G051100;SoyZH13_16G038400;SoyZH13_18G215400;SoyZH13_19G026400;SoyZH13_19G204900;SoyZH13_20G007500	path:gmx00061
path:gmx00071	Fatty acid degradation	Metabolism		Lipid metabolism	26	1210	113	10215	0.000591167	0.0369479	1.94244	SoyZH13_01G102700;SoyZH13_01G102800;SoyZH13_01G190300;SoyZH13_02G251800;SoyZH13_02G284700;SoyZH13_03G053900;SoyZH13_04G216900;SoyZH13_04G223600;SoyZH13_06G108100;SoyZH13_06G109500;SoyZH13_06G117600;SoyZH13_07G252500;SoyZH13_11G017200;SoyZH13_11G034700;SoyZH13_12G015000;SoyZH13_12G015100;SoyZH13_12G044300;SoyZH13_13G024400;SoyZH13_13G063800;SoyZH13_16G116900;SoyZH13_17G005300;SoyZH13_17G032600;Soy…	path:gmx00071
path:gmx00062	Fatty acid elongation	Metabolism		Lipid metabolism	8	1210	59	10215	0.399242	0.778621	1.1447	SoyZH13_03G009400;SoyZH13_07G067000;SoyZH13_08G263900;SoyZH13_10G164100;SoyZH13_10G223100;SoyZH13_11G035400;SoyZH13_20G139000;SoyZH13_20G196300	path:gmx00062
path:gmx00944	Flavone and flavonol biosynthesis	Metabolism		Biosynthesis of other secondary metabolites	2	1210	26	10215	0.830935	0.999984	0.649396	SoyZH13_05G020900;SoyZH13_19G027700	path:gmx00944
path:gmx00941	Flavonoid biosynthesis	Metabolism		Biosynthesis of other secondary metabolites	12	1210	116	10215	0.734322	0.999984	0.873326	SoyZH13_01G196800;SoyZH13_02G046100;SoyZH13_02G096800;SoyZH13_05G020900;SoyZH13_05G136600;SoyZH13_05G143100;SoyZH13_06G290900;SoyZH13_07G000600;SoyZH13_08G209500;SoyZH13_15G224600;SoyZH13_17G163700;SoyZH13_19G111400	path:gmx00941
path:gmx00790	Folate biosynthesis	Metabolism		Metabolism of cofactors and vitamins	7	1210	55	10215	0.481074	0.86756	1.07446	SoyZH13_01G058600;SoyZH13_02G175100;SoyZH13_08G169200;SoyZH13_11G112100;SoyZH13_14G059500;SoyZH13_18G033000;SoyZH13_20G091500	path:gmx00790
path:gmx00051	Fructose and mannose metabolism	Metabolism		Carbohydrate metabolism	13	1210	141	10215	0.867008	0.999984	0.778354	SoyZH13_01G005900;SoyZH13_01G007700;SoyZH13_01G155100;SoyZH13_02G156500;SoyZH13_04G081700;SoyZH13_05G053900;SoyZH13_08G174100;SoyZH13_09G007700;SoyZH13_12G048000;SoyZH13_13G271500;SoyZH13_14G060000;SoyZH13_15G107800;SoyZH13_16G177300	path:gmx00051
path:gmx00052	Galactose metabolism	Metabolism		Carbohydrate metabolism	25	1210	121	10215	0.00364546	0.0911366	1.74425	SoyZH13_01G005900;SoyZH13_01G007700;SoyZH13_02G280000;SoyZH13_03G038800;SoyZH13_03G209300;SoyZH13_04G081700;SoyZH13_05G003800;SoyZH13_06G171100;SoyZH13_06G181700;SoyZH13_09G144100;SoyZH13_09G157100;SoyZH13_09G158300;SoyZH13_09G209000;SoyZH13_09G216900;SoyZH13_10G159600;SoyZH13_10G159700;SoyZH13_12G005500;SoyZH13_13G321500;SoyZH13_13G321800;SoyZH13_14G010300;SoyZH13_18G189900;SoyZH13_18G228500;Soy…	path:gmx00052
path:gmx00966	Glucosinolate biosynthesis	Metabolism		Biosynthesis of other secondary metabolites	5	1210	12	10215	0.00894712	0.186398	3.51756	SoyZH13_01G034700;SoyZH13_02G028700;SoyZH13_11G200600;SoyZH13_13G038700;SoyZH13_17G243700	path:gmx00966
path:gmx00480	Glutathione metabolism	Metabolism		Metabolism of other amino acids	36	1210	188	10215	0.00228575	0.0714296	1.61658	SoyZH13_01G201900;SoyZH13_04G072700;SoyZH13_04G213500;SoyZH13_05G150600;SoyZH13_06G073700;SoyZH13_06G109600;SoyZH13_06G142400;SoyZH13_07G130800;SoyZH13_07G130900;SoyZH13_07G131100;SoyZH13_07G131600;SoyZH13_07G131800;SoyZH13_08G113200;SoyZH13_08G138800;SoyZH13_08G166800;SoyZH13_08G167000;SoyZH13_08G167100;SoyZH13_08G167200;SoyZH13_08G289700;SoyZH13_10G019800;SoyZH13_10G046200;SoyZH13_10G177700;Soy…	path:gmx00480
path:gmx00561	Glycerolipid metabolism	Metabolism		Lipid metabolism	31	1210	177	10215	0.0160784	0.223311	1.47857	SoyZH13_01G099500;SoyZH13_02G083500;SoyZH13_02G173800;SoyZH13_02G228400;SoyZH13_03G073200;SoyZH13_03G157400;SoyZH13_03G200700;SoyZH13_04G223600;SoyZH13_05G021400;SoyZH13_06G109500;SoyZH13_07G035200;SoyZH13_09G107600;SoyZH13_09G144100;SoyZH13_09G189000;SoyZH13_09G255200;SoyZH13_10G097900;SoyZH13_10G159600;SoyZH13_10G159700;SoyZH13_10G269100;SoyZH13_13G068800;SoyZH13_13G087700;SoyZH13_13G089900;Soy…	path:gmx00561
path:gmx00564	Glycerophospholipid metabolism	Metabolism		Lipid metabolism	26	1210	217	10215	0.506942	0.880107	1.0115	SoyZH13_01G002700;SoyZH13_02G083500;SoyZH13_02G173800;SoyZH13_02G228400;SoyZH13_03G084500;SoyZH13_03G157400;SoyZH13_03G200700;SoyZH13_05G019400;SoyZH13_05G021400;SoyZH13_06G019100;SoyZH13_06G168800;SoyZH13_09G048700;SoyZH13_09G107600;SoyZH13_09G189000;SoyZH13_10G097900;SoyZH13_10G191300;SoyZH13_10G204300;SoyZH13_13G068800;SoyZH13_13G115700;SoyZH13_15G010300;SoyZH13_15G022700;SoyZH13_16G074600;Soy…	path:gmx00564
path:gmx00260	Glycine, serine and threonine metabolism	Metabolism		Amino acid metabolism	19	1210	132	10215	0.214692	0.635771	1.21516	SoyZH13_01G143300;SoyZH13_03G019000;SoyZH13_03G141700;SoyZH13_04G229400;SoyZH13_06G048300;SoyZH13_08G101600;SoyZH13_08G259500;SoyZH13_10G085900;SoyZH13_11G003300;SoyZH13_13G036800;SoyZH13_13G333400;SoyZH13_14G001300;SoyZH13_15G253800;SoyZH13_16G045200;SoyZH13_18G019200;SoyZH13_18G184200;SoyZH13_19G089300;SoyZH13_20G115900;SoyZH13_20G131700	path:gmx00260
path:gmx00010	Glycolysis / Gluconeogenesis	Metabolism		Carbohydrate metabolism	40	1210	300	10215	0.232873	0.635771	1.12562	SoyZH13_01G005900;SoyZH13_01G007700;SoyZH13_01G086900;SoyZH13_01G102700;SoyZH13_01G102800;SoyZH13_02G156500;SoyZH13_02G183900;SoyZH13_02G251800;SoyZH13_03G038800;SoyZH13_03G053900;SoyZH13_04G081700;SoyZH13_04G216900;SoyZH13_04G223600;SoyZH13_06G109500;SoyZH13_06G117600;SoyZH13_06G181700;SoyZH13_08G174100;SoyZH13_09G007700;SoyZH13_09G138300;SoyZH13_09G157100;SoyZH13_09G158300;SoyZH13_09G216900;Soy…	path:gmx00010
path:gmx00531	Glycosaminoglycan degradation	Metabolism		Glycan biosynthesis and metabolism	5	1210	42	10215	0.566356	0.91941	1.00502	SoyZH13_09G084300;SoyZH13_10G066800;SoyZH13_10G268600;SoyZH13_13G321800;SoyZH13_18G265900	path:gmx00531
path:gmx00604	Glycosphingolipid biosynthesis - ganglio series	Metabolism		Glycan biosynthesis and metabolism	2	1210	8	10215	0.24319	0.635771	2.11054	SoyZH13_10G268600;SoyZH13_13G321800	path:gmx00604
path:gmx00603	Glycosphingolipid biosynthesis - globo and isoglobo series	Metabolism		Glycan biosynthesis and metabolism	5	1210	23	10215	0.127909	0.607328	1.83525	SoyZH13_09G144100;SoyZH13_10G159600;SoyZH13_10G159700;SoyZH13_10G268600;SoyZH13_18G189900	path:gmx00603
path:gmx00563	Glycosylphosphatidylinositol (GPI)-anchor biosynthesis	Metabolism		Glycan biosynthesis and metabolism	6	1210	47	10215	0.488835	0.86756	1.07772	SoyZH13_06G012400;SoyZH13_08G256500;SoyZH13_13G163600;SoyZH13_13G163700;SoyZH13_13G198300;SoyZH13_18G145600	path:gmx00563
path:gmx00630	Glyoxylate and dicarboxylate metabolism	Metabolism		Carbohydrate metabolism	20	1210	148	10215	0.298781	0.669343	1.14083	SoyZH13_01G181300;SoyZH13_02G223500;SoyZH13_02G284700;SoyZH13_03G019000;SoyZH13_04G229400;SoyZH13_06G048300;SoyZH13_06G214600;SoyZH13_06G275100;SoyZH13_07G252500;SoyZH13_08G259500;SoyZH13_09G124500;SoyZH13_11G043300;SoyZH13_13G079200;SoyZH13_13G150900;SoyZH13_13G333400;SoyZH13_14G195900;SoyZH13_16G040900;SoyZH13_17G005300;SoyZH13_17G123600;SoyZH13_20G145800	path:gmx00630
path:gmx00340	Histidine metabolism	Metabolism		Amino acid metabolism	5	1210	50	10215	0.721745	0.999984	0.844215	SoyZH13_04G223600;SoyZH13_06G109500;SoyZH13_08G173500;SoyZH13_15G049200;SoyZH13_16G116900	path:gmx00340
path:gmx03440	Homologous recombination	Genetic Information Processing		Replication and repair	10	1210	148	10215	0.985823	0.999984	0.570415	SoyZH13_01G226000;SoyZH13_02G033600;SoyZH13_04G187600;SoyZH13_05G095000;SoyZH13_05G174000;SoyZH13_09G061100;SoyZH13_12G151300;SoyZH13_13G157400;SoyZH13_14G206100;SoyZH13_19G133100	path:gmx03440
path:gmx00562	Inositol phosphate metabolism	Metabolism		Carbohydrate metabolism	25	1210	151	10215	0.0514532	0.401978	1.39771	SoyZH13_01G005600;SoyZH13_03G084500;SoyZH13_03G168100;SoyZH13_04G013000;SoyZH13_04G190300;SoyZH13_05G210400;SoyZH13_06G012600;SoyZH13_08G004600;SoyZH13_08G177900;SoyZH13_08G261200;SoyZH13_10G058200;SoyZH13_10G058300;SoyZH13_10G072400;SoyZH13_11G216500;SoyZH13_11G227700;SoyZH13_11G236400;SoyZH13_13G053200;SoyZH13_13G067200;SoyZH13_13G095900;SoyZH13_14G065600;SoyZH13_16G074600;SoyZH13_17G085600;Soy…	path:gmx00562
path:gmx00943	Isoflavonoid biosynthesis	Metabolism		Biosynthesis of other secondary metabolites	8	1210	46	10215	0.171431	0.607328	1.4682	SoyZH13_07G187900;SoyZH13_09G046400;SoyZH13_09G047000;SoyZH13_15G149900;SoyZH13_16G156200;SoyZH13_18G076300;SoyZH13_19G027700;SoyZH13_20G199200	path:gmx00943
path:gmx00950	Isoquinoline alkaloid biosynthesis	Metabolism		Biosynthesis of other secondary metabolites	6	1210	57	10215	0.682312	0.980334	0.888647	SoyZH13_04G076000;SoyZH13_05G169200;SoyZH13_10G085900;SoyZH13_15G068400;SoyZH13_15G253800;SoyZH13_20G131700	path:gmx00950
path:gmx00903	Limonene and pinene degradation	Metabolism		Metabolism of terpenoids and polyketides	4	1210	24	10215	0.314945	0.67876	1.40702	SoyZH13_04G223600;SoyZH13_06G109500;SoyZH13_16G116900;SoyZH13_17G032600	path:gmx00903
path:gmx00591	Linoleic acid metabolism	Metabolism		Lipid metabolism	12	1210	59	10215	0.0413716	0.401978	1.71705	SoyZH13_01G002700;SoyZH13_02G173800;SoyZH13_03G242900;SoyZH13_07G006100;SoyZH13_10G097900;SoyZH13_11G200700;SoyZH13_13G019300;SoyZH13_14G148700;SoyZH13_20G048300;SoyZH13_20G048600;SoyZH13_20G048700;SoyZH13_20G131200	path:gmx00591
path:gmx00785	Lipoic acid metabolism	Metabolism		Metabolism of cofactors and vitamins	1	1210	8	10215	0.635412	0.968615	1.05527	SoyZH13_06G033200	path:gmx00785
path:gmx00300	Lysine biosynthesis	Metabolism		Amino acid metabolism	4	1210	26	10215	0.371498	0.773955	1.29879	SoyZH13_07G171600;SoyZH13_08G101600;SoyZH13_16G045200;SoyZH13_19G089300	path:gmx00300
path:gmx00310	Lysine degradation	Metabolism		Amino acid metabolism	13	1210	83	10215	0.17901	0.607328	1.32226	SoyZH13_01G171200;SoyZH13_02G284700;SoyZH13_04G223600;SoyZH13_06G109500;SoyZH13_07G252500;SoyZH13_13G096600;SoyZH13_16G116900;SoyZH13_17G005300;SoyZH13_17G032600;SoyZH13_17G042700;SoyZH13_17G061300;SoyZH13_19G109700;SoyZH13_20G062100	path:gmx00310
path:gmx04016	MAPK signaling pathway - plant	Environmental Information Processing		Signal transduction	55	1210	347	10215	0.0141568	0.221199	1.33809	SoyZH13_01G019000;SoyZH13_01G086500;SoyZH13_01G112800;SoyZH13_03G196100;SoyZH13_04G048600;SoyZH13_04G053600;SoyZH13_04G063600;SoyZH13_04G191400;SoyZH13_04G214700;SoyZH13_05G020000;SoyZH13_05G076700;SoyZH13_05G121800;SoyZH13_05G164600;SoyZH13_05G229700;SoyZH13_06G048000;SoyZH13_06G052200;SoyZH13_06G063900;SoyZH13_07G054700;SoyZH13_07G061200;SoyZH13_08G021800;SoyZH13_08G032600;SoyZH13_08G079000;Soy…	path:gmx04016
path:gmx03430	Mismatch repair	Genetic Information Processing		Replication and repair	10	1210	125	10215	0.936981	0.999984	0.675372	SoyZH13_02G033600;SoyZH13_02G084300;SoyZH13_04G187600;SoyZH13_05G095000;SoyZH13_05G152900;SoyZH13_08G115400;SoyZH13_11G164800;SoyZH13_13G157400;SoyZH13_17G126500;SoyZH13_19G133100	path:gmx03430
path:gmx00261	Monobactam biosynthesis	Metabolism		Biosynthesis of other secondary metabolites	3	1210	20	10215	0.42825	0.81108	1.26632	SoyZH13_08G101600;SoyZH13_16G045200;SoyZH13_19G089300	path:gmx00261
path:gmx00902	Monoterpenoid biosynthesis	Metabolism		Metabolism of terpenoids and polyketides	3	1210	22	10215	0.492774	0.86756	1.1512	SoyZH13_01G021200;SoyZH13_03G013200;SoyZH13_03G013400	path:gmx00902
path:gmx03015	mRNA surveillance pathway	Genetic Information Processing		Translation	16	1210	262	10215	0.999442	0.999984	0.515551	SoyZH13_02G283000;SoyZH13_03G097600;SoyZH13_04G038600;SoyZH13_05G011600;SoyZH13_06G025600;SoyZH13_08G115600;SoyZH13_08G180300;SoyZH13_09G034200;SoyZH13_10G060400;SoyZH13_11G119800;SoyZH13_11G192100;SoyZH13_14G006500;SoyZH13_15G136100;SoyZH13_16G098700;SoyZH13_17G229700;SoyZH13_19G072400	path:gmx03015
path:gmx00510	N-Glycan biosynthesis	Metabolism		Glycan biosynthesis and metabolism	8	1210	83	10215	0.782145	0.999984	0.813701	SoyZH13_07G112400;SoyZH13_08G097400;SoyZH13_08G329100;SoyZH13_10G232500;SoyZH13_11G107200;SoyZH13_12G042200;SoyZH13_17G056500;SoyZH13_18G012800	path:gmx00510
path:gmx00760	Nicotinate and nicotinamide metabolism	Metabolism		Metabolism of cofactors and vitamins	8	1210	51	10215	0.252477	0.643755	1.32426	SoyZH13_01G220000;SoyZH13_03G174800;SoyZH13_08G024800;SoyZH13_10G093200;SoyZH13_11G054000;SoyZH13_14G135500;SoyZH13_19G085300;SoyZH13_20G180400	path:gmx00760
path:gmx00910	Nitrogen metabolism	Metabolism		Energy metabolism	11	1210	72	10215	0.228436	0.635771	1.28977	SoyZH13_01G030500;SoyZH13_02G123100;SoyZH13_02G223500;SoyZH13_07G198400;SoyZH13_08G267800;SoyZH13_08G270600;SoyZH13_10G056100;SoyZH13_13G297300;SoyZH13_14G195900;SoyZH13_16G136800;SoyZH13_19G097300	path:gmx00910
path:gmx03450	Non-homologous end-joining	Genetic Information Processing		Replication and repair	4	1210	15	10215	0.0921742	0.537259	2.25124	SoyZH13_02G061900;SoyZH13_06G225900;SoyZH13_10G129300;SoyZH13_15G159100	path:gmx03450
path:gmx03420	Nucleotide excision repair	Genetic Information Processing		Replication and repair	16	1210	178	10215	0.908509	0.999984	0.758845	SoyZH13_01G187400;SoyZH13_02G033600;SoyZH13_02G077000;SoyZH13_02G084300;SoyZH13_04G187600;SoyZH13_05G095000;SoyZH13_11G037800;SoyZH13_11G164800;SoyZH13_12G079600;SoyZH13_13G157400;SoyZH13_13G343300;SoyZH13_14G177100;SoyZH13_17G126500;SoyZH13_17G189900;SoyZH13_19G133100;SoyZH13_CG009700	path:gmx03420
path:gmx00670	One carbon pool by folate	Metabolism		Metabolism of cofactors and vitamins	4	1210	45	10215	0.7967	0.999984	0.750413	SoyZH13_04G229400;SoyZH13_08G259500;SoyZH13_11G112100;SoyZH13_20G111300	path:gmx00670
path:gmx00511	Other glycan degradation	Metabolism		Glycan biosynthesis and metabolism	6	1210	38	10215	0.291277	0.669343	1.33297	SoyZH13_01G224900;SoyZH13_04G178500;SoyZH13_06G157400;SoyZH13_10G268600;SoyZH13_13G321800;SoyZH13_19G090100	path:gmx00511
path:gmx00514	Other types of O-glycan biosynthesis	Metabolism		Glycan biosynthesis and metabolism	4	1210	33	10215	0.560318	0.91941	1.02329	SoyZH13_02G257500;SoyZH13_03G119900;SoyZH13_07G216000;SoyZH13_14G106800	path:gmx00514
path:gmx00190	Oxidative phosphorylation	Metabolism		Energy metabolism	21	1210	222	10215	0.89105	0.999984	0.798582	SoyZH13_02G062400;SoyZH13_04G026300;SoyZH13_04G070700;SoyZH13_05G029400;SoyZH13_05G124400;SoyZH13_06G071700;SoyZH13_07G085900;SoyZH13_09G053000;SoyZH13_09G166300;SoyZH13_12G017300;SoyZH13_13G182700;SoyZH13_13G230900;SoyZH13_13G334800;SoyZH13_14G010200;SoyZH13_15G043300;SoyZH13_15G155600;SoyZH13_17G059400;SoyZH13_17G153800;SoyZH13_19G017400;SoyZH13_CG009900;SoyZH13_CG010000	path:gmx00190
path:gmx00770	Pantothenate and CoA biosynthesis	Metabolism		Metabolism of cofactors and vitamins	10	1210	68	10215	0.281886	0.669343	1.24149	SoyZH13_01G156500;SoyZH13_06G046500;SoyZH13_06G173300;SoyZH13_06G257000;SoyZH13_07G059900;SoyZH13_07G171900;SoyZH13_07G172000;SoyZH13_09G155400;SoyZH13_18G123900;SoyZH13_20G197900	path:gmx00770
path:gmx00040	Pentose and glucuronate interconversions	Metabolism		Carbohydrate metabolism	19	1210	235	10215	0.976493	0.999984	0.682557	SoyZH13_01G221800;SoyZH13_03G027100;SoyZH13_03G027600;SoyZH13_05G042600;SoyZH13_05G222200;SoyZH13_07G208600;SoyZH13_09G255200;SoyZH13_10G096400;SoyZH13_11G147000;SoyZH13_11G242600;SoyZH13_12G154300;SoyZH13_13G047500;SoyZH13_14G013600;SoyZH13_15G252900;SoyZH13_17G122000;SoyZH13_18G011000;SoyZH13_18G163500;SoyZH13_19G068700;SoyZH13_20G224500	path:gmx00040
path:gmx00030	Pentose phosphate pathway	Metabolism		Carbohydrate metabolism	13	1210	131	10215	0.791119	0.999984	0.83777	SoyZH13_01G005900;SoyZH13_02G111300;SoyZH13_02G156500;SoyZH13_02G183900;SoyZH13_03G038800;SoyZH13_04G081700;SoyZH13_08G174100;SoyZH13_09G007700;SoyZH13_10G245500;SoyZH13_10G270900;SoyZH13_15G107800;SoyZH13_16G058500;SoyZH13_19G035200	path:gmx00030
path:gmx04146	Peroxisome	Cellular Processes		Transport and catabolism	19	1210	173	10215	0.673486	0.980334	0.927172	SoyZH13_01G190300;SoyZH13_02G109700;SoyZH13_03G218300;SoyZH13_06G108100;SoyZH13_09G255600;SoyZH13_10G178300;SoyZH13_10G239400;SoyZH13_11G017200;SoyZH13_11G034700;SoyZH13_11G158700;SoyZH13_11G158800;SoyZH13_12G044300;SoyZH13_12G107000;SoyZH13_13G063800;SoyZH13_15G033100;SoyZH13_18G176500;SoyZH13_19G204900;SoyZH13_20G004200;SoyZH13_20G007500	path:gmx04146
path:gmx04145	Phagosome	Cellular Processes		Transport and catabolism	15	1210	157	10215	0.846734	0.999984	0.806575	SoyZH13_03G110300;SoyZH13_04G026300;SoyZH13_04G180300;SoyZH13_05G124400;SoyZH13_05G217000;SoyZH13_06G022400;SoyZH13_06G155900;SoyZH13_08G037300;SoyZH13_09G225300;SoyZH13_13G095900;SoyZH13_15G014200;SoyZH13_15G043300;SoyZH13_18G145100;SoyZH13_19G099100;SoyZH13_20G159300	path:gmx04145
path:gmx00360	Phenylalanine metabolism	Metabolism		Amino acid metabolism	8	1210	68	10215	0.564426	0.91941	0.993194	SoyZH13_02G285500;SoyZH13_04G076000;SoyZH13_05G169200;SoyZH13_06G221000;SoyZH13_10G085900;SoyZH13_15G253800;SoyZH13_17G032600;SoyZH13_20G131700	path:gmx00360
path:gmx00400	Phenylalanine, tyrosine and tryptophan biosynthesis	Metabolism		Amino acid metabolism	15	1210	90	10215	0.107477	0.584112	1.40702	SoyZH13_01G052400;SoyZH13_03G141700;SoyZH13_04G076000;SoyZH13_05G169200;SoyZH13_06G140800;SoyZH13_08G228400;SoyZH13_11G003300;SoyZH13_11G231900;SoyZH13_12G162400;SoyZH13_13G036800;SoyZH13_13G045800;SoyZH13_13G292300;SoyZH13_14G049900;SoyZH13_14G097500;SoyZH13_19G224900	path:gmx00400
path:gmx00940	Phenylpropanoid biosynthesis	Metabolism		Biosynthesis of other secondary metabolites	52	1210	392	10215	0.207773	0.635771	1.11988	SoyZH13_01G065200;SoyZH13_02G008900;SoyZH13_02G096800;SoyZH13_02G097900;SoyZH13_02G117700;SoyZH13_02G205400;SoyZH13_02G285500;SoyZH13_03G062800;SoyZH13_05G114300;SoyZH13_05G136600;SoyZH13_05G175300;SoyZH13_05G217400;SoyZH13_06G132600;SoyZH13_06G242400;SoyZH13_07G000600;SoyZH13_07G022500;SoyZH13_07G082000;SoyZH13_07G094900;SoyZH13_08G083600;SoyZH13_08G139400;SoyZH13_08G207700;SoyZH13_08G209500;Soy…	path:gmx00940
path:gmx04070	Phosphatidylinositol signaling system	Environmental Information Processing		Signal transduction	21	1210	141	10215	0.159025	0.607328	1.25734	SoyZH13_03G168100;SoyZH13_04G013000;SoyZH13_04G190300;SoyZH13_05G021400;SoyZH13_05G076700;SoyZH13_06G012600;SoyZH13_08G004600;SoyZH13_08G177900;SoyZH13_10G072400;SoyZH13_11G227700;SoyZH13_13G053200;SoyZH13_13G067200;SoyZH13_13G095900;SoyZH13_14G065600;SoyZH13_17G033400;SoyZH13_17G064800;SoyZH13_17G085600;SoyZH13_20G033100;SoyZH13_20G159300;SoyZH13_20G174600;SoyZH13_20G192700	path:gmx04070
path:gmx00440	Phosphonate and phosphinate metabolism	Metabolism		Metabolism of other amino acids	1	1210	11	10215	0.75032	0.999984	0.767468	SoyZH13_09G048700	path:gmx00440
path:gmx00195	Photosynthesis	Metabolism		Energy metabolism	17	1210	93	10215	0.0445215	0.401978	1.54319	SoyZH13_01G164500;SoyZH13_03G142600;SoyZH13_04G019400;SoyZH13_06G144100;SoyZH13_06G291900;SoyZH13_08G124700;SoyZH13_08G180000;SoyZH13_10G031600;SoyZH13_11G075300;SoyZH13_11G154900;SoyZH13_12G082000;SoyZH13_12G150900;SoyZH13_13G063000;SoyZH13_13G182700;SoyZH13_15G233900;SoyZH13_18G213800;SoyZH13_19G146100	path:gmx00195
path:gmx00196	Photosynthesis - antenna proteins	Metabolism		Energy metabolism	7	1210	37	10215	0.140887	0.607328	1.59716	SoyZH13_05G117200;SoyZH13_07G046000;SoyZH13_08G070600;SoyZH13_09G139200;SoyZH13_11G226300;SoyZH13_13G257400;SoyZH13_16G182000	path:gmx00196
path:gmx04075	Plant hormone signal transduction	Environmental Information Processing		Signal transduction	95	1210	666	10215	0.0285962	0.357452	1.20421	SoyZH13_01G019000;SoyZH13_01G071600;SoyZH13_01G086500;SoyZH13_01G173900;SoyZH13_01G187300;SoyZH13_02G000200;SoyZH13_02G141100;SoyZH13_02G141400;SoyZH13_02G199300;SoyZH13_02G234900;SoyZH13_03G003300;SoyZH13_03G027800;SoyZH13_03G063000;SoyZH13_03G132500;SoyZH13_03G141900;SoyZH13_03G189200;SoyZH13_03G196100;SoyZH13_04G039800;SoyZH13_04G040600;SoyZH13_04G048600;SoyZH13_04G063000;SoyZH13_04G063600;Soy…	path:gmx04075
path:gmx04626	Plant-pathogen interaction	Organismal Systems		Environmental adaptation	46	1210	379	10215	0.453395	0.845885	1.02464	SoyZH13_01G011000;SoyZH13_01G112800;SoyZH13_02G002200;SoyZH13_02G046000;SoyZH13_02G171100;SoyZH13_02G216900;SoyZH13_02G225200;SoyZH13_02G269000;SoyZH13_03G184500;SoyZH13_04G213600;SoyZH13_04G220500;SoyZH13_05G020000;SoyZH13_05G076700;SoyZH13_05G230600;SoyZH13_07G054100;SoyZH13_07G244400;SoyZH13_08G031700;SoyZH13_08G050800;SoyZH13_08G079000;SoyZH13_08G215600;SoyZH13_08G229000;SoyZH13_08G301000;Soy…	path:gmx04626
path:gmx00860	Porphyrin and chlorophyll metabolism	Metabolism		Metabolism of cofactors and vitamins	10	1210	102	10215	0.782623	0.999984	0.827662	SoyZH13_01G208900;SoyZH13_06G108700;SoyZH13_06G228000;SoyZH13_07G189800;SoyZH13_11G233200;SoyZH13_12G199700;SoyZH13_14G010200;SoyZH13_14G120100;SoyZH13_18G019700;SoyZH13_18G177100	path:gmx00860
path:gmx00640	Propanoate metabolism	Metabolism		Carbohydrate metabolism	11	1210	72	10215	0.228436	0.635771	1.28977	SoyZH13_01G091400;SoyZH13_02G284700;SoyZH13_07G230200;SoyZH13_07G252500;SoyZH13_08G038200;SoyZH13_08G261200;SoyZH13_16G040900;SoyZH13_17G005300;SoyZH13_17G032600;SoyZH13_18G215400;SoyZH13_19G026400	path:gmx00640
path:gmx03050	Proteasome	Genetic Information Processing		Folding, sorting and degradation	6	1210	119	10215	0.996662	0.999984	0.425655	SoyZH13_03G223600;SoyZH13_08G077900;SoyZH13_08G213300;SoyZH13_09G144900;SoyZH13_14G064600;SoyZH13_17G232600	path:gmx03050
path:gmx03060	Protein export	Genetic Information Processing		Folding, sorting and degradation	8	1210	95	10215	0.888857	0.999984	0.710918	SoyZH13_03G226000;SoyZH13_05G205400;SoyZH13_05G205600;SoyZH13_06G111900;SoyZH13_07G071300;SoyZH13_08G024700;SoyZH13_08G024900;SoyZH13_13G165900	path:gmx03060
path:gmx04141	Protein processing in endoplasmic reticulum	Genetic Information Processing		Folding, sorting and degradation	83	1210	424	10215	1.8818e-06	0.000235225	1.65259	SoyZH13_01G094100;SoyZH13_02G086500;SoyZH13_02G223900;SoyZH13_02G232100;SoyZH13_03G211400;SoyZH13_04G051900;SoyZH13_04G052000;SoyZH13_04G180300;SoyZH13_04G185300;SoyZH13_04G206200;SoyZH13_05G073900;SoyZH13_05G085900;SoyZH13_05G086000;SoyZH13_05G157800;SoyZH13_05G205400;SoyZH13_05G205600;SoyZH13_06G050700;SoyZH13_06G130000;SoyZH13_06G151000;SoyZH13_06G155900;SoyZH13_06G258700;SoyZH13_07G181500;Soy…	path:gmx04141
path:gmx00230	Purine metabolism	Metabolism		Nucleotide metabolism	24	1210	224	10215	0.731952	0.999984	0.904516	SoyZH13_01G220000;SoyZH13_03G038800;SoyZH13_05G053900;SoyZH13_05G135500;SoyZH13_05G194500;SoyZH13_06G142400;SoyZH13_06G168800;SoyZH13_08G021800;SoyZH13_08G138800;SoyZH13_08G156700;SoyZH13_09G088300;SoyZH13_09G101100;SoyZH13_10G046600;SoyZH13_10G093200;SoyZH13_10G172300;SoyZH13_10G185200;SoyZH13_11G203500;SoyZH13_11G219100;SoyZH13_15G033100;SoyZH13_15G070400;SoyZH13_16G040000;SoyZH13_16G154700;Soy…	path:gmx00230
path:gmx00240	Pyrimidine metabolism	Metabolism		Nucleotide metabolism	20	1210	135	10215	0.172121	0.607328	1.25069	SoyZH13_01G220000;SoyZH13_02G271200;SoyZH13_02G279700;SoyZH13_03G174800;SoyZH13_05G176000;SoyZH13_05G208300;SoyZH13_06G142400;SoyZH13_06G264800;SoyZH13_08G021800;SoyZH13_08G027700;SoyZH13_08G138800;SoyZH13_08G314700;SoyZH13_09G011300;SoyZH13_09G155400;SoyZH13_10G093200;SoyZH13_11G112100;SoyZH13_13G177000;SoyZH13_15G245400;SoyZH13_16G040000;SoyZH13_20G180400	path:gmx00240
path:gmx00620	Pyruvate metabolism	Metabolism		Carbohydrate metabolism	24	1210	214	10215	0.645374	0.971949	0.946783	SoyZH13_01G086900;SoyZH13_01G181300;SoyZH13_02G284700;SoyZH13_04G223600;SoyZH13_06G109500;SoyZH13_06G135200;SoyZH13_06G214600;SoyZH13_07G245600;SoyZH13_07G252500;SoyZH13_08G033100;SoyZH13_10G185200;SoyZH13_10G189500;SoyZH13_11G043300;SoyZH13_13G246300;SoyZH13_16G040900;SoyZH13_16G071100;SoyZH13_16G116900;SoyZH13_16G154700;SoyZH13_17G005300;SoyZH13_17G123600;SoyZH13_18G045000;SoyZH13_18G202000;Soy…	path:gmx00620
path:gmx00740	Riboflavin metabolism	Metabolism		Metabolism of cofactors and vitamins	7	1210	43	10215	0.242293	0.635771	1.3743	SoyZH13_05G127600;SoyZH13_08G053700;SoyZH13_08G088800;SoyZH13_08G169200;SoyZH13_09G101100;SoyZH13_12G189000;SoyZH13_18G214600	path:gmx00740
path:gmx03010	Ribosome	Genetic Information Processing		Translation	41	1210	571	10215	0.999939	0.999984	0.606179	SoyZH13_02G004300;SoyZH13_02G063600;SoyZH13_02G088600;SoyZH13_03G046000;SoyZH13_03G081200;SoyZH13_05G051400;SoyZH13_05G133200;SoyZH13_06G221300;SoyZH13_07G007600;SoyZH13_07G184100;SoyZH13_07G184200;SoyZH13_07G220000;SoyZH13_08G029600;SoyZH13_08G094400;SoyZH13_09G000900;SoyZH13_09G028300;SoyZH13_09G061300;SoyZH13_11G112400;SoyZH13_12G132500;SoyZH13_13G013700;SoyZH13_13G044100;SoyZH13_13G115200;Soy…	path:gmx03010
path:gmx03008	Ribosome biogenesis in eukaryotes	Genetic Information Processing		Translation	13	1210	182	10215	0.986786	0.999984	0.603011	SoyZH13_03G040600;SoyZH13_04G000200;SoyZH13_05G009900;SoyZH13_09G142000;SoyZH13_10G172300;SoyZH13_13G153100;SoyZH13_13G335100;SoyZH13_14G142800;SoyZH13_16G185000;SoyZH13_17G000200;SoyZH13_17G143900;SoyZH13_19G067600;SoyZH13_19G236500	path:gmx03008
path:gmx03018	RNA degradation	Genetic Information Processing		Folding, sorting and degradation	26	1210	227	10215	0.604481	0.951862	0.966942	SoyZH13_01G005900;SoyZH13_01G064500;SoyZH13_02G104200;SoyZH13_02G117000;SoyZH13_03G133800;SoyZH13_04G038600;SoyZH13_04G081700;SoyZH13_05G005200;SoyZH13_07G170200;SoyZH13_08G184100;SoyZH13_09G104600;SoyZH13_09G138300;SoyZH13_09G236400;SoyZH13_10G060400;SoyZH13_11G168500;SoyZH13_11G203800;SoyZH13_12G084900;SoyZH13_13G117700;SoyZH13_13G287600;SoyZH13_14G004700;SoyZH13_14G009500;SoyZH13_16G181400;Soy…	path:gmx03018
path:gmx03020	RNA polymerase	Genetic Information Processing		Transcription	8	1210	84	10215	0.793262	0.999984	0.804014	SoyZH13_01G006900;SoyZH13_06G091300;SoyZH13_07G117500;SoyZH13_13G171600;SoyZH13_13G171700;SoyZH13_15G075000;SoyZH13_19G041300;SoyZH13_20G018400	path:gmx03020
path:gmx03013	RNA transport	Genetic Information Processing		Translation	20	1210	328	10215	0.999865	0.999984	0.514765	SoyZH13_02G188500;SoyZH13_02G207200;SoyZH13_03G097600;SoyZH13_04G000200;SoyZH13_04G038600;SoyZH13_05G003500;SoyZH13_05G009900;SoyZH13_05G080900;SoyZH13_06G275000;SoyZH13_08G036100;SoyZH13_08G298700;SoyZH13_10G060400;SoyZH13_10G196300;SoyZH13_11G058500;SoyZH13_17G000200;SoyZH13_18G027400;SoyZH13_18G082500;SoyZH13_18G087400;SoyZH13_19G001300;SoyZH13_19G248200	path:gmx03013
path:gmx00450	Selenocompound metabolism	Metabolism		Metabolism of other amino acids	5	1210	33	10215	0.351891	0.745531	1.27911	SoyZH13_01G139500;SoyZH13_02G082300;SoyZH13_03G115200;SoyZH13_13G017700;SoyZH13_15G198100	path:gmx00450
path:gmx00909	Sesquiterpenoid and triterpenoid biosynthesis	Metabolism		Metabolism of terpenoids and polyketides	5	1210	26	10215	0.187527	0.607328	1.62349	SoyZH13_06G046000;SoyZH13_08G025800;SoyZH13_08G060500;SoyZH13_08G330600;SoyZH13_14G086100	path:gmx00909
path:gmx04130	SNARE interactions in vesicular transport	Genetic Information Processing		Folding, sorting and degradation	6	1210	89	10215	0.960798	0.999984	0.569134	SoyZH13_02G192900;SoyZH13_03G144300;SoyZH13_04G068700;SoyZH13_04G090800;SoyZH13_09G212300;SoyZH13_16G121200	path:gmx04130
path:gmx00600	Sphingolipid metabolism	Metabolism		Lipid metabolism	8	1210	47	10215	0.186625	0.607328	1.43696	SoyZH13_09G144100;SoyZH13_10G159600;SoyZH13_10G159700;SoyZH13_13G321800;SoyZH13_15G070200;SoyZH13_18G066800;SoyZH13_18G189900;SoyZH13_18G252600	path:gmx00600
path:gmx03040	Spliceosome	Genetic Information Processing		Transcription	20	1210	357	10215	0.999984	0.999984	0.47295	SoyZH13_02G086500;SoyZH13_03G044700;SoyZH13_03G097600;SoyZH13_03G177600;SoyZH13_05G019800;SoyZH13_07G099400;SoyZH13_07G179300;SoyZH13_08G232000;SoyZH13_09G001000;SoyZH13_13G163900;SoyZH13_14G033600;SoyZH13_15G234100;SoyZH13_18G004000;SoyZH13_18G060000;SoyZH13_18G257300;SoyZH13_19G100900;SoyZH13_19G139800;SoyZH13_19G183000;SoyZH13_20G074600;SoyZH13_20G189400	path:gmx03040
path:gmx00500	Starch and sucrose metabolism	Metabolism		Carbohydrate metabolism	50	1210	351	10215	0.0937043	0.537259	1.20259	SoyZH13_01G007700;SoyZH13_01G019200;SoyZH13_02G032200;SoyZH13_02G123500;SoyZH13_02G205400;SoyZH13_03G038800;SoyZH13_03G173500;SoyZH13_04G028800;SoyZH13_04G101400;SoyZH13_04G107500;SoyZH13_04G211300;SoyZH13_05G053900;SoyZH13_06G095500;SoyZH13_06G242400;SoyZH13_06G273600;SoyZH13_07G048200;SoyZH13_07G094900;SoyZH13_08G021600;SoyZH13_08G291400;SoyZH13_08G301600;SoyZH13_09G003500;SoyZH13_09G160100;Soy…	path:gmx00500
path:gmx00100	Steroid biosynthesis	Metabolism		Lipid metabolism	11	1210	64	10215	0.130395	0.607328	1.45099	SoyZH13_02G173800;SoyZH13_05G052200;SoyZH13_05G068100;SoyZH13_06G046000;SoyZH13_08G060500;SoyZH13_10G085800;SoyZH13_10G097900;SoyZH13_13G195400;SoyZH13_13G195500;SoyZH13_14G045600;SoyZH13_14G086100	path:gmx00100
path:gmx00945	Stilbenoid, diarylheptanoid and gingerol biosynthesis	Metabolism		Biosynthesis of other secondary metabolites	8	1210	59	10215	0.399242	0.778621	1.1447	SoyZH13_02G096800;SoyZH13_05G136600;SoyZH13_07G000600;SoyZH13_08G209500;SoyZH13_14G184300;SoyZH13_15G224600;SoyZH13_17G163700;SoyZH13_19G111400	path:gmx00945
path:gmx00920	Sulfur metabolism	Metabolism		Energy metabolism	6	1210	66	10215	0.80961	0.999984	0.767468	SoyZH13_05G075500;SoyZH13_07G056400;SoyZH13_07G245700;SoyZH13_13G222300;SoyZH13_13G237900;SoyZH13_20G213300	path:gmx00920
path:gmx04122	Sulfur relay system	Genetic Information Processing		Folding, sorting and degradation	2	1210	19	10215	0.676476	0.980334	0.888647	SoyZH13_06G291400;SoyZH13_20G091500	path:gmx04122
path:gmx00072	Synthesis and degradation of ketone bodies	Metabolism		Lipid metabolism	3	1210	15	10215	0.258822	0.643755	1.68843	SoyZH13_02G284700;SoyZH13_07G252500;SoyZH13_17G005300	path:gmx00072
path:gmx00430	Taurine and hypotaurine metabolism	Metabolism		Metabolism of other amino acids	7	1210	37	10215	0.140887	0.607328	1.59716	SoyZH13_05G125400;SoyZH13_09G151900;SoyZH13_15G080300;SoyZH13_16G034600;SoyZH13_17G177600;SoyZH13_19G101200;SoyZH13_19G101600	path:gmx00430
path:gmx00900	Terpenoid backbone biosynthesis	Metabolism		Metabolism of terpenoids and polyketides	17	1210	102	10215	0.090965	0.537259	1.40702	SoyZH13_02G104400;SoyZH13_02G284700;SoyZH13_03G218300;SoyZH13_06G066700;SoyZH13_07G252500;SoyZH13_08G088600;SoyZH13_08G261700;SoyZH13_09G177300;SoyZH13_09G181900;SoyZH13_11G062500;SoyZH13_11G117700;SoyZH13_13G316100;SoyZH13_15G226000;SoyZH13_17G005300;SoyZH13_19G037100;SoyZH13_19G130600;SoyZH13_20G042600	path:gmx00900
path:gmx00730	Thiamine metabolism	Metabolism		Metabolism of cofactors and vitamins	8	1210	53	10215	0.287844	0.669343	1.27429	SoyZH13_03G193100;SoyZH13_06G066700;SoyZH13_08G261700;SoyZH13_09G088300;SoyZH13_09G181900;SoyZH13_10G046600;SoyZH13_12G120800;SoyZH13_19G162100	path:gmx00730
path:gmx00960	Tropane, piperidine and pyridine alkaloid biosynthesis	Metabolism		Biosynthesis of other secondary metabolites	9	1210	54	10215	0.183582	0.607328	1.40702	SoyZH13_04G076000;SoyZH13_05G169200;SoyZH13_07G127300;SoyZH13_10G085900;SoyZH13_12G054400;SoyZH13_12G054600;SoyZH13_15G253800;SoyZH13_18G034800;SoyZH13_20G131700	path:gmx00960
path:gmx00380	Tryptophan metabolism	Metabolism		Amino acid metabolism	10	1210	93	10215	0.67611	0.980334	0.907758	SoyZH13_01G034700;SoyZH13_02G028700;SoyZH13_02G284700;SoyZH13_04G223600;SoyZH13_06G109500;SoyZH13_07G252500;SoyZH13_10G119600;SoyZH13_16G116900;SoyZH13_17G005300;SoyZH13_17G032600	path:gmx00380
path:gmx00350	Tyrosine metabolism	Metabolism		Amino acid metabolism	17	1210	101	10215	0.084684	0.537259	1.42096	SoyZH13_01G102700;SoyZH13_01G102800;SoyZH13_02G251800;SoyZH13_03G053900;SoyZH13_04G076000;SoyZH13_04G216900;SoyZH13_05G169200;SoyZH13_06G117600;SoyZH13_10G085900;SoyZH13_12G015000;SoyZH13_12G015100;SoyZH13_13G024400;SoyZH13_15G068400;SoyZH13_15G253800;SoyZH13_17G003500;SoyZH13_20G045300;SoyZH13_20G131700	path:gmx00350
path:gmx00130	Ubiquinone and other terpenoid-quinone biosynthesis	Metabolism		Metabolism of cofactors and vitamins	12	1210	105	10215	0.59827	0.951862	0.964817	SoyZH13_01G118700;SoyZH13_02G035500;SoyZH13_08G204400;SoyZH13_10G066500;SoyZH13_11G063200;SoyZH13_12G014200;SoyZH13_13G077600;SoyZH13_13G226800;SoyZH13_13G259600;SoyZH13_13G343700;SoyZH13_15G002000;SoyZH13_20G228600	path:gmx00130
path:gmx04120	Ubiquitin mediated proteolysis	Genetic Information Processing		Folding, sorting and degradation	15	1210	247	10215	0.999284	0.999984	0.512681	SoyZH13_01G042400;SoyZH13_02G237200;SoyZH13_03G169900;SoyZH13_03G185100;SoyZH13_04G211700;SoyZH13_06G115700;SoyZH13_08G253900;SoyZH13_11G010500;SoyZH13_11G164600;SoyZH13_13G161000;SoyZH13_14G177100;SoyZH13_15G071800;SoyZH13_15G221400;SoyZH13_18G035600;SoyZH13_19G074100	path:gmx04120
path:gmx00290	Valine, leucine and isoleucine biosynthesis	Metabolism		Amino acid metabolism	5	1210	44	10215	0.609191	0.951862	0.959335	SoyZH13_06G046500;SoyZH13_06G257000;SoyZH13_07G171900;SoyZH13_07G172000;SoyZH13_17G243700	path:gmx00290
path:gmx00280	Valine, leucine and isoleucine degradation	Metabolism		Amino acid metabolism	17	1210	114	10215	0.188636	0.607328	1.25892	SoyZH13_01G091400;SoyZH13_02G284700;SoyZH13_04G223600;SoyZH13_05G062300;SoyZH13_06G046500;SoyZH13_06G109500;SoyZH13_07G171900;SoyZH13_07G172000;SoyZH13_07G230200;SoyZH13_07G252500;SoyZH13_08G038200;SoyZH13_08G261200;SoyZH13_16G116900;SoyZH13_17G005300;SoyZH13_17G032600;SoyZH13_18G019200;SoyZH13_18G184200	path:gmx00280
path:gmx00750	Vitamin B6 metabolism	Metabolism		Metabolism of cofactors and vitamins	6	1210	33	10215	0.189486	0.607328	1.53494	SoyZH13_01G143300;SoyZH13_07G010500;SoyZH13_07G010600;SoyZH13_08G186000;SoyZH13_08G186200;SoyZH13_18G037900	path:gmx00750
path:gmx00908	Zeatin biosynthesis	Metabolism		Metabolism of terpenoids and polyketides	4	1210	53	10215	0.888049	0.999984	0.637143	SoyZH13_02G170300;SoyZH13_03G168500;SoyZH13_10G058800;SoyZH13_19G172200	path:gmx00908

## Sheet: S100-vs.-S141
id	Term	Classification_level1	Classification_level2	ListHits	ListTotal	PopHits	PopTotal	p-value	q-value	Enrichment_score	geneID	hyperlink_only_excel
path:gmx02010	ABC transporters	Environmental Information Processing	Membrane transport	21	3773	76	10215	0.966814	1	0.748096	SoyZH13_01G016700;SoyZH13_03G165700;SoyZH13_04G113300;SoyZH13_08G000700;SoyZH13_09G132900;SoyZH13_09G187100;SoyZH13_10G126000;SoyZH13_10G209500;SoyZH13_10G209600;SoyZH13_13G099400;SoyZH13_13G099500;SoyZH13_13G122700;SoyZH13_16G010000;SoyZH13_16G154200;SoyZH13_16G154300;SoyZH13_17G039700;SoyZH13_17G039900;SoyZH13_18G135400;SoyZH13_19G015100;SoyZH13_19G019600;SoyZH13_20G151100	path:gmx02010
path:gmx04933	AGE-RAGE signaling pathway in diabetic complications	Human Diseases	Endocrine and metabolic disease	12	3773	42	10215	0.902734	1	0.773541	SoyZH13_02G236300;SoyZH13_02G236400;SoyZH13_04G022200;SoyZH13_04G157900;SoyZH13_06G021700;SoyZH13_06G175600;SoyZH13_11G104700;SoyZH13_11G227700;SoyZH13_14G053900;SoyZH13_14G054000;SoyZH13_18G026300;SoyZH13_18G026400	path:gmx04933
path:gmx00250	Alanine, aspartate and glutamate metabolism	Metabolism	Amino acid metabolism	51	3773	121	10215	0.135872	0.531548	1.14113	SoyZH13_01G027000;SoyZH13_01G114000;SoyZH13_01G115100;SoyZH13_02G036600;SoyZH13_02G208600;SoyZH13_02G221300;SoyZH13_02G223500;SoyZH13_02G271200;SoyZH13_04G039900;SoyZH13_04G088800;SoyZH13_04G192600;SoyZH13_04G213100;SoyZH13_05G007500;SoyZH13_05G017600;SoyZH13_05G027800;SoyZH13_05G027900;SoyZH13_05G064500;SoyZH13_05G120400;SoyZH13_05G125400;SoyZH13_05G176000;SoyZH13_06G122600;SoyZH13_06G252600;Soy…	path:gmx00250
path:gmx00592	alpha-Linolenic acid metabolism	Metabolism	Lipid metabolism	43	3773	108	10215	0.298425	0.743552	1.07794	SoyZH13_01G002700;SoyZH13_01G078900;SoyZH13_01G190300;SoyZH13_03G050900;SoyZH13_03G066800;SoyZH13_03G083300;SoyZH13_03G242900;SoyZH13_04G216900;SoyZH13_05G060600;SoyZH13_05G168300;SoyZH13_07G038600;SoyZH13_07G080000;SoyZH13_07G121800;SoyZH13_07G141000;SoyZH13_07G166600;SoyZH13_08G027500;SoyZH13_08G097100;SoyZH13_11G006900;SoyZH13_11G034700;SoyZH13_11G119400;SoyZH13_11G200700;SoyZH13_12G171800;Soy…	path:gmx00592
path:gmx00520	Amino sugar and nucleotide sugar metabolism	Metabolism	Carbohydrate metabolism	121	3773	289	10215	0.0453012	0.268429	1.13355	SoyZH13_01G007600;SoyZH13_01G007700;SoyZH13_01G054500;SoyZH13_01G059100;SoyZH13_01G143600;SoyZH13_01G151100;SoyZH13_01G208000;SoyZH13_02G017400;SoyZH13_02G088800;SoyZH13_02G108100;SoyZH13_02G112000;SoyZH13_02G132300;SoyZH13_02G189700;SoyZH13_02G230000;SoyZH13_03G006700;SoyZH13_03G018600;SoyZH13_03G038800;SoyZH13_03G106300;SoyZH13_03G116400;SoyZH13_03G194200;SoyZH13_03G225800;SoyZH13_04G010900;Soy…	path:gmx00520
path:gmx00970	Aminoacyl-tRNA biosynthesis	Genetic Information Processing	Translation	37	3773	108	10215	0.750073	1	0.927533	SoyZH13_01G032200;SoyZH13_01G190900;SoyZH13_02G031500;SoyZH13_02G085000;SoyZH13_02G214600;SoyZH13_03G087600;SoyZH13_03G096900;SoyZH13_04G001700;SoyZH13_04G061800;SoyZH13_04G081300;SoyZH13_05G001100;SoyZH13_05G058100;SoyZH13_05G220200;SoyZH13_05G225200;SoyZH13_06G061900;SoyZH13_07G116300;SoyZH13_07G247400;SoyZH13_08G040600;SoyZH13_10G065800;SoyZH13_10G140800;SoyZH13_10G197600;SoyZH13_11G033600;Soy…	path:gmx00970
path:gmx00590	Arachidonic acid metabolism	Metabolism	Lipid metabolism	22	3773	35	10215	0.00161138	0.0406069	1.70179	SoyZH13_01G002700;SoyZH13_01G005700;SoyZH13_01G201400;SoyZH13_02G139400;SoyZH13_03G135600;SoyZH13_04G022100;SoyZH13_05G186400;SoyZH13_05G193300;SoyZH13_06G021600;SoyZH13_07G096300;SoyZH13_07G118300;SoyZH13_07G121800;SoyZH13_08G013300;SoyZH13_08G013400;SoyZH13_08G027500;SoyZH13_08G044900;SoyZH13_09G159100;SoyZH13_10G024500;SoyZH13_11G233600;SoyZH13_14G096100;SoyZH13_17G212500;SoyZH13_19G139300	path:gmx00590
path:gmx00330	Arginine and proline metabolism	Metabolism	Amino acid metabolism	55	3773	136	10215	0.221759	0.626933	1.0949	SoyZH13_01G066400;SoyZH13_01G066500;SoyZH13_01G088800;SoyZH13_01G115100;SoyZH13_01G123300;SoyZH13_01G146000;SoyZH13_02G018000;SoyZH13_02G042200;SoyZH13_02G118300;SoyZH13_02G219900;SoyZH13_04G019900;SoyZH13_04G223600;SoyZH13_05G027800;SoyZH13_05G027900;SoyZH13_06G006800;SoyZH13_06G121900;SoyZH13_06G252600;SoyZH13_07G128500;SoyZH13_07G237200;SoyZH13_08G100000;SoyZH13_08G242600;SoyZH13_08G242700;Soy…	path:gmx00330
path:gmx00220	Arginine biosynthesis	Metabolism	Amino acid metabolism	38	3773	77	10215	0.0170019	0.153017	1.33612	SoyZH13_01G027000;SoyZH13_01G115100;SoyZH13_01G123300;SoyZH13_01G178000;SoyZH13_01G182100;SoyZH13_02G036600;SoyZH13_02G223500;SoyZH13_04G029000;SoyZH13_04G069500;SoyZH13_04G088800;SoyZH13_05G064500;SoyZH13_05G135500;SoyZH13_06G028800;SoyZH13_06G252600;SoyZH13_07G011500;SoyZH13_07G098900;SoyZH13_07G111200;SoyZH13_08G097200;SoyZH13_08G187200;SoyZH13_09G155700;SoyZH13_09G202500;SoyZH13_11G042700;Soy…	path:gmx00220
path:gmx00053	Ascorbate and aldarate metabolism	Metabolism	Carbohydrate metabolism	52	3773	104	10215	0.00422456	0.0825496	1.3537	SoyZH13_01G005600;SoyZH13_01G054500;SoyZH13_02G108100;SoyZH13_02G154300;SoyZH13_02G190600;SoyZH13_03G225800;SoyZH13_04G009300;SoyZH13_04G220600;SoyZH13_04G223600;SoyZH13_05G021600;SoyZH13_05G197400;SoyZH13_05G210400;SoyZH13_06G008800;SoyZH13_06G109600;SoyZH13_06G224400;SoyZH13_07G013000;SoyZH13_07G250500;SoyZH13_08G060800;SoyZH13_08G190300;SoyZH13_08G230200;SoyZH13_08G271500;SoyZH13_10G064300;Soy…	path:gmx00053
path:gmx04136	Autophagy - other	Cellular Processes	Transport and catabolism	25	3773	71	10215	0.661415	1	0.953308	SoyZH13_02G008800;SoyZH13_02G156400;SoyZH13_02G201500;SoyZH13_03G186900;SoyZH13_05G042400;SoyZH13_05G057000;SoyZH13_05G176600;SoyZH13_06G277400;SoyZH13_07G036800;SoyZH13_07G116600;SoyZH13_07G245400;SoyZH13_08G140200;SoyZH13_09G221700;SoyZH13_09G253300;SoyZH13_11G031400;SoyZH13_12G090200;SoyZH13_13G103200;SoyZH13_14G171200;SoyZH13_15G104000;SoyZH13_16G006100;SoyZH13_17G012800;SoyZH13_17G067500;Soy…	path:gmx04136
path:gmx03022	Basal transcription factors	Genetic Information Processing	Transcription	22	3773	101	10215	0.999665	1	0.58973	SoyZH13_03G119700;SoyZH13_04G058500;SoyZH13_04G128500;SoyZH13_05G012900;SoyZH13_05G195900;SoyZH13_05G225100;SoyZH13_06G198100;SoyZH13_07G113200;SoyZH13_08G016000;SoyZH13_08G044700;SoyZH13_08G048300;SoyZH13_11G065300;SoyZH13_11G131800;SoyZH13_13G123900;SoyZH13_14G115700;SoyZH13_14G135000;SoyZH13_16G005800;SoyZH13_16G150400;SoyZH13_18G186300;SoyZH13_19G020500;SoyZH13_19G114200;SoyZH13_20G218600	path:gmx03022
path:gmx03410	Base excision repair	Genetic Information Processing	Replication and repair	28	3773	76	10215	0.550138	0.990249	0.997461	SoyZH13_01G102400;SoyZH13_02G016600;SoyZH13_02G061900;SoyZH13_02G084300;SoyZH13_02G267400;SoyZH13_04G031800;SoyZH13_05G032700;SoyZH13_07G022000;SoyZH13_07G057000;SoyZH13_08G075600;SoyZH13_08G208100;SoyZH13_08G220700;SoyZH13_08G316000;SoyZH13_09G152200;SoyZH13_10G017600;SoyZH13_10G098400;SoyZH13_11G124700;SoyZH13_11G157800;SoyZH13_12G079600;SoyZH13_12G081000;SoyZH13_13G316200;SoyZH13_13G338300;Soy…	path:gmx03410
path:gmx00410	beta-Alanine metabolism	Metabolism	Metabolism of other amino acids	48	3773	117	10215	0.203823	0.59725	1.11073	SoyZH13_02G018000;SoyZH13_02G037000;SoyZH13_02G219900;SoyZH13_02G221300;SoyZH13_03G104000;SoyZH13_04G223600;SoyZH13_05G125400;SoyZH13_05G218100;SoyZH13_06G121900;SoyZH13_07G099500;SoyZH13_07G168300;SoyZH13_07G169600;SoyZH13_07G223400;SoyZH13_07G223500;SoyZH13_08G063200;SoyZH13_08G086600;SoyZH13_08G169400;SoyZH13_08G271500;SoyZH13_08G290600;SoyZH13_09G006800;SoyZH13_09G151900;SoyZH13_09G205400;Soy…	path:gmx00410
path:gmx00965	Betalain biosynthesis	Metabolism	Biosynthesis of other secondary metabolites	3	3773	8	10215	0.617526	1	1.01527	SoyZH13_03G151000;SoyZH13_09G141000;SoyZH13_16G184300	path:gmx00965
path:gmx00999	Biosynthesis of secondary metabolites - unclassified	Metabolism	Biosynthesis of other secondary metabolites	18	3773	39	10215	0.151871	0.531548	1.24957	SoyZH13_01G004600;SoyZH13_01G010300;SoyZH13_01G170900;SoyZH13_01G214400;SoyZH13_02G096800;SoyZH13_02G216500;SoyZH13_05G136600;SoyZH13_05G209400;SoyZH13_07G200100;SoyZH13_08G097900;SoyZH13_11G009600;SoyZH13_11G166000;SoyZH13_12G158300;SoyZH13_13G077600;SoyZH13_13G343700;SoyZH13_15G002000;SoyZH13_17G062100;SoyZH13_17G163700	path:gmx00999
path:gmx01040	Biosynthesis of unsaturated fatty acids	Metabolism	Lipid metabolism	17	3773	41	10215	0.326198	0.77549	1.12258	SoyZH13_01G190300;SoyZH13_03G050900;SoyZH13_03G128600;SoyZH13_05G060600;SoyZH13_05G168300;SoyZH13_07G067000;SoyZH13_07G141000;SoyZH13_07G166600;SoyZH13_09G101900;SoyZH13_10G256800;SoyZH13_11G034700;SoyZH13_11G138300;SoyZH13_11G243200;SoyZH13_14G039200;SoyZH13_18G129500;SoyZH13_18G204300;SoyZH13_U020900	path:gmx01040
path:gmx00780	Biotin metabolism	Metabolism	Metabolism of cofactors and vitamins	11	3773	34	10215	0.765577	1	0.875922	SoyZH13_04G117300;SoyZH13_06G286800;SoyZH13_08G023800;SoyZH13_08G080100;SoyZH13_08G325800;SoyZH13_10G039600;SoyZH13_11G245400;SoyZH13_13G094000;SoyZH13_15G224700;SoyZH13_16G038400;SoyZH13_18G008400	path:gmx00780
path:gmx00905	Brassinosteroid biosynthesis	Metabolism	Metabolism of terpenoids and polyketides	6	3773	25	10215	0.943623	1	0.649775	SoyZH13_02G048600;SoyZH13_02G236000;SoyZH13_08G185100;SoyZH13_08G237300;SoyZH13_11G226500;SoyZH13_19G031000	path:gmx00905
path:gmx00650	Butanoate metabolism	Metabolism	Carbohydrate metabolism	24	3773	46	10215	0.0246561	0.184506	1.41255	SoyZH13_01G066000;SoyZH13_01G197900;SoyZH13_02G221300;SoyZH13_02G255900;SoyZH13_04G173800;SoyZH13_05G125400;SoyZH13_05G156900;SoyZH13_06G162200;SoyZH13_06G234300;SoyZH13_07G223400;SoyZH13_07G223500;SoyZH13_08G086600;SoyZH13_09G133800;SoyZH13_09G151900;SoyZH13_11G026200;SoyZH13_11G093600;SoyZH13_11G211500;SoyZH13_15G069900;SoyZH13_16G025900;SoyZH13_16G176900;SoyZH13_16G193700;SoyZH13_17G005300;Soy…	path:gmx00650
path:gmx00660	C5-Branched dibasic acid metabolism	Metabolism	Carbohydrate metabolism	11	3773	15	10215	0.00458609	0.0825496	1.98542	SoyZH13_01G066000;SoyZH13_04G173800;SoyZH13_05G156900;SoyZH13_06G162200;SoyZH13_07G030900;SoyZH13_08G200700;SoyZH13_13G339300;SoyZH13_15G005700;SoyZH13_15G069900;SoyZH13_17G243700;SoyZH13_20G184900	path:gmx00660
path:gmx00710	Carbon fixation in photosynthetic organisms	Metabolism	Energy metabolism	64	3773	155	10215	0.147438	0.531548	1.11789	SoyZH13_01G008800;SoyZH13_01G010500;SoyZH13_01G027000;SoyZH13_01G115100;SoyZH13_02G005500;SoyZH13_02G036600;SoyZH13_02G120900;SoyZH13_03G084400;SoyZH13_03G091200;SoyZH13_03G172600;SoyZH13_04G007800;SoyZH13_04G015000;SoyZH13_04G081100;SoyZH13_04G084400;SoyZH13_05G024500;SoyZH13_05G213100;SoyZH13_06G082400;SoyZH13_06G165100;SoyZH13_06G213100;SoyZH13_06G214600;SoyZH13_06G252600;SoyZH13_06G254300;Soy…	path:gmx00710
path:gmx00906	Carotenoid biosynthesis	Metabolism	Metabolism of terpenoids and polyketides	38	3773	75	10215	0.0101881	0.116701	1.37175	SoyZH13_01G136700;SoyZH13_01G138300;SoyZH13_01G169600;SoyZH13_02G261400;SoyZH13_03G114500;SoyZH13_03G141300;SoyZH13_04G079000;SoyZH13_05G130000;SoyZH13_06G080600;SoyZH13_07G200900;SoyZH13_08G091200;SoyZH13_08G168200;SoyZH13_09G000700;SoyZH13_09G118900;SoyZH13_09G198800;SoyZH13_09G229100;SoyZH13_09G257500;SoyZH13_10G213300;SoyZH13_11G055100;SoyZH13_11G174300;SoyZH13_11G174600;SoyZH13_11G249500;Soy…	path:gmx00906
path:gmx04712	Circadian rhythm - plant	Organismal Systems	Environmental adaptation	45	3773	125	10215	0.61943	1	0.974662	SoyZH13_01G175500;SoyZH13_01G206300;SoyZH13_02G005700;SoyZH13_02G065500;SoyZH13_02G120600;SoyZH13_02G246100;SoyZH13_03G206800;SoyZH13_03G240700;SoyZH13_04G095000;SoyZH13_04G145700;SoyZH13_05G096100;SoyZH13_06G113900;SoyZH13_07G046900;SoyZH13_07G055900;SoyZH13_08G020300;SoyZH13_08G103200;SoyZH13_08G103300;SoyZH13_08G103500;SoyZH13_08G104300;SoyZH13_08G104600;SoyZH13_09G052700;SoyZH13_10G129900;Soy…	path:gmx04712
path:gmx00020	Citrate cycle (TCA cycle)	Metabolism	Carbohydrate metabolism	39	3773	108	10215	0.60666	1	0.97767	SoyZH13_01G029000;SoyZH13_01G159200;SoyZH13_02G005500;SoyZH13_02G015100;SoyZH13_02G026000;SoyZH13_02G034900;SoyZH13_02G087900;SoyZH13_02G221100;SoyZH13_02G272000;SoyZH13_03G208400;SoyZH13_03G239900;SoyZH13_04G084400;SoyZH13_05G130100;SoyZH13_06G214600;SoyZH13_06G276900;SoyZH13_07G225700;SoyZH13_08G060600;SoyZH13_08G153100;SoyZH13_08G258200;SoyZH13_08G276500;SoyZH13_08G293700;SoyZH13_09G034000;Soy…	path:gmx00020
path:gmx00073	Cutin, suberine and wax biosynthesis	Metabolism	Lipid metabolism	18	3773	58	10215	0.858241	1	0.840226	SoyZH13_03G090100;SoyZH13_03G143600;SoyZH13_03G143700;SoyZH13_03G228700;SoyZH13_08G015200;SoyZH13_09G111200;SoyZH13_09G111600;SoyZH13_10G174800;SoyZH13_11G158800;SoyZH13_11G158900;SoyZH13_12G080000;SoyZH13_13G290900;SoyZH13_15G023500;SoyZH13_16G049300;SoyZH13_19G083600;SoyZH13_19G146800;SoyZH13_20G002600;SoyZH13_20G186200	path:gmx00073
path:gmx00460	Cyanoamino acid metabolism	Metabolism	Metabolism of other amino acids	48	3773	96	10215	0.00583743	0.0919395	1.3537	SoyZH13_01G005700;SoyZH13_04G039900;SoyZH13_05G017600;SoyZH13_05G142000;SoyZH13_07G094900;SoyZH13_07G118300;SoyZH13_07G141300;SoyZH13_07G141400;SoyZH13_07G242800;SoyZH13_08G102700;SoyZH13_08G259500;SoyZH13_09G003500;SoyZH13_09G160100;SoyZH13_11G125500;SoyZH13_11G125600;SoyZH13_11G125700;SoyZH13_11G125800;SoyZH13_11G125900;SoyZH13_11G126000;SoyZH13_11G146100;SoyZH13_11G154700;SoyZH13_11G198000;Soy…	path:gmx00460
path:gmx00270	Cysteine and methionine metabolism	Metabolism	Amino acid metabolism	101	3773	240	10215	0.0551794	0.302287	1.13936	SoyZH13_01G066400;SoyZH13_01G066500;SoyZH13_01G114000;SoyZH13_01G115100;SoyZH13_01G143300;SoyZH13_01G143500;SoyZH13_01G143700;SoyZH13_01G193000;SoyZH13_01G201900;SoyZH13_01G219400;SoyZH13_01G225400;SoyZH13_02G005500;SoyZH13_02G082300;SoyZH13_02G118300;SoyZH13_02G246600;SoyZH13_02G246800;SoyZH13_03G006500;SoyZH13_03G115200;SoyZH13_03G202700;SoyZH13_04G006500;SoyZH13_04G113600;SoyZH13_05G056800;Soy…	path:gmx00270
path:gmx00904	Diterpenoid biosynthesis	Metabolism	Metabolism of terpenoids and polyketides	10	3773	59	10215	0.999788	1	0.45888	SoyZH13_13G236100;SoyZH13_13G236200;SoyZH13_13G333700;SoyZH13_13G343000;SoyZH13_15G090300;SoyZH13_15G229600;SoyZH13_15G242400;SoyZH13_17G193900;SoyZH13_19G141800;SoyZH13_20G140000	path:gmx00904
path:gmx03030	DNA replication	Genetic Information Processing	Replication and repair	28	3773	156	10215	1	1	0.485943	SoyZH13_01G170600;SoyZH13_02G084300;SoyZH13_02G267400;SoyZH13_04G224000;SoyZH13_05G019500;SoyZH13_05G084100;SoyZH13_05G095000;SoyZH13_05G118800;SoyZH13_05G138400;SoyZH13_06G073500;SoyZH13_06G109300;SoyZH13_06G279700;SoyZH13_08G075600;SoyZH13_08G316000;SoyZH13_09G152200;SoyZH13_09G193600;SoyZH13_11G245300;SoyZH13_12G079600;SoyZH13_13G002300;SoyZH13_14G022900;SoyZH13_15G148800;SoyZH13_15G173600;Soy…	path:gmx03030
path:gmx04144	Endocytosis	Cellular Processes	Transport and catabolism	135	3773	383	10215	0.773255	1	0.954304	SoyZH13_01G075300;SoyZH13_01G127600;SoyZH13_01G145400;SoyZH13_01G148300;SoyZH13_01G162900;SoyZH13_01G173100;SoyZH13_01G197500;SoyZH13_02G009600;SoyZH13_02G041400;SoyZH13_02G080200;SoyZH13_02G086500;SoyZH13_02G086800;SoyZH13_02G187100;SoyZH13_02G229000;SoyZH13_02G246900;SoyZH13_02G271800;SoyZH13_02G288000;SoyZH13_03G021500;SoyZH13_03G101600;SoyZH13_03G147600;SoyZH13_03G154800;SoyZH13_03G214900;Soy…	path:gmx04144
path:gmx00565	Ether lipid metabolism	Metabolism	Lipid metabolism	21	3773	59	10215	0.632609	1	0.963649	SoyZH13_01G002700;SoyZH13_01G145400;SoyZH13_01G197500;SoyZH13_02G086800;SoyZH13_03G018100;SoyZH13_04G019500;SoyZH13_04G174400;SoyZH13_05G157400;SoyZH13_06G057700;SoyZH13_06G161600;SoyZH13_07G029900;SoyZH13_07G074900;SoyZH13_07G121800;SoyZH13_08G027500;SoyZH13_08G120800;SoyZH13_08G201800;SoyZH13_11G196500;SoyZH13_13G336600;SoyZH13_18G256800;SoyZH13_20G037800;SoyZH13_20G221600	path:gmx00565
path:gmx00061	Fatty acid biosynthesis	Metabolism	Lipid metabolism	30	3773	100	10215	0.941009	1	0.812218	SoyZH13_02G010300;SoyZH13_05G011700;SoyZH13_05G202500;SoyZH13_05G207000;SoyZH13_06G100900;SoyZH13_06G160900;SoyZH13_06G198700;SoyZH13_06G243000;SoyZH13_08G023800;SoyZH13_08G080100;SoyZH13_08G325800;SoyZH13_08G329300;SoyZH13_09G223900;SoyZH13_10G011000;SoyZH13_10G039600;SoyZH13_11G119200;SoyZH13_11G245400;SoyZH13_12G044300;SoyZH13_13G094000;SoyZH13_13G302900;SoyZH13_15G003300;SoyZH13_15G042500;Soy…	path:gmx00061
path:gmx00071	Fatty acid degradation	Metabolism	Lipid metabolism	42	3773	113	10215	0.515219	0.968919	1.00629	SoyZH13_01G102700;SoyZH13_01G102800;SoyZH13_01G190300;SoyZH13_02G010300;SoyZH13_03G050900;SoyZH13_03G053900;SoyZH13_03G151800;SoyZH13_04G216900;SoyZH13_04G223600;SoyZH13_05G060600;SoyZH13_05G168300;SoyZH13_05G202500;SoyZH13_07G080000;SoyZH13_07G141000;SoyZH13_07G166600;SoyZH13_07G223400;SoyZH13_07G223500;SoyZH13_08G271500;SoyZH13_09G145200;SoyZH13_10G011000;SoyZH13_10G039500;SoyZH13_11G034700;Soy…	path:gmx00071
path:gmx00062	Fatty acid elongation	Metabolism	Lipid metabolism	26	3773	59	10215	0.157876	0.537631	1.19309	SoyZH13_01G190000;SoyZH13_03G239300;SoyZH13_04G055200;SoyZH13_04G131400;SoyZH13_05G010600;SoyZH13_06G011300;SoyZH13_06G201000;SoyZH13_07G067000;SoyZH13_10G223100;SoyZH13_11G035400;SoyZH13_11G138300;SoyZH13_11G243200;SoyZH13_13G302900;SoyZH13_14G039200;SoyZH13_14G067600;SoyZH13_15G042500;SoyZH13_15G044900;SoyZH13_17G238700;SoyZH13_18G129500;SoyZH13_18G164900;SoyZH13_18G204300;SoyZH13_18G224200;Soy…	path:gmx00062
path:gmx00944	Flavone and flavonol biosynthesis	Metabolism	Biosynthesis of other secondary metabolites	4	3773	26	10215	0.995988	1	0.416522	SoyZH13_06G190900;SoyZH13_06G259500;SoyZH13_12G118300;SoyZH13_13G042900	path:gmx00944
path:gmx00941	Flavonoid biosynthesis	Metabolism	Biosynthesis of other secondary metabolites	39	3773	116	10215	0.799043	1	0.910245	SoyZH13_01G004600;SoyZH13_01G170900;SoyZH13_01G196800;SoyZH13_02G046100;SoyZH13_02G096800;SoyZH13_02G120600;SoyZH13_02G147700;SoyZH13_02G216500;SoyZH13_02G283600;SoyZH13_03G108400;SoyZH13_04G104400;SoyZH13_05G078700;SoyZH13_05G136600;SoyZH13_05G209400;SoyZH13_06G113900;SoyZH13_06G190900;SoyZH13_07G000600;SoyZH13_07G020500;SoyZH13_07G200100;SoyZH13_08G097900;SoyZH13_08G103200;SoyZH13_08G103300;Soy…	path:gmx00941
path:gmx00790	Folate biosynthesis	Metabolism	Metabolism of cofactors and vitamins	19	3773	55	10215	0.691003	1	0.935282	SoyZH13_02G230600;SoyZH13_02G247600;SoyZH13_05G186400;SoyZH13_08G067200;SoyZH13_08G117600;SoyZH13_08G327300;SoyZH13_10G062600;SoyZH13_10G098200;SoyZH13_11G112100;SoyZH13_12G033800;SoyZH13_12G037700;SoyZH13_12G203600;SoyZH13_13G243800;SoyZH13_15G054100;SoyZH13_16G081100;SoyZH13_18G140200;SoyZH13_20G040400;SoyZH13_20G165300;SoyZH13_20G165400	path:gmx00790
path:gmx00051	Fructose and mannose metabolism	Metabolism	Carbohydrate metabolism	61	3773	141	10215	0.0705118	0.370187	1.17128	SoyZH13_01G005900;SoyZH13_01G007600;SoyZH13_01G007700;SoyZH13_01G151100;SoyZH13_01G155100;SoyZH13_02G209200;SoyZH13_02G230000;SoyZH13_03G002000;SoyZH13_03G172600;SoyZH13_03G205600;SoyZH13_04G007800;SoyZH13_04G156400;SoyZH13_06G177300;SoyZH13_06G265500;SoyZH13_07G013500;SoyZH13_07G116900;SoyZH13_07G133400;SoyZH13_07G149900;SoyZH13_07G168500;SoyZH13_07G253500;SoyZH13_08G030500;SoyZH13_08G190800;Soy…	path:gmx00051
path:gmx00052	Galactose metabolism	Metabolism	Carbohydrate metabolism	57	3773	121	10215	0.0134787	0.13064	1.27538	SoyZH13_01G005900;SoyZH13_01G007600;SoyZH13_01G007700;SoyZH13_01G208000;SoyZH13_02G280000;SoyZH13_03G001900;SoyZH13_03G038800;SoyZH13_03G123000;SoyZH13_03G201700;SoyZH13_03G209300;SoyZH13_04G220600;SoyZH13_05G003800;SoyZH13_05G039000;SoyZH13_05G222400;SoyZH13_06G171100;SoyZH13_06G224400;SoyZH13_06G288400;SoyZH13_07G013500;SoyZH13_07G116900;SoyZH13_07G253500;SoyZH13_08G011500;SoyZH13_08G030500;Soy…	path:gmx00052
path:gmx00966	Glucosinolate biosynthesis	Metabolism	Biosynthesis of other secondary metabolites	5	3773	12	10215	0.473248	0.94077	1.12808	SoyZH13_01G034700;SoyZH13_11G200600;SoyZH13_13G038700;SoyZH13_17G243700;SoyZH13_20G184900	path:gmx00966
path:gmx00480	Glutathione metabolism	Metabolism	Metabolism of other amino acids	85	3773	188	10215	0.0114621	0.120352	1.22409	SoyZH13_01G005700;SoyZH13_01G039000;SoyZH13_01G093400;SoyZH13_01G093500;SoyZH13_01G201400;SoyZH13_01G201900;SoyZH13_02G023800;SoyZH13_02G070100;SoyZH13_02G132500;SoyZH13_02G139400;SoyZH13_02G190600;SoyZH13_02G220500;SoyZH13_02G221100;SoyZH13_02G261900;SoyZH13_03G065700;SoyZH13_03G135600;SoyZH13_03G158700;SoyZH13_04G113600;SoyZH13_04G193800;SoyZH13_05G150700;SoyZH13_05G150800;SoyZH13_05G174600;Soy…	path:gmx00480
path:gmx00561	Glycerolipid metabolism	Metabolism	Lipid metabolism	81	3773	177	10215	0.00935637	0.116701	1.23898	SoyZH13_01G014400;SoyZH13_01G073400;SoyZH13_01G090700;SoyZH13_01G099500;SoyZH13_02G083500;SoyZH13_02G166500;SoyZH13_02G228400;SoyZH13_03G001900;SoyZH13_03G008100;SoyZH13_03G062000;SoyZH13_03G062100;SoyZH13_03G073500;SoyZH13_03G116400;SoyZH13_03G157400;SoyZH13_03G194300;SoyZH13_03G200700;SoyZH13_04G223600;SoyZH13_05G021400;SoyZH13_05G120000;SoyZH13_05G233100;SoyZH13_06G205300;SoyZH13_06G234400;Soy…	path:gmx00561
path:gmx00564	Glycerophospholipid metabolism	Metabolism	Lipid metabolism	88	3773	217	10215	0.148149	0.531548	1.09793	SoyZH13_01G002700;SoyZH13_01G014400;SoyZH13_01G145400;SoyZH13_01G197500;SoyZH13_02G073600;SoyZH13_02G083500;SoyZH13_02G086800;SoyZH13_02G166500;SoyZH13_02G199900;SoyZH13_02G228400;SoyZH13_03G008100;SoyZH13_03G018100;SoyZH13_03G073500;SoyZH13_03G118900;SoyZH13_03G157400;SoyZH13_03G200700;SoyZH13_03G215000;SoyZH13_04G019500;SoyZH13_04G118000;SoyZH13_04G174400;SoyZH13_05G019400;SoyZH13_05G021400;Soy…	path:gmx00564
path:gmx00260	Glycine, serine and threonine metabolism	Metabolism	Amino acid metabolism	53	3773	132	10215	0.247092	0.676817	1.08706	SoyZH13_01G027000;SoyZH13_01G114000;SoyZH13_01G143300;SoyZH13_02G036600;SoyZH13_02G037000;SoyZH13_03G019000;SoyZH13_03G141700;SoyZH13_03G229600;SoyZH13_04G048900;SoyZH13_04G071700;SoyZH13_04G142600;SoyZH13_05G081200;SoyZH13_05G142000;SoyZH13_05G168700;SoyZH13_06G048300;SoyZH13_07G003100;SoyZH13_07G018600;SoyZH13_07G206900;SoyZH13_07G225700;SoyZH13_07G246200;SoyZH13_08G102700;SoyZH13_08G212300;Soy…	path:gmx00260
path:gmx00010	Glycolysis / Gluconeogenesis	Metabolism	Carbohydrate metabolism	120	3773	300	10215	0.145723	0.531548	1.08296	SoyZH13_01G005900;SoyZH13_01G007600;SoyZH13_01G007700;SoyZH13_01G090700;SoyZH13_01G102700;SoyZH13_01G102800;SoyZH13_01G156800;SoyZH13_01G183800;SoyZH13_01G193000;SoyZH13_02G026000;SoyZH13_02G153600;SoyZH13_02G183900;SoyZH13_02G272000;SoyZH13_03G038800;SoyZH13_03G049800;SoyZH13_03G053900;SoyZH13_03G062000;SoyZH13_03G062100;SoyZH13_03G084400;SoyZH13_03G151800;SoyZH13_03G170700;SoyZH13_03G171500;Soy…	path:gmx00010
path:gmx00531	Glycosaminoglycan degradation	Metabolism	Glycan biosynthesis and metabolism	19	3773	42	10215	0.168983	0.560313	1.22477	SoyZH13_02G088800;SoyZH13_04G144000;SoyZH13_05G022200;SoyZH13_06G176800;SoyZH13_06G177000;SoyZH13_08G152300;SoyZH13_08G341800;SoyZH13_09G084300;SoyZH13_10G066800;SoyZH13_10G268600;SoyZH13_13G145500;SoyZH13_15G185900;SoyZH13_17G073900;SoyZH13_17G104500;SoyZH13_17G173900;SoyZH13_18G254400;SoyZH13_18G265900;SoyZH13_19G218600;SoyZH13_19G218700	path:gmx00531
path:gmx00604	Glycosphingolipid biosynthesis - ganglio series	Metabolism	Glycan biosynthesis and metabolism	4	3773	8	10215	0.335937	0.783853	1.3537	SoyZH13_02G088800;SoyZH13_08G152300;SoyZH13_10G268600;SoyZH13_18G254400	path:gmx00604
path:gmx00603	Glycosphingolipid biosynthesis - globo and isoglobo series	Metabolism	Glycan biosynthesis and metabolism	11	3773	23	10215	0.191787	0.59725	1.29484	SoyZH13_02G088800;SoyZH13_03G001900;SoyZH13_08G152300;SoyZH13_09G144100;SoyZH13_09G248400;SoyZH13_10G159700;SoyZH13_10G268600;SoyZH13_16G186100;SoyZH13_18G189900;SoyZH13_18G254400;SoyZH13_20G201300	path:gmx00603
path:gmx00563	Glycosylphosphatidylinositol (GPI)-anchor biosynthesis	Metabolism	Glycan biosynthesis and metabolism	12	3773	47	10215	0.965125	1	0.69125	SoyZH13_01G023800;SoyZH13_03G058500;SoyZH13_03G117000;SoyZH13_06G012400;SoyZH13_06G224300;SoyZH13_08G329700;SoyZH13_13G163600;SoyZH13_13G163700;SoyZH13_13G198300;SoyZH13_15G088900;SoyZH13_16G058600;SoyZH13_18G145600	path:gmx00563
path:gmx00630	Glyoxylate and dicarboxylate metabolism	Metabolism	Carbohydrate metabolism	65	3773	148	10215	0.0468685	0.268429	1.18906	SoyZH13_01G027000;SoyZH13_02G005500;SoyZH13_02G036600;SoyZH13_02G223500;SoyZH13_03G019000;SoyZH13_04G016700;SoyZH13_04G048900;SoyZH13_05G044500;SoyZH13_05G130400;SoyZH13_05G142000;SoyZH13_06G016600;SoyZH13_06G048300;SoyZH13_06G214600;SoyZH13_06G275100;SoyZH13_06G276900;SoyZH13_07G018600;SoyZH13_07G098900;SoyZH13_07G206900;SoyZH13_07G225700;SoyZH13_07G246200;SoyZH13_08G060600;SoyZH13_08G091700;Soy…	path:gmx00630
path:gmx00340	Histidine metabolism	Metabolism	Amino acid metabolism	17	3773	50	10215	0.715257	1	0.920514	SoyZH13_02G051200;SoyZH13_04G009300;SoyZH13_04G223600;SoyZH13_06G008800;SoyZH13_08G271500;SoyZH13_09G024900;SoyZH13_13G003800;SoyZH13_13G019400;SoyZH13_13G152500;SoyZH13_13G312400;SoyZH13_14G133300;SoyZH13_16G043000;SoyZH13_16G116900;SoyZH13_18G084500;SoyZH13_18G122200;SoyZH13_19G161700;SoyZH13_20G059300	path:gmx00340
path:gmx03440	Homologous recombination	Genetic Information Processing	Replication and repair	39	3773	148	10215	0.997721	1	0.713435	SoyZH13_01G226000;SoyZH13_02G013100;SoyZH13_02G240700;SoyZH13_02G267400;SoyZH13_03G148400;SoyZH13_05G019500;SoyZH13_05G084100;SoyZH13_05G095000;SoyZH13_06G047400;SoyZH13_06G174700;SoyZH13_08G075600;SoyZH13_08G179600;SoyZH13_08G320100;SoyZH13_08G320200;SoyZH13_09G061100;SoyZH13_09G067500;SoyZH13_09G193600;SoyZH13_09G207100;SoyZH13_10G013900;SoyZH13_11G139100;SoyZH13_11G173100;SoyZH13_12G007200;Soy…	path:gmx03440
path:gmx00562	Inositol phosphate metabolism	Metabolism	Carbohydrate metabolism	55	3773	151	10215	0.58289	1	0.986137	SoyZH13_01G005600;SoyZH13_01G142700;SoyZH13_02G236300;SoyZH13_02G236400;SoyZH13_04G009300;SoyZH13_04G013000;SoyZH13_04G082700;SoyZH13_04G174400;SoyZH13_04G183500;SoyZH13_05G168800;SoyZH13_05G184200;SoyZH13_05G210400;SoyZH13_06G008800;SoyZH13_06G012600;SoyZH13_06G084400;SoyZH13_06G146200;SoyZH13_06G146300;SoyZH13_06G161600;SoyZH13_07G013000;SoyZH13_07G100900;SoyZH13_07G141200;SoyZH13_07G169600;Soy…	path:gmx00562
path:gmx00943	Isoflavonoid biosynthesis	Metabolism	Biosynthesis of other secondary metabolites	16	3773	46	10215	0.671854	1	0.941702	SoyZH13_03G127800;SoyZH13_07G187900;SoyZH13_08G084900;SoyZH13_09G047000;SoyZH13_09G244600;SoyZH13_09G244700;SoyZH13_11G004000;SoyZH13_12G061300;SoyZH13_13G042900;SoyZH13_15G149900;SoyZH13_16G133000;SoyZH13_18G194100;SoyZH13_18G237500;SoyZH13_19G132600;SoyZH13_20G199100;SoyZH13_20G199200	path:gmx00943
path:gmx00950	Isoquinoline alkaloid biosynthesis	Metabolism	Biosynthesis of other secondary metabolites	12	3773	57	10215	0.996887	1	0.569978	SoyZH13_01G115100;SoyZH13_02G037000;SoyZH13_03G151000;SoyZH13_04G109200;SoyZH13_05G169200;SoyZH13_06G252600;SoyZH13_08G133000;SoyZH13_10G085900;SoyZH13_11G236000;SoyZH13_14G106200;SoyZH13_18G127200;SoyZH13_20G131700	path:gmx00950
path:gmx00903	Limonene and pinene degradation	Metabolism	Metabolism of terpenoids and polyketides	10	3773	24	10215	0.387654	0.848641	1.12808	SoyZH13_04G223600;SoyZH13_07G223400;SoyZH13_07G223500;SoyZH13_08G271500;SoyZH13_13G019400;SoyZH13_13G152500;SoyZH13_13G312400;SoyZH13_14G133300;SoyZH13_16G116900;SoyZH13_18G122200	path:gmx00903
path:gmx00591	Linoleic acid metabolism	Metabolism	Lipid metabolism	22	3773	59	10215	0.526808	0.976145	1.00954	SoyZH13_01G002700;SoyZH13_03G083300;SoyZH13_03G216800;SoyZH13_03G242900;SoyZH13_04G099000;SoyZH13_07G006000;SoyZH13_07G006100;SoyZH13_07G033500;SoyZH13_07G033700;SoyZH13_07G038600;SoyZH13_07G121800;SoyZH13_08G027500;SoyZH13_08G097100;SoyZH13_08G180600;SoyZH13_11G200700;SoyZH13_13G019300;SoyZH13_15G025600;SoyZH13_15G025700;SoyZH13_15G025800;SoyZH13_16G007400;SoyZH13_19G247200;SoyZH13_20G131200	path:gmx00591
path:gmx00785	Lipoic acid metabolism	Metabolism	Metabolism of cofactors and vitamins	3	3773	8	10215	0.617526	1	1.01527	SoyZH13_06G033200;SoyZH13_10G257900;SoyZH13_18G091400	path:gmx00785
path:gmx00300	Lysine biosynthesis	Metabolism	Amino acid metabolism	10	3773	26	10215	0.509561	0.968919	1.04131	SoyZH13_03G156300;SoyZH13_03G163400;SoyZH13_07G171600;SoyZH13_08G060300;SoyZH13_09G243400;SoyZH13_13G121400;SoyZH13_16G045200;SoyZH13_18G002800;SoyZH13_19G159400;SoyZH13_19G167000	path:gmx00300
path:gmx00310	Lysine degradation	Metabolism	Amino acid metabolism	24	3773	83	10215	0.951	1	0.782861	SoyZH13_03G106100;SoyZH13_04G071700;SoyZH13_04G112100;SoyZH13_04G223600;SoyZH13_07G223400;SoyZH13_07G223500;SoyZH13_07G225700;SoyZH13_08G271500;SoyZH13_10G270000;SoyZH13_11G039500;SoyZH13_11G065400;SoyZH13_12G176900;SoyZH13_13G019400;SoyZH13_13G096600;SoyZH13_13G152500;SoyZH13_13G312400;SoyZH13_14G133300;SoyZH13_16G116900;SoyZH13_17G005300;SoyZH13_17G030900;SoyZH13_17G042700;SoyZH13_18G122200;Soy…	path:gmx00310
path:gmx04016	MAPK signaling pathway - plant	Environmental Information Processing	Signal transduction	163	3773	347	10215	6.28662e-05	0.0027451	1.27177	SoyZH13_01G086300;SoyZH13_01G086500;SoyZH13_01G109700;SoyZH13_01G112800;SoyZH13_01G126900;SoyZH13_01G143600;SoyZH13_01G167000;SoyZH13_01G187100;SoyZH13_01G201100;SoyZH13_01G201200;SoyZH13_01G204700;SoyZH13_01G207200;SoyZH13_02G077600;SoyZH13_02G126700;SoyZH13_02G190100;SoyZH13_02G212700;SoyZH13_02G229200;SoyZH13_02G240800;SoyZH13_02G252300;SoyZH13_02G253400;SoyZH13_03G004000;SoyZH13_03G081600;Soy…	path:gmx04016
path:gmx03430	Mismatch repair	Genetic Information Processing	Replication and repair	24	3773	125	10215	0.999995	1	0.51982	SoyZH13_01G141700;SoyZH13_02G084300;SoyZH13_02G144800;SoyZH13_04G224000;SoyZH13_04G230100;SoyZH13_05G019500;SoyZH13_05G084100;SoyZH13_05G095000;SoyZH13_05G152900;SoyZH13_06G109300;SoyZH13_06G279700;SoyZH13_07G181300;SoyZH13_08G075600;SoyZH13_08G316000;SoyZH13_09G193600;SoyZH13_10G019100;SoyZH13_11G084200;SoyZH13_13G002300;SoyZH13_15G173600;SoyZH13_17G177300;SoyZH13_17G204600;SoyZH13_19G133100;Soy…	path:gmx03430
path:gmx00261	Monobactam biosynthesis	Metabolism	Biosynthesis of other secondary metabolites	5	3773	20	10215	0.913383	1	0.676849	SoyZH13_09G243400;SoyZH13_10G224000;SoyZH13_13G038200;SoyZH13_16G045200;SoyZH13_18G002800	path:gmx00261
path:gmx00902	Monoterpenoid biosynthesis	Metabolism	Metabolism of terpenoids and polyketides	6	3773	22	10215	0.87906	1	0.73838	SoyZH13_03G013200;SoyZH13_03G013400;SoyZH13_07G069400;SoyZH13_07G069500;SoyZH13_07G069700;SoyZH13_07G070000	path:gmx00902
path:gmx03015	mRNA surveillance pathway	Genetic Information Processing	Translation	74	3773	262	10215	0.998936	1	0.764684	SoyZH13_02G005900;SoyZH13_02G087000;SoyZH13_02G090800;SoyZH13_02G156400;SoyZH13_02G257400;SoyZH13_02G274400;SoyZH13_02G283000;SoyZH13_03G169500;SoyZH13_03G172300;SoyZH13_03G186900;SoyZH13_03G214200;SoyZH13_03G230100;SoyZH13_03G230300;SoyZH13_04G045800;SoyZH13_04G064300;SoyZH13_04G067800;SoyZH13_04G084100;SoyZH13_06G025600;SoyZH13_06G039100;SoyZH13_06G064700;SoyZH13_06G083200;SoyZH13_06G086100;Soy…	path:gmx03015
path:gmx00510	N-Glycan biosynthesis	Metabolism	Glycan biosynthesis and metabolism	28	3773	83	10215	0.762937	1	0.913338	SoyZH13_02G085400;SoyZH13_03G147300;SoyZH13_04G186300;SoyZH13_05G077800;SoyZH13_05G132100;SoyZH13_05G136000;SoyZH13_05G163600;SoyZH13_06G000400;SoyZH13_06G150200;SoyZH13_07G018900;SoyZH13_07G112400;SoyZH13_08G097400;SoyZH13_08G127000;SoyZH13_08G329100;SoyZH13_10G048600;SoyZH13_11G117000;SoyZH13_11G240700;SoyZH13_12G096500;SoyZH13_13G034200;SoyZH13_13G141700;SoyZH13_13G296300;SoyZH13_15G090900;Soy…	path:gmx00510
path:gmx00760	Nicotinate and nicotinamide metabolism	Metabolism	Metabolism of cofactors and vitamins	28	3773	51	10215	0.00663331	0.0928664	1.48641	SoyZH13_01G002900;SoyZH13_01G170700;SoyZH13_02G217900;SoyZH13_02G277800;SoyZH13_03G174800;SoyZH13_04G146800;SoyZH13_05G007500;SoyZH13_05G041200;SoyZH13_05G087400;SoyZH13_05G205500;SoyZH13_06G112700;SoyZH13_06G203000;SoyZH13_07G007700;SoyZH13_08G027300;SoyZH13_08G027400;SoyZH13_10G059100;SoyZH13_10G127400;SoyZH13_11G004800;SoyZH13_11G054000;SoyZH13_11G091100;SoyZH13_13G021300;SoyZH13_14G012800;Soy…	path:gmx00760
path:gmx00910	Nitrogen metabolism	Metabolism	Energy metabolism	28	3773	72	10215	0.408323	0.872012	1.05288	SoyZH13_01G030500;SoyZH13_02G033800;SoyZH13_02G123100;SoyZH13_02G195100;SoyZH13_02G223500;SoyZH13_04G213100;SoyZH13_05G064500;SoyZH13_06G122600;SoyZH13_07G011500;SoyZH13_07G098900;SoyZH13_07G198400;SoyZH13_08G187200;SoyZH13_08G267800;SoyZH13_09G155700;SoyZH13_10G056100;SoyZH13_11G214000;SoyZH13_13G067600;SoyZH13_13G126800;SoyZH13_13G188900;SoyZH13_13G234600;SoyZH13_14G166600;SoyZH13_14G195900;Soy…	path:gmx00910
path:gmx03450	Non-homologous end-joining	Genetic Information Processing	Replication and repair	7	3773	15	10215	0.298359	0.743552	1.26345	SoyZH13_02G061900;SoyZH13_06G225900;SoyZH13_10G169800;SoyZH13_10G275600;SoyZH13_15G159100;SoyZH13_15G159200;SoyZH13_18G002200	path:gmx03450
path:gmx03420	Nucleotide excision repair	Genetic Information Processing	Replication and repair	42	3773	178	10215	0.999956	1	0.638823	SoyZH13_01G070900;SoyZH13_01G187400;SoyZH13_02G084300;SoyZH13_02G206700;SoyZH13_02G267400;SoyZH13_04G043500;SoyZH13_04G224000;SoyZH13_05G019500;SoyZH13_05G084100;SoyZH13_05G095000;SoyZH13_05G195900;SoyZH13_05G225100;SoyZH13_06G109300;SoyZH13_06G279700;SoyZH13_08G016000;SoyZH13_08G044700;SoyZH13_08G048300;SoyZH13_08G075600;SoyZH13_08G304700;SoyZH13_08G316000;SoyZH13_09G152200;SoyZH13_09G193600;Soy…	path:gmx03420
path:gmx00670	One carbon pool by folate	Metabolism	Metabolism of cofactors and vitamins	20	3773	45	10215	0.185721	0.59725	1.20329	SoyZH13_02G075200;SoyZH13_04G118800;SoyZH13_04G154900;SoyZH13_04G231300;SoyZH13_05G001100;SoyZH13_05G142000;SoyZH13_06G294800;SoyZH13_07G246200;SoyZH13_08G102700;SoyZH13_08G259500;SoyZH13_09G004900;SoyZH13_10G271200;SoyZH13_11G112100;SoyZH13_12G037700;SoyZH13_15G086100;SoyZH13_15G105000;SoyZH13_17G011900;SoyZH13_18G131900;SoyZH13_20G111300;SoyZH13_20G227100	path:gmx00670
path:gmx00511	Other glycan degradation	Metabolism	Glycan biosynthesis and metabolism	20	3773	38	10215	0.0346671	0.236682	1.42494	SoyZH13_02G088800;SoyZH13_02G241000;SoyZH13_04G178500;SoyZH13_06G157400;SoyZH13_06G287300;SoyZH13_08G152300;SoyZH13_10G223200;SoyZH13_10G241400;SoyZH13_10G268600;SoyZH13_11G230500;SoyZH13_12G158500;SoyZH13_13G295900;SoyZH13_14G051100;SoyZH13_14G051200;SoyZH13_18G022700;SoyZH13_18G254400;SoyZH13_20G116900;SoyZH13_20G117000;SoyZH13_20G138900;SoyZH13_20G183000	path:gmx00511
path:gmx00514	Other types of O-glycan biosynthesis	Metabolism	Glycan biosynthesis and metabolism	16	3773	33	10215	0.116767	0.505027	1.31268	SoyZH13_01G136900;SoyZH13_02G182600;SoyZH13_02G257500;SoyZH13_03G119900;SoyZH13_05G070700;SoyZH13_09G124700;SoyZH13_10G071300;SoyZH13_11G088700;SoyZH13_11G116600;SoyZH13_12G041700;SoyZH13_14G069500;SoyZH13_14G106800;SoyZH13_16G013500;SoyZH13_16G059200;SoyZH13_16G069900;SoyZH13_20G037700	path:gmx00514
path:gmx00190	Oxidative phosphorylation	Metabolism	Energy metabolism	60	3773	222	10215	0.999382	1	0.731728	SoyZH13_01G128400;SoyZH13_01G155700;SoyZH13_01G159200;SoyZH13_02G047500;SoyZH13_02G061800;SoyZH13_02G062400;SoyZH13_02G273300;SoyZH13_03G155700;SoyZH13_03G163000;SoyZH13_03G194000;SoyZH13_04G007200;SoyZH13_04G070700;SoyZH13_04G156900;SoyZH13_05G029400;SoyZH13_06G007100;SoyZH13_06G062900;SoyZH13_06G071700;SoyZH13_06G180200;SoyZH13_07G002100;SoyZH13_07G022200;SoyZH13_07G046700;SoyZH13_07G106600;Soy…	path:gmx00190
path:gmx00770	Pantothenate and CoA biosynthesis	Metabolism	Metabolism of cofactors and vitamins	29	3773	68	10215	0.196052	0.59725	1.15462	SoyZH13_01G002900;SoyZH13_01G066000;SoyZH13_01G156500;SoyZH13_04G173800;SoyZH13_04G229700;SoyZH13_05G156900;SoyZH13_06G102300;SoyZH13_06G162200;SoyZH13_06G257000;SoyZH13_07G059900;SoyZH13_07G099500;SoyZH13_07G168300;SoyZH13_07G171900;SoyZH13_07G172000;SoyZH13_08G027300;SoyZH13_08G027400;SoyZH13_08G169400;SoyZH13_08G269700;SoyZH13_12G112400;SoyZH13_13G266400;SoyZH13_14G033700;SoyZH13_15G053900;Soy…	path:gmx00770
path:gmx00040	Pentose and glucuronate interconversions	Metabolism	Carbohydrate metabolism	46	3773	235	10215	1	1	0.529958	SoyZH13_01G007200;SoyZH13_01G054500;SoyZH13_01G090700;SoyZH13_01G221800;SoyZH13_02G008300;SoyZH13_02G108100;SoyZH13_03G062000;SoyZH13_03G062100;SoyZH13_03G195300;SoyZH13_04G169000;SoyZH13_04G220600;SoyZH13_05G021600;SoyZH13_05G024500;SoyZH13_05G211900;SoyZH13_05G222200;SoyZH13_06G224400;SoyZH13_06G284900;SoyZH13_06G285000;SoyZH13_08G031800;SoyZH13_08G042200;SoyZH13_08G142600;SoyZH13_08G230200;Soy…	path:gmx00040
path:gmx00030	Pentose phosphate pathway	Metabolism	Carbohydrate metabolism	50	3773	131	10215	0.416725	0.875122	1.03336	SoyZH13_01G005900;SoyZH13_02G111300;SoyZH13_02G183900;SoyZH13_03G038800;SoyZH13_03G064500;SoyZH13_03G172600;SoyZH13_04G007800;SoyZH13_04G030800;SoyZH13_04G086800;SoyZH13_05G024500;SoyZH13_05G186800;SoyZH13_05G222400;SoyZH13_06G030700;SoyZH13_06G089100;SoyZH13_06G128500;SoyZH13_07G012700;SoyZH13_07G013500;SoyZH13_07G133400;SoyZH13_07G149900;SoyZH13_07G168500;SoyZH13_07G253500;SoyZH13_08G030500;Soy…	path:gmx00030
path:gmx04146	Peroxisome	Cellular Processes	Transport and catabolism	61	3773	173	10215	0.70371	1	0.95463	SoyZH13_01G190300;SoyZH13_02G010300;SoyZH13_02G082100;SoyZH13_02G221100;SoyZH13_02G255900;SoyZH13_03G050900;SoyZH13_03G105700;SoyZH13_03G218300;SoyZH13_03G228900;SoyZH13_04G016700;SoyZH13_04G071700;SoyZH13_04G105400;SoyZH13_04G198000;SoyZH13_05G058000;SoyZH13_05G060600;SoyZH13_05G130400;SoyZH13_05G168300;SoyZH13_05G202500;SoyZH13_06G016600;SoyZH13_06G173600;SoyZH13_06G203000;SoyZH13_07G017200;Soy…	path:gmx04146
path:gmx04145	Phagosome	Cellular Processes	Transport and catabolism	54	3773	157	10215	0.771821	1	0.931206	SoyZH13_02G047500;SoyZH13_02G061800;SoyZH13_02G238000;SoyZH13_02G238100;SoyZH13_02G273300;SoyZH13_03G163000;SoyZH13_04G007200;SoyZH13_04G022200;SoyZH13_04G022900;SoyZH13_04G083300;SoyZH13_04G157900;SoyZH13_05G101700;SoyZH13_05G115300;SoyZH13_05G146800;SoyZH13_05G193700;SoyZH13_06G021700;SoyZH13_06G085100;SoyZH13_06G175600;SoyZH13_07G002100;SoyZH13_07G004200;SoyZH13_07G022200;SoyZH13_08G077100;Soy…	path:gmx04145
path:gmx00360	Phenylalanine metabolism	Metabolism	Amino acid metabolism	21	3773	68	10215	0.878694	1	0.836107	SoyZH13_01G115100;SoyZH13_02G037000;SoyZH13_02G285500;SoyZH13_03G151000;SoyZH13_03G163800;SoyZH13_05G169200;SoyZH13_06G234300;SoyZH13_06G252600;SoyZH13_07G223400;SoyZH13_07G223500;SoyZH13_08G100000;SoyZH13_08G133000;SoyZH13_10G085900;SoyZH13_10G141200;SoyZH13_11G236000;SoyZH13_13G125800;SoyZH13_14G106200;SoyZH13_18G127200;SoyZH13_19G167300;SoyZH13_20G131700;SoyZH13_20G166900	path:gmx00360
path:gmx00400	Phenylalanine, tyrosine and tryptophan biosynthesis	Metabolism	Amino acid metabolism	31	3773	90	10215	0.724138	1	0.932547	SoyZH13_01G074700;SoyZH13_01G115100;SoyZH13_01G122400;SoyZH13_01G147600;SoyZH13_02G105200;SoyZH13_03G025600;SoyZH13_03G141700;SoyZH13_03G221500;SoyZH13_04G195800;SoyZH13_05G169200;SoyZH13_06G057900;SoyZH13_06G140800;SoyZH13_06G252600;SoyZH13_08G133000;SoyZH13_08G135400;SoyZH13_08G228400;SoyZH13_08G294900;SoyZH13_11G003300;SoyZH13_11G160800;SoyZH13_11G231900;SoyZH13_11G236000;SoyZH13_12G162400;Soy…	path:gmx00400
path:gmx00940	Phenylpropanoid biosynthesis	Metabolism	Biosynthesis of other secondary metabolites	149	3773	392	10215	0.344718	0.789717	1.02909	SoyZH13_01G004600;SoyZH13_01G010300;SoyZH13_01G065200;SoyZH13_01G161400;SoyZH13_01G167600;SoyZH13_01G170900;SoyZH13_01G214400;SoyZH13_02G096800;SoyZH13_02G097900;SoyZH13_02G117700;SoyZH13_02G126400;SoyZH13_02G216500;SoyZH13_02G238800;SoyZH13_02G285500;SoyZH13_03G062800;SoyZH13_03G108400;SoyZH13_03G129700;SoyZH13_03G163800;SoyZH13_04G197200;SoyZH13_04G204200;SoyZH13_05G111700;SoyZH13_05G115100;Soy…	path:gmx00940
path:gmx04070	Phosphatidylinositol signaling system	Environmental Information Processing	Signal transduction	56	3773	141	10215	0.272408	0.730285	1.07528	SoyZH13_01G142700;SoyZH13_02G236300;SoyZH13_02G236400;SoyZH13_02G253400;SoyZH13_03G004000;SoyZH13_04G009300;SoyZH13_04G013000;SoyZH13_04G082700;SoyZH13_04G183500;SoyZH13_05G021400;SoyZH13_05G076700;SoyZH13_05G184200;SoyZH13_06G008800;SoyZH13_06G012600;SoyZH13_06G084400;SoyZH13_06G146200;SoyZH13_06G146300;SoyZH13_06G234400;SoyZH13_06G271300;SoyZH13_07G100900;SoyZH13_07G141200;SoyZH13_07G222900;Soy…	path:gmx04070
path:gmx00440	Phosphonate and phosphinate metabolism	Metabolism	Metabolism of other amino acids	4	3773	11	10215	0.62699	1	0.984507	SoyZH13_09G048700;SoyZH13_09G245200;SoyZH13_14G003200;SoyZH13_18G193600	path:gmx00440
path:gmx00195	Photosynthesis	Metabolism	Energy metabolism	41	3773	93	10215	0.0931691	0.46874	1.19358	SoyZH13_01G164500;SoyZH13_02G045400;SoyZH13_02G057600;SoyZH13_02G088500;SoyZH13_03G101900;SoyZH13_03G142600;SoyZH13_04G019400;SoyZH13_04G102700;SoyZH13_04G192400;SoyZH13_05G157500;SoyZH13_06G019000;SoyZH13_06G062900;SoyZH13_06G108400;SoyZH13_06G144100;SoyZH13_07G018400;SoyZH13_08G124700;SoyZH13_08G195700;SoyZH13_09G227300;SoyZH13_10G031600;SoyZH13_11G060100;SoyZH13_11G075300;SoyZH13_11G154900;Soy…	path:gmx00195
path:gmx00196	Photosynthesis - antenna proteins	Metabolism	Energy metabolism	18	3773	37	10215	0.0967242	0.46874	1.31711	SoyZH13_01G102300;SoyZH13_03G054600;SoyZH13_04G146700;SoyZH13_05G117200;SoyZH13_06G037400;SoyZH13_06G185000;SoyZH13_07G046000;SoyZH13_08G078700;SoyZH13_09G139200;SoyZH13_12G197300;SoyZH13_13G257400;SoyZH13_14G003700;SoyZH13_14G008000;SoyZH13_15G051000;SoyZH13_16G129900;SoyZH13_16G182000;SoyZH13_17G249600;SoyZH13_18G027600	path:gmx00196
path:gmx04075	Plant hormone signal transduction	Environmental Information Processing	Signal transduction	293	3773	666	10215	6.53596e-05	0.0027451	1.19109	SoyZH13_01G019700;SoyZH13_01G071600;SoyZH13_01G076300;SoyZH13_01G080000;SoyZH13_01G080100;SoyZH13_01G086300;SoyZH13_01G086500;SoyZH13_01G100400;SoyZH13_01G109700;SoyZH13_01G167000;SoyZH13_01G187100;SoyZH13_01G187300;SoyZH13_01G207200;SoyZH13_02G026500;SoyZH13_02G080500;SoyZH13_02G091100;SoyZH13_02G116300;SoyZH13_02G126700;SoyZH13_02G133200;SoyZH13_02G133300;SoyZH13_02G141400;SoyZH13_02G163100;Soy…	path:gmx04075
path:gmx04626	Plant-pathogen interaction	Organismal Systems	Environmental adaptation	173	3773	379	10215	0.000245206	0.007724	1.23583	SoyZH13_01G010800;SoyZH13_01G011000;SoyZH13_01G063700;SoyZH13_01G112800;SoyZH13_01G126900;SoyZH13_01G131700;SoyZH13_01G149600;SoyZH13_01G149700;SoyZH13_01G154200;SoyZH13_01G169000;SoyZH13_01G204700;SoyZH13_02G002200;SoyZH13_02G008400;SoyZH13_02G115400;SoyZH13_02G123900;SoyZH13_02G167800;SoyZH13_02G170500;SoyZH13_02G171100;SoyZH13_02G212700;SoyZH13_02G216900;SoyZH13_02G225200;SoyZH13_02G253400;Soy…	path:gmx04626
path:gmx00860	Porphyrin and chlorophyll metabolism	Metabolism	Metabolism of cofactors and vitamins	33	3773	102	10215	0.857332	1	0.875922	SoyZH13_01G208900;SoyZH13_02G007000;SoyZH13_03G007200;SoyZH13_03G087600;SoyZH13_03G105800;SoyZH13_03G122100;SoyZH13_04G003100;SoyZH13_04G130200;SoyZH13_04G183000;SoyZH13_05G004900;SoyZH13_06G035500;SoyZH13_06G110500;SoyZH13_07G080500;SoyZH13_07G116300;SoyZH13_07G189800;SoyZH13_08G144400;SoyZH13_09G172200;SoyZH13_10G270800;SoyZH13_12G132800;SoyZH13_12G199700;SoyZH13_12G206800;SoyZH13_13G062600;Soy…	path:gmx00860
path:gmx00640	Propanoate metabolism	Metabolism	Carbohydrate metabolism	29	3773	72	10215	0.317411	0.76911	1.09048	SoyZH13_01G193000;SoyZH13_03G104000;SoyZH13_04G188900;SoyZH13_04G218800;SoyZH13_05G056800;SoyZH13_05G207000;SoyZH13_05G218100;SoyZH13_06G100900;SoyZH13_06G243000;SoyZH13_07G169600;SoyZH13_07G223400;SoyZH13_07G223500;SoyZH13_07G225700;SoyZH13_08G063200;SoyZH13_08G290600;SoyZH13_09G006800;SoyZH13_13G233100;SoyZH13_14G097400;SoyZH13_15G107000;SoyZH13_15G145100;SoyZH13_16G040900;SoyZH13_17G005300;Soy…	path:gmx00640
path:gmx03050	Proteasome	Genetic Information Processing	Folding, sorting and degradation	12	3773	119	10215	1	1	0.273015	SoyZH13_02G044200;SoyZH13_05G083500;SoyZH13_06G074600;SoyZH13_06G174700;SoyZH13_07G002000;SoyZH13_09G056100;SoyZH13_09G144900;SoyZH13_11G202000;SoyZH13_11G202100;SoyZH13_17G241200;SoyZH13_17G247700;SoyZH13_18G068700	path:gmx03050
path:gmx03060	Protein export	Genetic Information Processing	Folding, sorting and degradation	28	3773	95	10215	0.949395	1	0.797969	SoyZH13_02G007600;SoyZH13_02G131700;SoyZH13_02G238000;SoyZH13_02G238100;SoyZH13_03G014400;SoyZH13_03G226000;SoyZH13_04G034000;SoyZH13_06G034400;SoyZH13_06G111900;SoyZH13_06G112500;SoyZH13_08G268800;SoyZH13_08G325900;SoyZH13_10G126100;SoyZH13_10G141800;SoyZH13_11G135900;SoyZH13_11G242900;SoyZH13_11G247000;SoyZH13_12G004400;SoyZH13_12G149900;SoyZH13_12G207700;SoyZH13_13G165900;SoyZH13_13G174200;Soy…	path:gmx03060
path:gmx04141	Protein processing in endoplasmic reticulum	Genetic Information Processing	Folding, sorting and degradation	147	3773	424	10215	0.850662	1	0.938649	SoyZH13_01G063700;SoyZH13_01G094100;SoyZH13_01G097800;SoyZH13_02G071800;SoyZH13_02G080200;SoyZH13_02G086500;SoyZH13_02G097100;SoyZH13_02G115400;SoyZH13_02G187100;SoyZH13_02G223900;SoyZH13_02G238000;SoyZH13_02G238100;SoyZH13_02G282200;SoyZH13_03G147300;SoyZH13_03G191100;SoyZH13_03G208500;SoyZH13_04G007400;SoyZH13_04G032500;SoyZH13_04G051900;SoyZH13_04G116600;SoyZH13_04G185300;SoyZH13_04G186300;Soy…	path:gmx04141
path:gmx00230	Purine metabolism	Metabolism	Nucleotide metabolism	91	3773	224	10215	0.13877	0.531548	1.09988	SoyZH13_01G002900;SoyZH13_01G142100;SoyZH13_01G183800;SoyZH13_01G193400;SoyZH13_02G017900;SoyZH13_02G153600;SoyZH13_02G167300;SoyZH13_03G038800;SoyZH13_03G084800;SoyZH13_03G159100;SoyZH13_03G170700;SoyZH13_04G042600;SoyZH13_04G062600;SoyZH13_04G118800;SoyZH13_04G193800;SoyZH13_05G076500;SoyZH13_05G097200;SoyZH13_05G135500;SoyZH13_05G174600;SoyZH13_05G194500;SoyZH13_05G222400;SoyZH13_06G042500;Soy…	path:gmx00230
path:gmx00240	Pyrimidine metabolism	Metabolism	Nucleotide metabolism	57	3773	135	10215	0.11729	0.505027	1.14312	SoyZH13_01G002900;SoyZH13_01G065300;SoyZH13_02G013800;SoyZH13_02G117800;SoyZH13_02G126200;SoyZH13_02G271200;SoyZH13_03G082200;SoyZH13_03G174800;SoyZH13_04G192600;SoyZH13_04G193800;SoyZH13_05G088500;SoyZH13_05G120400;SoyZH13_05G174600;SoyZH13_05G176000;SoyZH13_05G177400;SoyZH13_05G208300;SoyZH13_07G007700;SoyZH13_07G099500;SoyZH13_07G121300;SoyZH13_07G168300;SoyZH13_08G027300;SoyZH13_08G027400;Soy…	path:gmx00240
path:gmx00620	Pyruvate metabolism	Metabolism	Carbohydrate metabolism	80	3773	214	10215	0.471547	0.94077	1.01211	SoyZH13_01G008800;SoyZH13_01G183800;SoyZH13_01G193000;SoyZH13_02G005500;SoyZH13_02G015100;SoyZH13_02G026000;SoyZH13_02G120900;SoyZH13_02G153600;SoyZH13_02G272000;SoyZH13_03G091200;SoyZH13_03G170700;SoyZH13_03G185700;SoyZH13_03G239900;SoyZH13_04G081100;SoyZH13_04G084400;SoyZH13_04G223600;SoyZH13_05G044500;SoyZH13_05G056800;SoyZH13_05G076500;SoyZH13_05G130100;SoyZH13_05G207000;SoyZH13_05G213100;Soy…	path:gmx00620
path:gmx00740	Riboflavin metabolism	Metabolism	Metabolism of cofactors and vitamins	18	3773	43	10215	0.300962	0.743552	1.13333	SoyZH13_01G002900;SoyZH13_05G127600;SoyZH13_05G232800;SoyZH13_05G232900;SoyZH13_07G067400;SoyZH13_08G027300;SoyZH13_08G027400;SoyZH13_08G053700;SoyZH13_08G067200;SoyZH13_08G088500;SoyZH13_08G088700;SoyZH13_09G226400;SoyZH13_09G228500;SoyZH13_10G264000;SoyZH13_12G189000;SoyZH13_15G054100;SoyZH13_18G212600;SoyZH13_18G214600	path:gmx00740
path:gmx03010	Ribosome	Genetic Information Processing	Translation	180	3773	571	10215	0.997669	1	0.853469	SoyZH13_01G109400;SoyZH13_01G150900;SoyZH13_01G184600;SoyZH13_01G188300;SoyZH13_01G221400;SoyZH13_02G004300;SoyZH13_02G015400;SoyZH13_02G045600;SoyZH13_02G079900;SoyZH13_02G136400;SoyZH13_02G181700;SoyZH13_02G234600;SoyZH13_02G249900;SoyZH13_02G262700;SoyZH13_02G262800;SoyZH13_03G046000;SoyZH13_03G081200;SoyZH13_03G097900;SoyZH13_03G149700;SoyZH13_03G160200;SoyZH13_03G174200;SoyZH13_03G178100;Soy…	path:gmx03010
path:gmx03008	Ribosome biogenesis in eukaryotes	Genetic Information Processing	Translation	96	3773	182	10215	8.44803e-06	0.00106445	1.42808	SoyZH13_01G001900;SoyZH13_01G159900;SoyZH13_01G175500;SoyZH13_01G211400;SoyZH13_02G141700;SoyZH13_02G201900;SoyZH13_02G210100;SoyZH13_02G267900;SoyZH13_03G168200;SoyZH13_03G194400;SoyZH13_03G232900;SoyZH13_03G233000;SoyZH13_04G065700;SoyZH13_04G178300;SoyZH13_05G009900;SoyZH13_05G015600;SoyZH13_05G015900;SoyZH13_05G036600;SoyZH13_05G037500;SoyZH13_05G045000;SoyZH13_05G096100;SoyZH13_05G173000;Soy…	path:gmx03008
path:gmx03018	RNA degradation	Genetic Information Processing	Folding, sorting and degradation	79	3773	227	10215	0.770523	1	0.942221	SoyZH13_01G005900;SoyZH13_01G064500;SoyZH13_01G134800;SoyZH13_01G209800;SoyZH13_02G067300;SoyZH13_02G083800;SoyZH13_02G104200;SoyZH13_02G117000;SoyZH13_02G144900;SoyZH13_02G178000;SoyZH13_02G260800;SoyZH13_03G133800;SoyZH13_03G169500;SoyZH13_03G171500;SoyZH13_03G179100;SoyZH13_03G234000;SoyZH13_05G005200;SoyZH13_05G207100;SoyZH13_05G207200;SoyZH13_05G227900;SoyZH13_06G039100;SoyZH13_07G013500;Soy…	path:gmx03018
path:gmx03020	RNA polymerase	Genetic Information Processing	Transcription	33	3773	84	10215	0.365819	0.823092	1.06362	SoyZH13_01G006900;SoyZH13_01G145600;SoyZH13_02G166200;SoyZH13_02G166300;SoyZH13_03G081500;SoyZH13_03G115000;SoyZH13_03G161200;SoyZH13_07G078800;SoyZH13_07G117500;SoyZH13_07G122800;SoyZH13_07G206500;SoyZH13_08G313200;SoyZH13_09G082200;SoyZH13_09G094300;SoyZH13_09G208200;SoyZH13_10G089500;SoyZH13_10G216700;SoyZH13_11G009200;SoyZH13_11G140800;SoyZH13_11G177200;SoyZH13_12G006300;SoyZH13_13G090800;Soy…	path:gmx03020
path:gmx03013	RNA transport	Genetic Information Processing	Translation	124	3773	328	10215	0.390644	0.848641	1.02353	SoyZH13_01G029700;SoyZH13_01G169100;SoyZH13_01G211400;SoyZH13_02G068700;SoyZH13_02G084700;SoyZH13_02G087000;SoyZH13_02G137700;SoyZH13_02G201900;SoyZH13_02G207200;SoyZH13_02G244600;SoyZH13_02G269200;SoyZH13_02G281800;SoyZH13_03G002400;SoyZH13_03G155200;SoyZH13_03G169500;SoyZH13_03G186400;SoyZH13_03G233500;SoyZH13_04G037600;SoyZH13_04G050500;SoyZH13_04G064300;SoyZH13_04G065700;SoyZH13_04G069800;Soy…	path:gmx03013
path:gmx00450	Selenocompound metabolism	Metabolism	Metabolism of other amino acids	16	3773	33	10215	0.116767	0.505027	1.31268	SoyZH13_02G082300;SoyZH13_03G115200;SoyZH13_10G158000;SoyZH13_10G224000;SoyZH13_11G085900;SoyZH13_12G017800;SoyZH13_12G146000;SoyZH13_13G017700;SoyZH13_13G038200;SoyZH13_16G000300;SoyZH13_16G102200;SoyZH13_17G176200;SoyZH13_17G178200;SoyZH13_18G232200;SoyZH13_19G100500;SoyZH13_19G117000	path:gmx00450
path:gmx00909	Sesquiterpenoid and triterpenoid biosynthesis	Metabolism	Metabolism of terpenoids and polyketides	13	3773	26	10215	0.120245	0.505027	1.3537	SoyZH13_03G107700;SoyZH13_03G107800;SoyZH13_07G171400;SoyZH13_08G025800;SoyZH13_08G060500;SoyZH13_11G109000;SoyZH13_12G034900;SoyZH13_13G230400;SoyZH13_13G260300;SoyZH13_14G086100;SoyZH13_15G059700;SoyZH13_17G221700;SoyZH13_18G106600	path:gmx00909
path:gmx04130	SNARE interactions in vesicular transport	Genetic Information Processing	Folding, sorting and degradation	24	3773	89	10215	0.982472	1	0.730084	SoyZH13_02G177800;SoyZH13_02G177900;SoyZH13_02G192900;SoyZH13_02G234800;SoyZH13_03G027900;SoyZH13_03G161900;SoyZH13_04G068800;SoyZH13_04G090800;SoyZH13_06G069400;SoyZH13_09G212300;SoyZH13_10G008800;SoyZH13_10G049500;SoyZH13_10G078200;SoyZH13_10G078300;SoyZH13_10G135500;SoyZH13_13G120000;SoyZH13_14G016500;SoyZH13_14G033200;SoyZH13_14G055200;SoyZH13_16G137700;SoyZH13_18G087200;SoyZH13_19G165500;Soy…	path:gmx04130
path:gmx00600	Sphingolipid metabolism	Metabolism	Lipid metabolism	18	3773	47	10215	0.477852	0.94077	1.03687	SoyZH13_02G117300;SoyZH13_02G280800;SoyZH13_03G001900;SoyZH13_08G055600;SoyZH13_08G316300;SoyZH13_09G144100;SoyZH13_09G248400;SoyZH13_10G159700;SoyZH13_10G202900;SoyZH13_13G223500;SoyZH13_14G009600;SoyZH13_15G101200;SoyZH13_16G186100;SoyZH13_18G066800;SoyZH13_18G189900;SoyZH13_18G252600;SoyZH13_20G183000;SoyZH13_20G201300	path:gmx00600
path:gmx03040	Spliceosome	Genetic Information Processing	Transcription	126	3773	357	10215	0.760452	1	0.955551	SoyZH13_01G039900;SoyZH13_01G057400;SoyZH13_01G145300;SoyZH13_01G158600;SoyZH13_01G211500;SoyZH13_01G211900;SoyZH13_02G010400;SoyZH13_02G080200;SoyZH13_02G086500;SoyZH13_02G087000;SoyZH13_02G110300;SoyZH13_02G130800;SoyZH13_02G144900;SoyZH13_02G187100;SoyZH13_02G210100;SoyZH13_02G227100;SoyZH13_02G266700;SoyZH13_03G127500;SoyZH13_03G136000;SoyZH13_03G138500;SoyZH13_03G177600;SoyZH13_03G200100;Soy…	path:gmx03040
path:gmx00500	Starch and sucrose metabolism	Metabolism	Carbohydrate metabolism	146	3773	351	10215	0.037907	0.238814	1.12615	SoyZH13_01G002900;SoyZH13_01G007600;SoyZH13_01G007700;SoyZH13_01G031600;SoyZH13_01G135300;SoyZH13_02G019700;SoyZH13_02G080800;SoyZH13_02G123500;SoyZH13_03G038800;SoyZH13_03G135300;SoyZH13_03G142800;SoyZH13_03G195700;SoyZH13_04G010900;SoyZH13_04G030800;SoyZH13_04G086800;SoyZH13_04G092400;SoyZH13_04G096900;SoyZH13_04G101400;SoyZH13_04G211300;SoyZH13_05G066300;SoyZH13_05G117000;SoyZH13_05G145600;Soy…	path:gmx00500
path:gmx00100	Steroid biosynthesis	Metabolism	Lipid metabolism	32	3773	64	10215	0.021873	0.183733	1.3537	SoyZH13_01G001600;SoyZH13_01G034200;SoyZH13_02G029700;SoyZH13_02G245400;SoyZH13_03G002500;SoyZH13_03G102600;SoyZH13_04G019700;SoyZH13_06G019300;SoyZH13_06G053900;SoyZH13_06G164000;SoyZH13_07G171400;SoyZH13_08G060500;SoyZH13_08G213100;SoyZH13_09G168100;SoyZH13_10G085800;SoyZH13_10G243400;SoyZH13_11G100700;SoyZH13_11G109000;SoyZH13_11G122500;SoyZH13_12G027400;SoyZH13_12G034900;SoyZH13_12G047300;Soy…	path:gmx00100
path:gmx00945	Stilbenoid, diarylheptanoid and gingerol biosynthesis	Metabolism	Biosynthesis of other secondary metabolites	18	3773	59	10215	0.878224	1	0.825985	SoyZH13_01G004600;SoyZH13_01G170900;SoyZH13_02G096800;SoyZH13_02G216500;SoyZH13_03G108400;SoyZH13_05G136600;SoyZH13_05G209400;SoyZH13_07G000600;SoyZH13_07G020500;SoyZH13_07G200100;SoyZH13_08G097900;SoyZH13_08G209500;SoyZH13_08G294100;SoyZH13_13G342500;SoyZH13_15G224600;SoyZH13_16G036300;SoyZH13_17G163700;SoyZH13_19G111400	path:gmx00945
path:gmx00920	Sulfur metabolism	Metabolism	Energy metabolism	32	3773	66	10215	0.0356901	0.236682	1.31268	SoyZH13_01G143500;SoyZH13_01G219400;SoyZH13_03G006500;SoyZH13_05G097200;SoyZH13_06G229400;SoyZH13_07G177000;SoyZH13_08G157100;SoyZH13_08G159300;SoyZH13_08G308300;SoyZH13_10G145500;SoyZH13_10G145600;SoyZH13_10G224000;SoyZH13_11G005300;SoyZH13_11G047200;SoyZH13_11G090700;SoyZH13_12G130800;SoyZH13_13G038200;SoyZH13_13G166400;SoyZH13_13G222300;SoyZH13_14G013200;SoyZH13_15G064300;SoyZH13_15G066200;Soy…	path:gmx00920
path:gmx04122	Sulfur relay system	Genetic Information Processing	Folding, sorting and degradation	7	3773	19	10215	0.589106	1	0.997461	SoyZH13_01G180600;SoyZH13_03G122000;SoyZH13_08G159300;SoyZH13_14G017700;SoyZH13_15G240200;SoyZH13_19G124200;SoyZH13_20G040400	path:gmx04122
path:gmx00072	Synthesis and degradation of ketone bodies	Metabolism	Lipid metabolism	7	3773	15	10215	0.298359	0.743552	1.26345	SoyZH13_01G197900;SoyZH13_02G255900;SoyZH13_09G133800;SoyZH13_11G026200;SoyZH13_16G176900;SoyZH13_17G005300;SoyZH13_17G128000	path:gmx00072
path:gmx00430	Taurine and hypotaurine metabolism	Metabolism	Metabolism of other amino acids	20	3773	37	10215	0.0248937	0.184506	1.46346	SoyZH13_01G005700;SoyZH13_02G221300;SoyZH13_04G137700;SoyZH13_05G125400;SoyZH13_06G196200;SoyZH13_07G118300;SoyZH13_08G086600;SoyZH13_09G151900;SoyZH13_09G217200;SoyZH13_11G211500;SoyZH13_11G233600;SoyZH13_12G115700;SoyZH13_13G207100;SoyZH13_15G192400;SoyZH13_16G034600;SoyZH13_16G193700;SoyZH13_17G177600;SoyZH13_18G042700;SoyZH13_19G101200;SoyZH13_19G101600	path:gmx00430
path:gmx00900	Terpenoid backbone biosynthesis	Metabolism	Metabolism of terpenoids and polyketides	38	3773	102	10215	0.510825	0.968919	1.00864	SoyZH13_01G197900;SoyZH13_01G215400;SoyZH13_02G055400;SoyZH13_02G206600;SoyZH13_02G250900;SoyZH13_03G218300;SoyZH13_04G066200;SoyZH13_05G092700;SoyZH13_06G122400;SoyZH13_08G261800;SoyZH13_09G015200;SoyZH13_09G133800;SoyZH13_09G152400;SoyZH13_09G177300;SoyZH13_09G226800;SoyZH13_09G231800;SoyZH13_10G067600;SoyZH13_11G020700;SoyZH13_11G026200;SoyZH13_11G062500;SoyZH13_11G085800;SoyZH13_13G191500;Soy…	path:gmx00900
path:gmx00730	Thiamine metabolism	Metabolism	Metabolism of cofactors and vitamins	23	3773	53	10215	0.20106	0.59725	1.17491	SoyZH13_01G142100;SoyZH13_01G180600;SoyZH13_03G159100;SoyZH13_04G066200;SoyZH13_06G247900;SoyZH13_08G261800;SoyZH13_10G046600;SoyZH13_10G118800;SoyZH13_10G232400;SoyZH13_11G246900;SoyZH13_12G120800;SoyZH13_13G117200;SoyZH13_13G191500;SoyZH13_15G190500;SoyZH13_16G055000;SoyZH13_17G031300;SoyZH13_17G064000;SoyZH13_17G123900;SoyZH13_18G007000;SoyZH13_18G063500;SoyZH13_18G130800;SoyZH13_19G162100;Soy…	path:gmx00730
path:gmx00960	Tropane, piperidine and pyridine alkaloid biosynthesis	Metabolism	Biosynthesis of other secondary metabolites	16	3773	54	10215	0.897162	1	0.802191	SoyZH13_01G115100;SoyZH13_02G037000;SoyZH13_05G169200;SoyZH13_06G252600;SoyZH13_07G127300;SoyZH13_08G133000;SoyZH13_10G085900;SoyZH13_11G220300;SoyZH13_11G236000;SoyZH13_12G054400;SoyZH13_12G054600;SoyZH13_14G106200;SoyZH13_18G034800;SoyZH13_18G127200;SoyZH13_18G161800;SoyZH13_20G131700	path:gmx00960
path:gmx00380	Tryptophan metabolism	Metabolism	Amino acid metabolism	28	3773	93	10215	0.932124	1	0.81513	SoyZH13_01G034700;SoyZH13_03G151000;SoyZH13_03G152800;SoyZH13_03G188700;SoyZH13_04G016700;SoyZH13_04G164800;SoyZH13_04G223600;SoyZH13_05G039100;SoyZH13_06G016600;SoyZH13_07G223400;SoyZH13_07G223500;SoyZH13_07G225700;SoyZH13_08G100000;SoyZH13_08G271500;SoyZH13_10G119600;SoyZH13_10G141200;SoyZH13_13G019400;SoyZH13_13G152500;SoyZH13_13G312400;SoyZH13_13G333500;SoyZH13_14G133300;SoyZH13_15G011900;Soy…	path:gmx00380
path:gmx00350	Tyrosine metabolism	Metabolism	Amino acid metabolism	30	3773	101	10215	0.948932	1	0.804177	SoyZH13_01G102700;SoyZH13_01G102800;SoyZH13_01G115100;SoyZH13_01G126200;SoyZH13_01G126300;SoyZH13_02G037000;SoyZH13_03G053900;SoyZH13_03G151000;SoyZH13_03G151800;SoyZH13_04G109200;SoyZH13_04G216900;SoyZH13_05G169200;SoyZH13_06G216000;SoyZH13_06G252600;SoyZH13_08G133000;SoyZH13_09G145200;SoyZH13_10G039500;SoyZH13_10G085900;SoyZH13_11G236000;SoyZH13_12G015100;SoyZH13_12G015200;SoyZH13_12G140000;Soy…	path:gmx00350
path:gmx00130	Ubiquinone and other terpenoid-quinone biosynthesis	Metabolism	Metabolism of cofactors and vitamins	43	3773	105	10215	0.223905	0.626933	1.10874	SoyZH13_01G010300;SoyZH13_01G118700;SoyZH13_01G161100;SoyZH13_01G214400;SoyZH13_02G002100;SoyZH13_02G035500;SoyZH13_02G155600;SoyZH13_02G216500;SoyZH13_03G186500;SoyZH13_07G027300;SoyZH13_07G173800;SoyZH13_08G058100;SoyZH13_08G067400;SoyZH13_09G023800;SoyZH13_09G094100;SoyZH13_09G200900;SoyZH13_09G213800;SoyZH13_10G272800;SoyZH13_11G009600;SoyZH13_11G116900;SoyZH13_11G166000;SoyZH13_12G014100;Soy…	path:gmx00130
path:gmx04120	Ubiquitin mediated proteolysis	Genetic Information Processing	Folding, sorting and degradation	59	3773	247	10215	0.999997	1	0.646706	SoyZH13_01G042400;SoyZH13_01G177400;SoyZH13_02G019200;SoyZH13_02G051900;SoyZH13_02G206700;SoyZH13_02G246100;SoyZH13_03G004200;SoyZH13_03G191100;SoyZH13_04G043500;SoyZH13_04G176700;SoyZH13_05G034300;SoyZH13_05G085300;SoyZH13_05G129400;SoyZH13_05G195600;SoyZH13_06G069900;SoyZH13_06G115700;SoyZH13_06G181200;SoyZH13_06G209400;SoyZH13_06G212200;SoyZH13_07G182000;SoyZH13_07G235000;SoyZH13_08G015700;Soy…	path:gmx04120
path:gmx00290	Valine, leucine and isoleucine biosynthesis	Metabolism	Amino acid metabolism	17	3773	44	10215	0.463701	0.94077	1.04604	SoyZH13_01G066000;SoyZH13_04G173800;SoyZH13_05G156900;SoyZH13_06G162200;SoyZH13_06G257000;SoyZH13_07G030900;SoyZH13_07G171900;SoyZH13_07G172000;SoyZH13_08G200700;SoyZH13_12G112400;SoyZH13_13G266400;SoyZH13_13G339300;SoyZH13_15G005700;SoyZH13_15G069900;SoyZH13_17G243700;SoyZH13_19G106100;SoyZH13_20G184900	path:gmx00290
path:gmx00280	Valine, leucine and isoleucine degradation	Metabolism	Amino acid metabolism	42	3773	114	10215	0.543841	0.990249	0.997461	SoyZH13_01G114000;SoyZH13_01G197900;SoyZH13_02G122600;SoyZH13_02G255900;SoyZH13_03G104000;SoyZH13_04G188900;SoyZH13_04G218800;SoyZH13_04G223600;SoyZH13_05G062300;SoyZH13_05G212400;SoyZH13_05G218100;SoyZH13_07G166600;SoyZH13_07G169600;SoyZH13_07G171900;SoyZH13_07G172000;SoyZH13_07G223400;SoyZH13_07G223500;SoyZH13_07G225700;SoyZH13_08G032200;SoyZH13_08G063200;SoyZH13_08G271500;SoyZH13_08G290600;Soy…	path:gmx00280
path:gmx00750	Vitamin B6 metabolism	Metabolism	Metabolism of cofactors and vitamins	11	3773	33	10215	0.725415	1	0.902465	SoyZH13_01G143300;SoyZH13_03G054400;SoyZH13_06G090300;SoyZH13_07G010700;SoyZH13_08G186000;SoyZH13_08G186100;SoyZH13_08G186200;SoyZH13_11G082200;SoyZH13_13G203500;SoyZH13_15G083700;SoyZH13_16G020500	path:gmx00750
path:gmx00908	Zeatin biosynthesis	Metabolism	Metabolism of terpenoids and polyketides	15	3773	53	10215	0.928634	1	0.766244	SoyZH13_06G027100;SoyZH13_08G342800;SoyZH13_09G203400;SoyZH13_10G058800;SoyZH13_11G160000;SoyZH13_12G011300;SoyZH13_13G086400;SoyZH13_13G247400;SoyZH13_14G094000;SoyZH13_17G053300;SoyZH13_17G214600;SoyZH13_18G243700;SoyZH13_18G264500;SoyZH13_19G172100;SoyZH13_20G103800	path:gmx00908

## Sheet: S124-vs.-S141
id	Term	Classification_level1	Classification_level2	ListHits	ListTotal	PopHits	PopTotal	p-value	q-value	Enrichment_score	geneID	hyperlink_only_excel
path:gmx02010	ABC transporters	Environmental Information Processing	Membrane transport	5	401	76	10215	0.177843	0.650571	1.67591	SoyZH13_03G165700;SoyZH13_07G114300;SoyZH13_08G255900;SoyZH13_16G154100;SoyZH13_17G040000	path:gmx02010
path:gmx00250	Alanine, aspartate and glutamate metabolism	Metabolism	Amino acid metabolism	9	401	121	10215	0.0483495	0.431116	1.89475	SoyZH13_05G120400;SoyZH13_08G086600;SoyZH13_08G285500;SoyZH13_11G093600;SoyZH13_11G237800;SoyZH13_12G033400;SoyZH13_16G037700;SoyZH13_18G040500;SoyZH13_18G105700	path:gmx00250
path:gmx00592	alpha-Linolenic acid metabolism	Metabolism	Lipid metabolism	7	401	108	10215	0.131861	0.650571	1.65108	SoyZH13_03G242900;SoyZH13_13G034800;SoyZH13_17G048500;SoyZH13_17G198600;SoyZH13_17G235200;SoyZH13_18G140000;SoyZH13_18G249300	path:gmx00592
path:gmx00520	Amino sugar and nucleotide sugar metabolism	Metabolism	Carbohydrate metabolism	10	401	289	10215	0.703915	0.999238	0.881447	SoyZH13_02G230000;SoyZH13_02G281200;SoyZH13_05G142300;SoyZH13_06G030700;SoyZH13_06G193700;SoyZH13_07G255200;SoyZH13_08G011500;SoyZH13_09G210400;SoyZH13_11G120900;SoyZH13_16G177300	path:gmx00520
path:gmx00330	Arginine and proline metabolism	Metabolism	Amino acid metabolism	4	401	136	10215	0.786931	0.999238	0.74923	SoyZH13_01G146000;SoyZH13_04G019900;SoyZH13_07G148300;SoyZH13_08G100000	path:gmx00330
path:gmx00220	Arginine biosynthesis	Metabolism	Amino acid metabolism	2	401	77	10215	0.811245	0.999238	0.661658	SoyZH13_16G037700;SoyZH13_18G040500	path:gmx00220
path:gmx00053	Ascorbate and aldarate metabolism	Metabolism	Carbohydrate metabolism	1	401	104	10215	0.9848	0.999238	0.244941	SoyZH13_11G142000	path:gmx00053
path:gmx03022	Basal transcription factors	Genetic Information Processing	Transcription	5	401	101	10215	0.364057	0.82881	1.26108	SoyZH13_02G077000;SoyZH13_07G113200;SoyZH13_14G115700;SoyZH13_14G135000;SoyZH13_19G122100	path:gmx03022
path:gmx03410	Base excision repair	Genetic Information Processing	Replication and repair	4	401	76	10215	0.348908	0.82881	1.34073	SoyZH13_02G016600;SoyZH13_15G244100;SoyZH13_18G138700;SoyZH13_19G133100	path:gmx03410
path:gmx00410	beta-Alanine metabolism	Metabolism	Metabolism of other amino acids	3	401	117	10215	0.843681	0.999238	0.653175	SoyZH13_08G086600;SoyZH13_09G155400;SoyZH13_15G253800	path:gmx00410
path:gmx00999	Biosynthesis of secondary metabolites - unclassified	Metabolism	Biosynthesis of other secondary metabolites	3	401	39	10215	0.196272	0.650571	1.95952	SoyZH13_02G216500;SoyZH13_05G209400;SoyZH13_13G077600	path:gmx00999
path:gmx01040	Biosynthesis of unsaturated fatty acids	Metabolism	Lipid metabolism	1	401	41	10215	0.807031	0.999238	0.621313	SoyZH13_03G128600	path:gmx01040
path:gmx00780	Biotin metabolism	Metabolism	Metabolism of cofactors and vitamins	1	401	34	10215	0.744327	0.999238	0.74923	SoyZH13_15G224700	path:gmx00780
path:gmx00650	Butanoate metabolism	Metabolism	Carbohydrate metabolism	4	401	46	10215	0.105284	0.650571	2.21511	SoyZH13_07G252500;SoyZH13_08G086600;SoyZH13_11G093600;SoyZH13_17G005300	path:gmx00650
path:gmx00710	Carbon fixation in photosynthetic organisms	Metabolism	Energy metabolism	9	401	155	10215	0.155927	0.650571	1.47912	SoyZH13_01G008800;SoyZH13_01G019300;SoyZH13_06G082400;SoyZH13_06G213100;SoyZH13_08G033100;SoyZH13_09G238100;SoyZH13_10G245500;SoyZH13_13G079200;SoyZH13_15G037200	path:gmx00710
path:gmx00906	Carotenoid biosynthesis	Metabolism	Metabolism of terpenoids and polyketides	4	401	75	10215	0.339904	0.826586	1.3586	SoyZH13_01G138300;SoyZH13_05G130000;SoyZH13_08G091200;SoyZH13_14G040700	path:gmx00906
path:gmx04712	Circadian rhythm - plant	Organismal Systems	Environmental adaptation	7	401	125	10215	0.220146	0.692813	1.42653	SoyZH13_02G065500;SoyZH13_02G120600;SoyZH13_08G103300;SoyZH13_08G103500;SoyZH13_08G104300;SoyZH13_08G104600;SoyZH13_13G003100	path:gmx04712
path:gmx00020	Citrate cycle (TCA cycle)	Metabolism	Carbohydrate metabolism	2	401	108	10215	0.929395	0.999238	0.471737	SoyZH13_01G019300;SoyZH13_10G016100	path:gmx00020
path:gmx00073	Cutin, suberine and wax biosynthesis	Metabolism	Lipid metabolism	4	401	58	10215	0.192535	0.650571	1.75681	SoyZH13_03G143700;SoyZH13_11G158700;SoyZH13_12G080000;SoyZH13_20G186200	path:gmx00073
path:gmx00460	Cyanoamino acid metabolism	Metabolism	Metabolism of other amino acids	8	401	96	10215	0.0346496	0.343164	2.12282	SoyZH13_07G094900;SoyZH13_08G259500;SoyZH13_09G160100;SoyZH13_11G125400;SoyZH13_11G125500;SoyZH13_12G050200;SoyZH13_15G030600;SoyZH13_18G063200	path:gmx00460
path:gmx00270	Cysteine and methionine metabolism	Metabolism	Amino acid metabolism	20	401	240	10215	0.00121862	0.0372137	2.12282	SoyZH13_01G143300;SoyZH13_01G193000;SoyZH13_05G056800;SoyZH13_05G208400;SoyZH13_05G233600;SoyZH13_07G061200;SoyZH13_07G171900;SoyZH13_07G218100;SoyZH13_07G248500;SoyZH13_10G052000;SoyZH13_11G020800;SoyZH13_11G022700;SoyZH13_14G044400;SoyZH13_14G044500;SoyZH13_14G044600;SoyZH13_16G029200;SoyZH13_17G037300;SoyZH13_17G176200;SoyZH13_18G232200;SoyZH13_20G213300	path:gmx00270
path:gmx00904	Diterpenoid biosynthesis	Metabolism	Metabolism of terpenoids and polyketides	1	401	59	10215	0.906488	0.999238	0.43176	SoyZH13_09G028700	path:gmx00904
path:gmx03030	DNA replication	Genetic Information Processing	Replication and repair	3	401	156	10215	0.947911	0.999238	0.489881	SoyZH13_06G281500;SoyZH13_18G138700;SoyZH13_19G133100	path:gmx03030
path:gmx04144	Endocytosis	Cellular Processes	Transport and catabolism	21	401	383	10215	0.0763113	0.544354	1.39674	SoyZH13_01G197500;SoyZH13_02G041400;SoyZH13_02G086500;SoyZH13_05G135800;SoyZH13_05G217000;SoyZH13_08G004600;SoyZH13_08G037300;SoyZH13_08G043100;SoyZH13_08G177900;SoyZH13_10G131900;SoyZH13_10G166700;SoyZH13_11G161800;SoyZH13_11G203300;SoyZH13_12G077300;SoyZH13_13G273400;SoyZH13_13G336600;SoyZH13_14G000500;SoyZH13_15G014200;SoyZH13_18G256100;SoyZH13_18G257300;SoyZH13_19G031900	path:gmx04144
path:gmx00565	Ether lipid metabolism	Metabolism	Lipid metabolism	4	401	59	10215	0.200643	0.650571	1.72704	SoyZH13_01G197500;SoyZH13_03G084500;SoyZH13_13G336600;SoyZH13_19G031900	path:gmx00565
path:gmx00061	Fatty acid biosynthesis	Metabolism	Lipid metabolism	2	401	100	10215	0.908372	0.999238	0.509476	SoyZH13_11G017200;SoyZH13_19G026400	path:gmx00061
path:gmx00071	Fatty acid degradation	Metabolism	Lipid metabolism	8	401	113	10215	0.0761973	0.544354	1.80346	SoyZH13_02G251800;SoyZH13_03G053900;SoyZH13_07G252500;SoyZH13_11G017200;SoyZH13_12G014900;SoyZH13_12G015000;SoyZH13_12G015100;SoyZH13_17G005300	path:gmx00071
path:gmx00062	Fatty acid elongation	Metabolism	Lipid metabolism	4	401	59	10215	0.200643	0.650571	1.72704	SoyZH13_04G131400;SoyZH13_10G164100;SoyZH13_11G035400;SoyZH13_20G139000	path:gmx00062
path:gmx00944	Flavone and flavonol biosynthesis	Metabolism	Biosynthesis of other secondary metabolites	2	401	26	10215	0.271936	0.723936	1.95952	SoyZH13_06G259500;SoyZH13_12G118300	path:gmx00944
path:gmx00941	Flavonoid biosynthesis	Metabolism	Biosynthesis of other secondary metabolites	13	401	116	10215	0.000605195	0.0323779	2.85482	SoyZH13_01G196800;SoyZH13_02G120600;SoyZH13_02G216500;SoyZH13_05G078700;SoyZH13_05G209400;SoyZH13_08G103300;SoyZH13_08G103500;SoyZH13_08G104300;SoyZH13_08G104600;SoyZH13_10G269700;SoyZH13_11G026800;SoyZH13_16G036200;SoyZH13_17G239800	path:gmx00941
path:gmx00790	Folate biosynthesis	Metabolism	Metabolism of cofactors and vitamins	1	401	55	10215	0.890142	0.999238	0.46316	SoyZH13_13G250100	path:gmx00790
path:gmx00051	Fructose and mannose metabolism	Metabolism	Carbohydrate metabolism	8	401	141	10215	0.189849	0.650571	1.44532	SoyZH13_01G155100;SoyZH13_02G230000;SoyZH13_05G053900;SoyZH13_09G007700;SoyZH13_13G271500;SoyZH13_15G037200;SoyZH13_16G177300;SoyZH13_19G212100	path:gmx00051
path:gmx00052	Galactose metabolism	Metabolism	Carbohydrate metabolism	7	401	121	10215	0.19767	0.650571	1.47369	SoyZH13_03G209300;SoyZH13_06G181700;SoyZH13_07G255200;SoyZH13_08G011500;SoyZH13_09G144100;SoyZH13_09G216900;SoyZH13_10G159600	path:gmx00052
path:gmx00966	Glucosinolate biosynthesis	Metabolism	Biosynthesis of other secondary metabolites	1	401	12	10215	0.381731	0.833576	2.12282	SoyZH13_02G028700	path:gmx00966
path:gmx00480	Glutathione metabolism	Metabolism	Metabolism of other amino acids	7	401	188	10215	0.610919	0.980032	0.948493	SoyZH13_05G150600;SoyZH13_08G138800;SoyZH13_11G022700;SoyZH13_11G142000;SoyZH13_11G211400;SoyZH13_15G232200;SoyZH13_18G042800	path:gmx00480
path:gmx00561	Glycerolipid metabolism	Metabolism	Lipid metabolism	7	401	177	10215	0.546633	0.95906	1.00744	SoyZH13_02G010500;SoyZH13_09G144100;SoyZH13_10G159600;SoyZH13_10G194500;SoyZH13_13G075100;SoyZH13_17G035600;SoyZH13_17G064800	path:gmx00561
path:gmx00564	Glycerophospholipid metabolism	Metabolism	Lipid metabolism	8	401	217	10215	0.622824	0.980032	0.939127	SoyZH13_01G197500;SoyZH13_02G010500;SoyZH13_03G084500;SoyZH13_05G019400;SoyZH13_13G075100;SoyZH13_13G336600;SoyZH13_17G064800;SoyZH13_19G031900	path:gmx00564
path:gmx00260	Glycine, serine and threonine metabolism	Metabolism	Amino acid metabolism	7	401	132	10215	0.261472	0.723936	1.35088	SoyZH13_01G143300;SoyZH13_04G071700;SoyZH13_08G138000;SoyZH13_08G259500;SoyZH13_08G285500;SoyZH13_15G253800;SoyZH13_18G105700	path:gmx00260
path:gmx00010	Glycolysis / Gluconeogenesis	Metabolism	Carbohydrate metabolism	19	401	300	10215	0.0272708	0.32422	1.61334	SoyZH13_01G019300;SoyZH13_01G193000;SoyZH13_02G183900;SoyZH13_02G251800;SoyZH13_03G053900;SoyZH13_04G137800;SoyZH13_05G056800;SoyZH13_05G076500;SoyZH13_06G030700;SoyZH13_06G181700;SoyZH13_08G138000;SoyZH13_09G007700;SoyZH13_09G216900;SoyZH13_12G014900;SoyZH13_12G015000;SoyZH13_12G015100;SoyZH13_15G037200;SoyZH13_16G154700;SoyZH13_16G181400	path:gmx00010
path:gmx00531	Glycosaminoglycan degradation	Metabolism	Glycan biosynthesis and metabolism	1	401	42	10215	0.814637	0.999238	0.606519	SoyZH13_10G066800	path:gmx00531
path:gmx00603	Glycosphingolipid biosynthesis - globo and isoglobo series	Metabolism	Glycan biosynthesis and metabolism	2	401	23	10215	0.227744	0.696245	2.21511	SoyZH13_09G144100;SoyZH13_10G159600	path:gmx00603
path:gmx00630	Glyoxylate and dicarboxylate metabolism	Metabolism	Carbohydrate metabolism	10	401	148	10215	0.0660628	0.543748	1.7212	SoyZH13_05G130500;SoyZH13_07G252500;SoyZH13_08G167800;SoyZH13_08G259500;SoyZH13_08G285500;SoyZH13_13G079200;SoyZH13_13G150900;SoyZH13_17G005300;SoyZH13_18G040500;SoyZH13_18G105700	path:gmx00630
path:gmx03440	Homologous recombination	Genetic Information Processing	Replication and repair	1	401	148	10215	0.997448	0.999238	0.17212	SoyZH13_19G133100	path:gmx03440
path:gmx00562	Inositol phosphate metabolism	Metabolism	Carbohydrate metabolism	6	401	151	10215	0.546754	0.95906	1.0122	SoyZH13_03G084500;SoyZH13_08G004600;SoyZH13_08G177900;SoyZH13_11G216500;SoyZH13_14G071000;SoyZH13_15G037200	path:gmx00562
path:gmx00943	Isoflavonoid biosynthesis	Metabolism	Biosynthesis of other secondary metabolites	2	401	46	10215	0.544194	0.95906	1.10756	SoyZH13_09G047100;SoyZH13_16G156200	path:gmx00943
path:gmx00950	Isoquinoline alkaloid biosynthesis	Metabolism	Biosynthesis of other secondary metabolites	2	401	57	10215	0.661225	0.999238	0.893818	SoyZH13_11G235900;SoyZH13_15G253800	path:gmx00950
path:gmx00591	Linoleic acid metabolism	Metabolism	Lipid metabolism	2	401	59	10215	0.679713	0.999238	0.863519	SoyZH13_03G242900;SoyZH13_13G319800	path:gmx00591
path:gmx00310	Lysine degradation	Metabolism	Amino acid metabolism	4	401	83	10215	0.411753	0.863874	1.22765	SoyZH13_01G171200;SoyZH13_04G071700;SoyZH13_07G252500;SoyZH13_17G005300	path:gmx00310
path:gmx04016	MAPK signaling pathway - plant	Environmental Information Processing	Signal transduction	30	401	347	10215	4.00312e-05	0.00428334	2.20235	SoyZH13_01G086300;SoyZH13_01G187100;SoyZH13_03G079600;SoyZH13_03G196100;SoyZH13_03G215600;SoyZH13_05G109200;SoyZH13_05G185600;SoyZH13_05G198600;SoyZH13_06G063900;SoyZH13_07G061200;SoyZH13_08G018300;SoyZH13_08G257300;SoyZH13_09G069700;SoyZH13_09G185100;SoyZH13_09G185400;SoyZH13_10G007400;SoyZH13_10G035400;SoyZH13_10G137900;SoyZH13_10G171800;SoyZH13_11G020800;SoyZH13_12G066900;SoyZH13_12G088900;Soy…	path:gmx04016
path:gmx03430	Mismatch repair	Genetic Information Processing	Replication and repair	2	401	125	10215	0.959925	0.999238	0.407581	SoyZH13_05G152900;SoyZH13_19G133100	path:gmx03430
path:gmx00902	Monoterpenoid biosynthesis	Metabolism	Metabolism of terpenoids and polyketides	1	401	22	10215	0.586032	0.979971	1.1579	SoyZH13_07G069500	path:gmx00902
path:gmx03015	mRNA surveillance pathway	Genetic Information Processing	Translation	5	401	262	10215	0.978852	0.999238	0.486142	SoyZH13_04G038600;SoyZH13_07G047900;SoyZH13_15G136100;SoyZH13_16G022300;SoyZH13_20G189100	path:gmx03015
path:gmx00510	N-Glycan biosynthesis	Metabolism	Glycan biosynthesis and metabolism	2	401	83	10215	0.842996	0.999238	0.613827	SoyZH13_05G136000;SoyZH13_12G096500	path:gmx00510
path:gmx00910	Nitrogen metabolism	Metabolism	Energy metabolism	4	401	72	10215	0.312962	0.789848	1.41521	SoyZH13_07G198400;SoyZH13_11G167700;SoyZH13_16G037700;SoyZH13_18G040500	path:gmx00910
path:gmx03450	Non-homologous end-joining	Genetic Information Processing	Replication and repair	1	401	15	10215	0.451808	0.895249	1.69825	SoyZH13_06G225900	path:gmx03450
path:gmx03420	Nucleotide excision repair	Genetic Information Processing	Replication and repair	5	401	178	10215	0.833704	0.999238	0.715557	SoyZH13_01G187400;SoyZH13_02G077000;SoyZH13_18G138700;SoyZH13_19G133100;SoyZH13_CG009700	path:gmx03420
path:gmx00670	One carbon pool by folate	Metabolism	Metabolism of cofactors and vitamins	3	401	45	10215	0.258967	0.723936	1.69825	SoyZH13_04G154900;SoyZH13_08G259500;SoyZH13_20G111300	path:gmx00670
path:gmx00511	Other glycan degradation	Metabolism	Glycan biosynthesis and metabolism	2	401	38	10215	0.442991	0.894339	1.34073	SoyZH13_04G178500;SoyZH13_20G117000	path:gmx00511
path:gmx00190	Oxidative phosphorylation	Metabolism	Energy metabolism	4	401	222	10215	0.97714	0.999238	0.458988	SoyZH13_10G043200;SoyZH13_13G340800;SoyZH13_CG009900;SoyZH13_CG010000	path:gmx00190
path:gmx00770	Pantothenate and CoA biosynthesis	Metabolism	Metabolism of cofactors and vitamins	4	401	68	10215	0.277396	0.723936	1.49846	SoyZH13_06G257000;SoyZH13_07G171900;SoyZH13_09G155400;SoyZH13_16G028300	path:gmx00770
path:gmx00040	Pentose and glucuronate interconversions	Metabolism	Carbohydrate metabolism	4	401	235	10215	0.984323	0.999238	0.433597	SoyZH13_03G027100;SoyZH13_06G285000;SoyZH13_10G096400;SoyZH13_14G013600	path:gmx00040
path:gmx00030	Pentose phosphate pathway	Metabolism	Carbohydrate metabolism	5	401	131	10215	0.589292	0.979971	0.972283	SoyZH13_02G183900;SoyZH13_06G030700;SoyZH13_08G273400;SoyZH13_09G007700;SoyZH13_10G245500	path:gmx00030
path:gmx04146	Peroxisome	Cellular Processes	Transport and catabolism	15	401	173	10215	0.00331428	0.0691739	2.20871	SoyZH13_02G109700;SoyZH13_04G071700;SoyZH13_05G130500;SoyZH13_08G167800;SoyZH13_08G285500;SoyZH13_09G008700;SoyZH13_10G178300;SoyZH13_11G017200;SoyZH13_11G158700;SoyZH13_12G080000;SoyZH13_12G107000;SoyZH13_12G181700;SoyZH13_15G033100;SoyZH13_18G105700;SoyZH13_20G182000	path:gmx04146
path:gmx04145	Phagosome	Cellular Processes	Transport and catabolism	4	401	157	10215	0.869907	0.999238	0.649014	SoyZH13_05G217000;SoyZH13_08G037300;SoyZH13_15G014200;SoyZH13_U031600	path:gmx04145
path:gmx00360	Phenylalanine metabolism	Metabolism	Amino acid metabolism	5	401	68	10215	0.127949	0.650571	1.87307	SoyZH13_08G100000;SoyZH13_10G055100;SoyZH13_11G235900;SoyZH13_15G253800;SoyZH13_19G167300	path:gmx00360
path:gmx00400	Phenylalanine, tyrosine and tryptophan biosynthesis	Metabolism	Amino acid metabolism	2	401	90	10215	0.873872	0.999238	0.566085	SoyZH13_11G235900;SoyZH13_12G162400	path:gmx00400
path:gmx00940	Phenylpropanoid biosynthesis	Metabolism	Biosynthesis of other secondary metabolites	23	401	392	10215	0.0352786	0.343164	1.49464	SoyZH13_02G117700;SoyZH13_02G216500;SoyZH13_05G114300;SoyZH13_05G122500;SoyZH13_05G209400;SoyZH13_05G217400;SoyZH13_07G047200;SoyZH13_07G082000;SoyZH13_07G094900;SoyZH13_08G139400;SoyZH13_09G140800;SoyZH13_09G160100;SoyZH13_09G170700;SoyZH13_09G256300;SoyZH13_10G055100;SoyZH13_11G125400;SoyZH13_11G125500;SoyZH13_12G050200;SoyZH13_13G077600;SoyZH13_15G030600;SoyZH13_16G036200;SoyZH13_18G063200;Soy…	path:gmx00940
path:gmx04070	Phosphatidylinositol signaling system	Environmental Information Processing	Signal transduction	7	401	141	10215	0.317416	0.789848	1.26466	SoyZH13_08G004600;SoyZH13_08G177900;SoyZH13_13G075100;SoyZH13_14G071000;SoyZH13_17G064800;SoyZH13_18G231400;SoyZH13_19G144700	path:gmx04070
path:gmx00195	Photosynthesis	Metabolism	Energy metabolism	3	401	93	10215	0.713155	0.999238	0.821736	SoyZH13_12G082000;SoyZH13_15G233900;SoyZH13_16G127500	path:gmx00195
path:gmx00196	Photosynthesis - antenna proteins	Metabolism	Energy metabolism	1	401	37	10215	0.773366	0.999238	0.688481	SoyZH13_09G068000	path:gmx00196
path:gmx04075	Plant hormone signal transduction	Environmental Information Processing	Signal transduction	31	401	666	10215	0.18278	0.650571	1.18572	SoyZH13_01G086300;SoyZH13_01G187100;SoyZH13_01G187300;SoyZH13_02G116300;SoyZH13_03G196100;SoyZH13_03G235000;SoyZH13_04G084700;SoyZH13_05G109200;SoyZH13_05G170500;SoyZH13_06G063900;SoyZH13_07G014100;SoyZH13_07G126300;SoyZH13_08G027200;SoyZH13_08G257300;SoyZH13_09G185100;SoyZH13_09G185400;SoyZH13_10G007400;SoyZH13_10G035400;SoyZH13_10G038900;SoyZH13_10G171800;SoyZH13_11G037900;SoyZH13_11G103100;Soy…	path:gmx04075
path:gmx04626	Plant-pathogen interaction	Organismal Systems	Environmental adaptation	26	401	379	10215	0.00399611	0.0691739	1.74754	SoyZH13_01G205200;SoyZH13_02G008400;SoyZH13_03G141000;SoyZH13_03G215600;SoyZH13_04G071900;SoyZH13_05G109200;SoyZH13_05G185600;SoyZH13_05G198600;SoyZH13_07G047100;SoyZH13_07G244400;SoyZH13_08G018300;SoyZH13_08G301000;SoyZH13_09G069700;SoyZH13_09G118300;SoyZH13_10G137900;SoyZH13_13G212100;SoyZH13_14G137100;SoyZH13_14G149500;SoyZH13_14G188700;SoyZH13_16G054900;SoyZH13_16G159100;SoyZH13_18G145900;Soy…	path:gmx04626
path:gmx00860	Porphyrin and chlorophyll metabolism	Metabolism	Metabolism of cofactors and vitamins	2	401	102	10215	0.914118	0.999238	0.499487	SoyZH13_06G035500;SoyZH13_14G120100	path:gmx00860
path:gmx00640	Propanoate metabolism	Metabolism	Carbohydrate metabolism	5	401	72	10215	0.152031	0.650571	1.76901	SoyZH13_01G193000;SoyZH13_05G056800;SoyZH13_07G252500;SoyZH13_17G005300;SoyZH13_19G026400	path:gmx00640
path:gmx03050	Proteasome	Genetic Information Processing	Folding, sorting and degradation	1	401	119	10215	0.99172	0.999238	0.214066	SoyZH13_14G064600	path:gmx03050
path:gmx03060	Protein export	Genetic Information Processing	Folding, sorting and degradation	2	401	95	10215	0.892398	0.999238	0.536291	SoyZH13_03G226000;SoyZH13_13G165900	path:gmx03060
path:gmx04141	Protein processing in endoplasmic reticulum	Genetic Information Processing	Folding, sorting and degradation	27	401	424	10215	0.00899655	0.120329	1.62215	SoyZH13_01G221500;SoyZH13_02G086500;SoyZH13_02G223900;SoyZH13_05G136000;SoyZH13_05G157800;SoyZH13_06G151000;SoyZH13_06G287800;SoyZH13_07G181500;SoyZH13_07G185600;SoyZH13_07G186100;SoyZH13_07G224900;SoyZH13_08G065500;SoyZH13_08G065600;SoyZH13_09G118300;SoyZH13_11G203300;SoyZH13_12G013000;SoyZH13_12G096500;SoyZH13_13G157700;SoyZH13_13G158100;SoyZH13_13G158300;SoyZH13_14G094900;SoyZH13_14G095000;Soy…	path:gmx04141
path:gmx00230	Purine metabolism	Metabolism	Nucleotide metabolism	9	401	224	10215	0.520113	0.95906	1.0235	SoyZH13_02G065800;SoyZH13_05G053900;SoyZH13_05G076500;SoyZH13_08G138800;SoyZH13_09G088300;SoyZH13_12G033400;SoyZH13_15G033100;SoyZH13_16G055000;SoyZH13_16G154700	path:gmx00230
path:gmx00240	Pyrimidine metabolism	Metabolism	Nucleotide metabolism	5	401	135	10215	0.616092	0.980032	0.943475	SoyZH13_02G065800;SoyZH13_05G120400;SoyZH13_05G208300;SoyZH13_08G138800;SoyZH13_09G155400	path:gmx00240
path:gmx00620	Pyruvate metabolism	Metabolism	Carbohydrate metabolism	17	401	214	10215	0.00452539	0.0691739	2.02362	SoyZH13_01G008800;SoyZH13_01G019300;SoyZH13_01G193000;SoyZH13_04G200700;SoyZH13_05G056800;SoyZH13_05G076500;SoyZH13_06G082400;SoyZH13_06G213100;SoyZH13_07G245600;SoyZH13_07G252500;SoyZH13_08G033100;SoyZH13_09G004500;SoyZH13_09G238100;SoyZH13_10G016100;SoyZH13_16G154700;SoyZH13_17G005300;SoyZH13_19G026400	path:gmx00620
path:gmx03010	Ribosome	Genetic Information Processing	Translation	10	401	571	10215	0.999238	0.999238	0.446126	SoyZH13_02G249900;SoyZH13_02G262800;SoyZH13_03G081200;SoyZH13_05G051400;SoyZH13_06G250200;SoyZH13_07G184200;SoyZH13_08G129600;SoyZH13_13G000700;SoyZH13_15G219400;SoyZH13_16G166200	path:gmx03010
path:gmx03008	Ribosome biogenesis in eukaryotes	Genetic Information Processing	Translation	4	401	182	10215	0.931108	0.999238	0.559864	SoyZH13_04G162200;SoyZH13_05G234300;SoyZH13_13G153100;SoyZH13_19G236500	path:gmx03008
path:gmx03018	RNA degradation	Genetic Information Processing	Folding, sorting and degradation	6	401	227	10215	0.886418	0.999238	0.673317	SoyZH13_02G117000;SoyZH13_04G038600;SoyZH13_04G137800;SoyZH13_04G144100;SoyZH13_07G047900;SoyZH13_16G181400	path:gmx03018
path:gmx03020	RNA polymerase	Genetic Information Processing	Transcription	4	401	84	10215	0.420652	0.865573	1.21304	SoyZH13_05G119300;SoyZH13_13G171600;SoyZH13_13G171700;SoyZH13_18G247900	path:gmx03020
path:gmx03013	RNA transport	Genetic Information Processing	Translation	6	401	328	10215	0.990381	0.999238	0.465984	SoyZH13_04G038600;SoyZH13_05G234300;SoyZH13_07G043500;SoyZH13_07G047900;SoyZH13_08G036100;SoyZH13_19G248100	path:gmx03013
path:gmx00450	Selenocompound metabolism	Metabolism	Metabolism of other amino acids	3	401	33	10215	0.138249	0.650571	2.3158	SoyZH13_01G139500;SoyZH13_17G176200;SoyZH13_18G232200	path:gmx00450
path:gmx00909	Sesquiterpenoid and triterpenoid biosynthesis	Metabolism	Metabolism of terpenoids and polyketides	2	401	26	10215	0.271936	0.723936	1.95952	SoyZH13_08G025800;SoyZH13_08G330600	path:gmx00909
path:gmx04130	SNARE interactions in vesicular transport	Genetic Information Processing	Folding, sorting and degradation	1	401	89	10215	0.972123	0.999238	0.286223	SoyZH13_02G177800	path:gmx04130
path:gmx00600	Sphingolipid metabolism	Metabolism	Lipid metabolism	2	401	47	10215	0.555916	0.959403	1.08399	SoyZH13_09G144100;SoyZH13_10G159600	path:gmx00600
path:gmx03040	Spliceosome	Genetic Information Processing	Transcription	5	401	357	10215	0.998659	0.999238	0.356776	SoyZH13_02G086500;SoyZH13_11G203300;SoyZH13_13G163900;SoyZH13_18G256100;SoyZH13_18G257300	path:gmx03040
path:gmx00500	Starch and sucrose metabolism	Metabolism	Carbohydrate metabolism	26	401	351	10215	0.00139117	0.0372137	1.88695	SoyZH13_01G186600;SoyZH13_02G123500;SoyZH13_02G281200;SoyZH13_05G053900;SoyZH13_05G205800;SoyZH13_06G030700;SoyZH13_06G273600;SoyZH13_07G094900;SoyZH13_08G021600;SoyZH13_09G160100;SoyZH13_11G125400;SoyZH13_11G125500;SoyZH13_11G236900;SoyZH13_12G050200;SoyZH13_13G048900;SoyZH13_13G095400;SoyZH13_15G030600;SoyZH13_15G197800;SoyZH13_16G177300;SoyZH13_17G012400;SoyZH13_17G231300;SoyZH13_18G016500;Soy…	path:gmx00500
path:gmx00100	Steroid biosynthesis	Metabolism	Lipid metabolism	3	401	64	10215	0.462368	0.899516	1.19409	SoyZH13_13G195400;SoyZH13_13G195500;SoyZH13_15G091400	path:gmx00100
path:gmx00945	Stilbenoid, diarylheptanoid and gingerol biosynthesis	Metabolism	Biosynthesis of other secondary metabolites	3	401	59	10215	0.410103	0.863874	1.29528	SoyZH13_02G216500;SoyZH13_05G209400;SoyZH13_16G036200	path:gmx00945
path:gmx00920	Sulfur metabolism	Metabolism	Energy metabolism	4	401	66	10215	0.259866	0.723936	1.54387	SoyZH13_07G177000;SoyZH13_12G018900;SoyZH13_18G232200;SoyZH13_20G213300	path:gmx00920
path:gmx00072	Synthesis and degradation of ketone bodies	Metabolism	Lipid metabolism	2	401	15	10215	0.115341	0.650571	3.39651	SoyZH13_07G252500;SoyZH13_17G005300	path:gmx00072
path:gmx00430	Taurine and hypotaurine metabolism	Metabolism	Metabolism of other amino acids	1	401	37	10215	0.773366	0.999238	0.688481	SoyZH13_08G086600	path:gmx00430
path:gmx00900	Terpenoid backbone biosynthesis	Metabolism	Metabolism of terpenoids and polyketides	5	401	102	10215	0.37192	0.829071	1.24872	SoyZH13_02G104400;SoyZH13_07G252500;SoyZH13_09G181900;SoyZH13_11G008400;SoyZH13_17G005300	path:gmx00900
path:gmx00730	Thiamine metabolism	Metabolism	Metabolism of cofactors and vitamins	4	401	53	10215	0.153718	0.650571	1.92255	SoyZH13_06G247900;SoyZH13_09G088300;SoyZH13_09G181900;SoyZH13_16G055000	path:gmx00730
path:gmx00960	Tropane, piperidine and pyridine alkaloid biosynthesis	Metabolism	Biosynthesis of other secondary metabolites	3	401	54	10215	0.356397	0.82881	1.41521	SoyZH13_11G235900;SoyZH13_12G054400;SoyZH13_15G253800	path:gmx00960
path:gmx00380	Tryptophan metabolism	Metabolism	Amino acid metabolism	4	401	93	10215	0.498878	0.953214	1.09565	SoyZH13_02G028700;SoyZH13_07G252500;SoyZH13_08G100000;SoyZH13_17G005300	path:gmx00380
path:gmx00350	Tyrosine metabolism	Metabolism	Amino acid metabolism	7	401	101	10215	0.101805	0.650571	1.76551	SoyZH13_02G251800;SoyZH13_03G053900;SoyZH13_11G235900;SoyZH13_12G014900;SoyZH13_12G015000;SoyZH13_12G015100;SoyZH13_15G253800	path:gmx00350
path:gmx00130	Ubiquinone and other terpenoid-quinone biosynthesis	Metabolism	Metabolism of cofactors and vitamins	4	401	105	10215	0.59531	0.979971	0.970431	SoyZH13_02G216500;SoyZH13_08G204400;SoyZH13_12G125500;SoyZH13_13G077600	path:gmx00130
path:gmx04120	Ubiquitin mediated proteolysis	Genetic Information Processing	Folding, sorting and degradation	5	401	247	10215	0.968454	0.999238	0.515664	SoyZH13_03G004200;SoyZH13_07G224900;SoyZH13_14G144700;SoyZH13_16G032200;SoyZH13_19G074100	path:gmx04120
path:gmx00290	Valine, leucine and isoleucine biosynthesis	Metabolism	Amino acid metabolism	2	401	44	10215	0.520113	0.95906	1.1579	SoyZH13_06G257000;SoyZH13_07G171900	path:gmx00290
path:gmx00280	Valine, leucine and isoleucine degradation	Metabolism	Amino acid metabolism	3	401	114	10215	0.830786	0.999238	0.670364	SoyZH13_07G171900;SoyZH13_07G252500;SoyZH13_17G005300	path:gmx00280
path:gmx00750	Vitamin B6 metabolism	Metabolism	Metabolism of cofactors and vitamins	3	401	33	10215	0.138249	0.650571	2.3158	SoyZH13_01G143300;SoyZH13_07G010600;SoyZH13_08G186200	path:gmx00750
path:gmx00908	Zeatin biosynthesis	Metabolism	Metabolism of terpenoids and polyketides	1	401	53	10215	0.880929	0.999238	0.480638	SoyZH13_19G172200	path:gmx00908
